# Supplementary material for: Investigation of Neurodevelopmental Deficits of 22 q11.2 Deletion Syndrome with a Patient-iPSC-Derived Blood–Brain Barrier Model
Source: Cells. 2021 Sep 28;10(10):2576. doi: 10.3390/cells10102576 (PMC8534009; doi:10.3390/cells10102576)
Supplement: Supplementary file 1 [file cells-10-02576-s001.zip › Table S1.xlsx]

## Sheet: DESeq2_out
Suppl Table 1: Differentially expressed gene list
	baseMean	log2FoldChange	lfcSE	stat	pvalue	padj	hgnc_symbol	chromosome_name	start_position	end_position
ENSG00000151388	2039.83	2.95823	0.137036	21.5873	2.36417e-103	4.50611e-99	ADAMTS12	5	33523535	33892019
ENSG00000101160	934.867	3.3958	0.21937	15.4798	4.74896e-54	4.52575e-50	CTSZ	20	58985686	59008238
ENSG00000173698	647.772	-5.77965	0.429696	-13.4506	3.05567e-41	1.94137e-37	ADGRG2	X	18989307	19122637
ENSG00000148926	568.794	3.09472	0.246032	12.5785	2.7713e-36	1.32052e-32	ADM	11	10305073	10307397
ENSG00000147257	12293.8	-1.93765	0.168346	-11.5099	1.1756e-30	4.48138e-27	GPC3	X	133535745	133985594
ENSG00000148204	1298.56	-5.82757	0.521183	-11.1814	5.0269e-29	1.59688e-25	CRB2	9	123356170	123380324
ENSG00000117298	2631.02	1.86295	0.17169	10.8507	1.97987e-27	5.3909e-24	ECE1	1	21217247	21345572
ENSG00000206052	440.25	-2.87318	0.268936	-10.6835	1.21601e-26	2.89715e-23	DOK6	18	69400888	69849087
ENSG00000150893	897.547	-5.56347	0.52145	-10.6692	1.41797e-26	3.00295e-23	FREM2	13	38687077	38887131
ENSG00000106278	139.455	-3.59392	0.340472	-10.5557	4.78169e-26	8.36508e-23	PTPRZ1	7	121873089	122062036
ENSG00000158089	119.274	5.86273	0.555457	10.5548	4.82769e-26	8.36508e-23	GALNT14	2	30910467	31155202
ENSG00000159674	234.92	4.94367	0.469101	10.5386	5.73522e-26	9.10944e-23	SPON2	4	1166932	1208962
ENSG00000198739	154.447	-5.28868	0.509682	-10.3764	3.17379e-25	4.65326e-22	LRRTM3	10	66926036	67101551
ENSG00000185818	857.089	-5.80237	0.564657	-10.2759	9.04771e-25	1.23178e-21	NAT8L	4	2059327	2069089
ENSG00000134013	5445.93	2.53858	0.248153	10.2299	1.45683e-24	1.85115e-21	LOXL2	8	23296897	23425328
ENSG00000113083	2031.53	3.38214	0.332625	10.168	2.75448e-24	3.28128e-21	LOX	5	122063195	122078413
ENSG00000081479	2698.13	-7.16458	0.712379	-10.0573	8.53355e-24	9.56762e-21	LRP2	2	169127109	169362534
ENSG00000169715	103.623	5.57786	0.567161	9.83471	7.98011e-23	8.19396e-20	MT1E	16	56625475	56627112
ENSG00000187634	1347.8	-2.58113	0.262514	-9.83236	8.16817e-23	8.19396e-20	SAMD11	1	923923	944575
ENSG00000132938	287.306	-5.64935	0.576953	-9.79169	1.2224e-22	1.16495e-19	MTUS2	13	28820339	29505947
ENSG00000244094	973.757	-9.84344	1.01286	-9.71843	2.51625e-22	2.2838e-19	SPRR2F	1	153112121	153113516
ENSG00000153993	624.943	-3.3875	0.349322	-9.69735	3.09425e-22	2.58815e-19	SEMA3D	7	84995553	85186855
ENSG00000182667	390.595	3.66122	0.377585	9.6964	3.12316e-22	2.58815e-19	NTM	11	131370478	132336822
ENSG00000213047	915.185	-3.80528	0.392689	-9.69031	3.3151e-22	2.63274e-19	DENND1B	1	197504748	197775696
ENSG00000105355	1400.96	1.44214	0.150186	9.60237	7.81305e-22	5.95667e-19	PLIN3	19	4838341	4867694
ENSG00000055732	292.7	-5.27833	0.555793	-9.49694	2.16146e-21	1.58451e-18	MCOLN3	1	85018082	85048500
ENSG00000164418	225.942	-3.48393	0.380513	-9.15587	5.39203e-20	3.80637e-17	GRIK2	6	101181257	102070083
ENSG00000185477	447.483	-3.76227	0.41137	-9.1457	5.92423e-20	4.03271e-17	GPRIN3	4	89236383	89307800
ENSG00000213949	2750.92	2.12701	0.232731	9.13935	6.28297e-20	4.12943e-17	ITGA1	5	52787916	52959209
ENSG00000187608	311.81	1.72779	0.193469	8.93059	4.23743e-19	2.69218e-16	ISG15	1	1001138	1014540
ENSG00000115414	71746.9	3.15465	0.355388	8.87663	6.8918e-19	4.23735e-16	FN1	2	215360440	215436073
ENSG00000089327	392.803	2.81908	0.31964	8.81956	1.14912e-18	6.84442e-16	FXYD5	19	35154730	35169881
ENSG00000117450	2281.92	1.29558	0.14727	8.79734	1.401e-18	8.09183e-16	PRDX1	1	45510914	45542732
ENSG00000125257	737.766	2.52484	0.288612	8.74823	2.16732e-18	1.21497e-15	ABCC4	13	95019835	95301475
ENSG00000150093	17825.1	1.70767	0.197703	8.63755	5.74294e-18	3.12744e-15	ITGB1	10	32887273	33005792
ENSG00000142669	1429.15	2.33002	0.270135	8.62539	6.38768e-18	3.38192e-15	SH3BGRL3	1	26280086	26281522
ENSG00000136869	368.759	3.3365	0.389371	8.56896	1.04422e-17	5.37917e-15	TLR4	9	117704175	117724735
ENSG00000145526	182.121	-5.40276	0.631932	-8.54959	1.23531e-17	6.19606e-15	CDH18	5	19471296	20575873
ENSG00000144810	2216.17	4.02003	0.470546	8.54333	1.30412e-17	6.37348e-15	COL8A1	3	99638475	99799226
ENSG00000156535	376.312	3.12891	0.370254	8.4507	2.89554e-17	1.37972e-14	CD109	6	73695785	73828316
ENSG00000067225	15389.1	1.58644	0.189954	8.3517	6.72849e-17	3.12793e-14	PKM	15	72199029	72231822
ENSG00000136830	2746.12	2.13562	0.25615	8.33739	7.59485e-17	3.44662e-14	NIBAN2	9	127505339	127578989
ENSG00000115525	842.101	2.42337	0.291721	8.30717	9.80131e-17	4.34449e-14	ST3GAL5	2	85837120	85905199
ENSG00000230699	146.46	-3.35685	0.404546	-8.29783	1.06027e-16	4.59292e-14		1	911435	914948
ENSG00000134323	520.325	-3.97311	0.479122	-8.29249	1.10902e-16	4.69734e-14	MYCN	2	15940550	15947007
ENSG00000170801	136.203	3.93	0.478968	8.20514	2.30319e-16	9.54321e-14	HTRA3	4	8269754	8307098
ENSG00000184828	260.738	-3.28259	0.40051	-8.19602	2.48483e-16	1.00768e-13	ZBTB7C	18	48026672	48410752
ENSG00000106397	1174.38	1.49527	0.182707	8.18398	2.74622e-16	1.09048e-13	PLOD3	7	101205977	101218420
ENSG00000065534	2623.54	3.06472	0.378448	8.09813	5.58104e-16	2.17091e-13	MYLK	3	123610049	123884332
ENSG00000168404	46.6018	3.65743	0.453353	8.06751	7.17468e-16	2.73499e-13	MLKL	16	74671855	74700960
ENSG00000100097	4094.7	4.35369	0.540435	8.05591	7.88886e-16	2.94827e-13	LGALS1	22	37675636	37679802
ENSG00000072071	1443.41	-1.4706	0.184781	-7.95861	1.73978e-15	6.25664e-13	ADGRL1	19	14147743	14206187
ENSG00000133169	698.659	-2.94788	0.370315	-7.96048	1.71369e-15	6.25664e-13	BEX1	X	103062651	103064171
ENSG00000147676	340.721	-4.88216	0.620678	-7.86586	3.6657e-15	1.29386e-12	MAL2	8	119165034	119245673
ENSG00000160691	3562.98	1.5803	0.201645	7.83705	4.61264e-15	1.59849e-12	SHC1	1	154962298	154974395
ENSG00000143786	73.997	3.08004	0.396833	7.76156	8.38909e-15	2.85529e-12	CNIH3	1	224434660	224740554
ENSG00000154127	545.689	4.1572	0.535804	7.7588	8.5737e-15	2.86692e-12	UBASH3B	11	122655722	122814473
ENSG00000117525	354.637	4.11196	0.530169	7.75593	8.76953e-15	2.88185e-12	F3	1	94529173	94541759
ENSG00000143355	433.794	-11.7053	1.52984	-7.65129	1.98979e-14	6.42802e-12	LHX9	1	197911902	197935478
ENSG00000107554	787.22	1.38638	0.182986	7.57638	3.55317e-14	1.11022e-11	DNMBP	10	99875577	100009947
ENSG00000125148	906.989	5.90771	0.779749	7.57643	3.55181e-14	1.11022e-11	MT2A	16	56608584	56609497
ENSG00000113100	305.603	-8.16964	1.08289	-7.54427	4.54828e-14	1.39823e-11	CDH9	5	26880597	27121150
ENSG00000137486	287.282	1.86165	0.248454	7.49295	6.73411e-14	2.03734e-11	ARRB1	11	75260122	75351705
ENSG00000165973	180.451	-7.99341	1.06886	-7.47845	7.52066e-14	2.23975e-11	NELL1	11	20669551	21575686
ENSG00000254087	262.779	1.77835	0.239652	7.42055	1.16636e-13	3.42012e-11	LYN	8	55879835	56014169
ENSG00000114480	468.665	1.43246	0.193645	7.39735	1.38924e-13	3.95208e-11	GBE1	3	81489703	81761645
ENSG00000119801	1282.84	1.00913	0.136409	7.39779	1.38469e-13	3.95208e-11	YPEL5	2	30146941	30160533
ENSG00000165757	767.331	2.54308	0.344371	7.3847	1.52792e-13	4.28266e-11	JCAD	10	30012803	30115494
ENSG00000091409	1054.69	1.91289	0.259976	7.35793	1.86788e-13	5.08596e-11	ITGA6	2	172427354	172506459
ENSG00000223764	589.018	-2.23149	0.303257	-7.3584	1.86131e-13	5.08596e-11	LINC02593	1	916865	921016
ENSG00000169129	342.245	4.29488	0.584145	7.35242	1.94652e-13	5.22545e-11	AFAP1L2	10	114294824	114404756
ENSG00000052802	2724.22	1.00284	0.137367	7.30041	2.86891e-13	7.59464e-11	MSMO1	4	165327667	165343164
ENSG00000176204	185.57	-4.1785	0.576156	-7.25237	4.09546e-13	1.06931e-10	LRRTM4	2	76747685	77593319
ENSG00000127863	977.483	-2.57437	0.355326	-7.24509	4.32158e-13	1.1131e-10	TNFRSF19	13	23570370	23676104
ENSG00000101017	41.1228	4.14779	0.575837	7.20306	5.8877e-13	1.49626e-10	CD40	20	46118278	46129863
ENSG00000163395	234.35	-7.78559	1.08175	-7.19719	6.14663e-13	1.54151e-10	IGFN1	1	201190824	201228952
ENSG00000167785	249.346	-10.907	1.52171	-7.16761	7.63175e-13	1.88911e-10	ZNF558	19	8806170	8832314
ENSG00000163191	2816.36	2.06466	0.289559	7.13037	1.00098e-12	2.44599e-10	S100A11	1	152032506	152047907
ENSG00000074416	118.043	4.62481	0.649377	7.12192	1.06437e-12	2.56797e-10	MGLL	3	127689062	128052190
ENSG00000174791	213.574	1.94371	0.273683	7.10206	1.22912e-12	2.92838e-10	RIN1	11	66330241	66336840
ENSG00000159387	558.119	-9.62471	1.35556	-7.10015	1.24623e-12	2.93248e-10	IRX6	16	55324203	55330756
ENSG00000116649	705.525	1.20528	0.170441	7.07151	1.53255e-12	3.56223e-10	SRM	1	11054584	11060020
ENSG00000077279	261.657	-5.42462	0.76824	-7.06109	1.65196e-12	3.79355e-10	DCX	X	111293779	111412429
ENSG00000178568	164.265	-6.52938	0.926492	-7.04742	1.82264e-12	4.13565e-10	ERBB4	2	211375717	212538841
ENSG00000204065	73.6258	-5.35797	0.760923	-7.04141	1.90301e-12	4.26722e-10	TCEAL5	X	103273691	103276750
ENSG00000119408	1469.15	1.99201	0.283085	7.03679	1.96723e-12	4.35993e-10	NEK6	9	124257606	124353307
ENSG00000197872	177.851	1.74444	0.248093	7.0314	2.04476e-12	4.47967e-10	CYRIA	2	16549459	16666331
ENSG00000139211	819.024	2.9558	0.421697	7.00929	2.39535e-12	5.12982e-10	AMIGO2	12	47075707	47079959
ENSG00000196557	1123.85	-1.77794	0.253631	-7.00994	2.38413e-12	5.12982e-10	CACNA1H	16	1153106	1221771
ENSG00000034510	14857.3	1.4701	0.209783	7.00772	2.42239e-12	5.13008e-10	TMSB10	2	84905656	84906671
ENSG00000277363	55.0929	-4.05916	0.579449	-7.00521	2.46624e-12	5.16555e-10	SRCIN1	17	38530031	38605952
ENSG00000187800	796.293	2.05783	0.295406	6.96611	3.2583e-12	6.75035e-10	PEAR1	1	156893698	156916434
ENSG00000112149	326.374	-3.36952	0.484197	-6.95899	3.42724e-12	7.02399e-10	CD83	6	14117256	14136918
ENSG00000105855	1162.87	-3.04577	0.437915	-6.95515	3.52184e-12	7.1411e-10	ITGB8	7	20330702	20415754
ENSG00000144227	410.53	-4.75597	0.685843	-6.93449	4.07703e-12	8.17981e-10	NXPH2	2	138669157	138780390
ENSG00000112297	70.0065	3.08638	0.446778	6.90807	4.91293e-12	9.75421e-10	CRYBG1	6	106360717	106572017
ENSG00000175065	128.867	-7.50645	1.08916	-6.89197	5.50252e-12	1.08122e-09	DSG4	18	31376777	31414912
ENSG00000088832	2900.51	1.04464	0.153009	6.82728	8.65407e-12	1.68313e-09	FKBP1A	20	1368977	1393164
ENSG00000110092	4413.48	2.4043	0.352954	6.81195	9.62831e-12	1.85369e-09	CCND1	11	69641156	69654474
ENSG00000240476	32.1056	5.46397	0.802441	6.80919	9.81511e-12	1.87076e-09	LINC00973	3	98981058	98983096
ENSG00000002586	4267.2	1.6997	0.251768	6.75106	1.46772e-11	2.76978e-09	CD99	X	2691187	2741309
ENSG00000101150	2036.2	0.854949	0.126872	6.73866	1.59858e-11	2.98716e-09	TPD52L2	20	63865228	63891545
ENSG00000135127	425.645	-5.75771	0.855151	-6.73298	1.66226e-11	3.07598e-09	BICDL1	12	119989869	120094494
ENSG00000138166	224.622	3.24013	0.482867	6.71018	1.94381e-11	3.5624e-09	DUSP5	10	110497907	110511533
ENSG00000185652	37.5607	4.53353	0.675972	6.70669	1.99095e-11	3.61405e-09	NTF3	12	5432108	5521536
ENSG00000136732	1107.77	2.12462	0.319229	6.65547	2.82394e-11	5.07776e-09	GYPC	2	126656133	126696667
ENSG00000136895	158.218	-1.88043	0.282807	-6.64918	2.94739e-11	5.25021e-09	GARNL3	9	127224265	127393660
ENSG00000154027	105.228	3.18466	0.479649	6.63957	3.146e-11	5.55211e-09	AK5	1	77282019	77559966
ENSG00000093010	221.83	-3.63559	0.547792	-6.63681	3.20554e-11	5.60528e-09	COMT	22	19941371	19969975
ENSG00000123146	150.503	2.97792	0.449246	6.6287	3.38664e-11	5.86812e-09	ADGRE5	19	14380501	14408725
ENSG00000127920	420.835	2.37049	0.357755	6.62601	3.44872e-11	5.92185e-09	GNG11	7	93921735	93928610
ENSG00000171223	850.505	3.10131	0.468721	6.61654	3.67704e-11	6.25753e-09	JUNB	19	12791486	12793315
ENSG00000249992	154.719	3.32415	0.507725	6.54715	5.86453e-11	9.89185e-09	TMEM158	3	45224466	45226287
ENSG00000131650	65.1256	-3.34792	0.51261	-6.53112	6.52811e-11	1.08196e-08	KREMEN2	16	2964216	2968383
ENSG00000175040	490.173	1.51878	0.232526	6.53165	6.50484e-11	1.08196e-08	CHST2	3	143119771	143124014
ENSG00000080644	82.9028	-3.8081	0.583266	-6.52893	6.6243e-11	1.08844e-08	CHRNA3	15	78593052	78621295
ENSG00000269378	93.9754	2.12231	0.326079	6.50856	7.58743e-11	1.23604e-08	ITGB1P1	19	14621634	14622242
ENSG00000182492	628.087	2.18438	0.337502	6.47221	9.658e-11	1.5372e-08	BGN	X	153494980	153509546
ENSG00000185112	232.805	3.65042	0.563828	6.47436	9.52164e-11	1.5372e-08	FAM43A	3	194685883	194689037
ENSG00000079263	40.6175	5.80433	0.896851	6.4719	9.67806e-11	1.5372e-08	SP140	2	230203110	230313215
ENSG00000109854	109.673	2.91767	0.451693	6.45939	1.05124e-10	1.65591e-08	HTATIP2	11	20363685	20383782
ENSG00000162552	343.332	-3.72586	0.57713	-6.45584	1.07623e-10	1.68139e-08	WNT4	1	22117313	22143969
ENSG00000010379	194.764	-7.10035	1.10687	-6.41478	1.41025e-10	2.18532e-08	SLC6A13	12	220621	262873
ENSG00000144339	55.2333	-3.28728	0.512621	-6.41268	1.42982e-10	2.19777e-08	TMEFF2	2	191949043	192194933
ENSG00000067082	2734.74	2.16046	0.337327	6.40465	1.50712e-10	2.29806e-08	KLF6	10	3775996	3785281
ENSG00000204060	149.053	-3.46665	0.542449	-6.39074	1.65084e-10	2.49723e-08	FOXO6	1	41361922	41383590
ENSG00000160963	408.89	-3.5102	0.549684	-6.38584	1.70454e-10	2.55815e-08	COL26A1	7	101362875	101559024
ENSG00000113739	1608.18	2.92951	0.460017	6.36826	1.91183e-10	2.84683e-08	STC2	5	173314723	173328447
ENSG00000142871	7337.34	3.01846	0.474952	6.35531	2.08013e-10	3.07343e-08	CCN1	1	85580761	85584589
ENSG00000105509	83.641	-4.68084	0.736712	-6.35369	2.10211e-10	3.08202e-08	HAS1	19	51713112	51723991
ENSG00000186812	614.221	-1.52427	0.243719	-6.25421	3.99545e-10	5.81322e-08	ZNF397	18	35241030	35267133
ENSG00000173258	110.308	-1.99866	0.319633	-6.25299	4.02677e-10	5.81442e-08	ZNF483	9	111525159	111577844
ENSG00000002834	6299.42	1.24143	0.199093	6.23541	4.50603e-10	6.45751e-08	LASP1	17	38869859	38921770
ENSG00000250423	117.675	-3.2387	0.519882	-6.22967	4.6741e-10	6.64838e-08	KIAA1210	X	119078635	119150579
ENSG00000128594	198.719	-3.53129	0.568125	-6.2157	5.10968e-10	7.20185e-08	LRRC4	7	128027071	128032107
ENSG00000139289	1464.53	3.80786	0.612708	6.21481	5.13878e-10	7.20185e-08	PHLDA1	12	76025447	76031776
ENSG00000175592	477.189	4.33857	0.698341	6.21268	5.20896e-10	7.21734e-08	FOSL1	11	65892049	65900573
ENSG00000079931	3565.02	-1.79259	0.288568	-6.21204	5.23011e-10	7.21734e-08	MOXD1	6	132296055	132401475
ENSG00000050165	2123.94	3.2824	0.528479	6.21104	5.26343e-10	7.21734e-08	DKK3	11	11956207	12009769
ENSG00000109255	54.5886	-4.64898	0.749345	-6.20406	5.50231e-10	7.43787e-08	NMU	4	55595229	55636698
ENSG00000186231	113.398	-5.12896	0.826637	-6.20461	5.48321e-10	7.43787e-08	KLHL32	6	96924620	97140754
ENSG00000175602	315.018	1.48319	0.24023	6.17405	6.65625e-10	8.91228e-08	CCDC85B	11	65890673	65891635
ENSG00000183578	51.9774	-4.34668	0.704107	-6.17333	6.68655e-10	8.91228e-08	TNFAIP8L3	15	51056598	51105276
ENSG00000073670	134.816	-2.38032	0.386436	-6.15967	7.28953e-10	9.6485e-08	ADAM11	17	44758988	44781846
ENSG00000173334	442.744	2.31166	0.375409	6.1577	7.3808e-10	9.70194e-08	TRIB1	8	125430358	125438403
ENSG00000156427	105.521	-6.62857	1.08025	-6.13613	8.4556e-10	1.10386e-07	FGF18	5	171419647	171457626
ENSG00000167468	2274.48	1.07122	0.175231	6.11319	9.76599e-10	1.26626e-07	GPX4	19	1103926	1106791
ENSG00000173253	52.0225	-4.34846	0.712896	-6.09971	1.06259e-09	1.36845e-07	DMRT2	9	1049858	1057552
ENSG00000134755	2709.24	-2.77087	0.455444	-6.08389	1.17304e-09	1.50055e-07	DSC2	18	31058840	31102522
ENSG00000167779	252.442	3.58724	0.589744	6.08271	1.18169e-09	1.50153e-07	IGFBP6	12	53097436	53102345
ENSG00000196782	645.153	-1.91775	0.31539	-6.08056	1.19766e-09	1.51174e-07	MAML3	4	139716753	140154184
ENSG00000185043	323.758	1.32373	0.21798	6.07272	1.25764e-09	1.57702e-07	CIB1	15	90229975	90234047
ENSG00000051523	803.499	2.11487	0.348891	6.06168	1.34706e-09	1.6781e-07	CYBA	16	88643289	88651054
ENSG00000076067	1161.23	0.870288	0.143665	6.05774	1.38043e-09	1.70851e-07	RBMS2	12	56521820	56596193
ENSG00000091136	13257.1	0.89225	0.147394	6.0535	1.4173e-09	1.74282e-07	LAMB1	7	107923799	108003213
ENSG00000112280	64.2531	-4.13151	0.682789	-6.05093	1.44015e-09	1.75957e-07	COL9A1	6	70216040	70303084
ENSG00000244405	492.166	2.20792	0.365011	6.0489	1.45834e-09	1.77044e-07	ETV5	3	186046314	186110318
ENSG00000150907	871.088	-2.1965	0.363814	-6.03743	1.56585e-09	1.88892e-07	FOXO1	13	40555667	40666641
ENSG00000144136	1208.38	0.942071	0.15652	6.01885	1.75661e-09	2.10573e-07	SLC20A1	2	112645939	112663825
ENSG00000120318	579.139	1.58559	0.264321	5.99874	1.98854e-09	2.36885e-07	ARAP3	5	141653401	141682230
ENSG00000180998	152.969	-1.66425	0.277867	-5.98938	2.10644e-09	2.49371e-07	GPR137C	14	52552836	52637713
ENSG00000022556	288.846	-11.1189	1.85784	-5.98488	2.1655e-09	2.54781e-07	NLRP2	19	54953130	55001142
ENSG00000120738	2107.83	5.55002	0.928984	5.97429	2.31098e-09	2.70228e-07	EGR1	5	138465479	138469303
ENSG00000170955	130.929	2.91392	0.487834	5.97317	2.32681e-09	2.70421e-07	CAVIN3	11	6318946	6320532
ENSG00000129951	690.846	-2.18146	0.365937	-5.9613	2.50246e-09	2.89072e-07	PLPPR3	19	812488	821955
ENSG00000182752	2402.93	3.45173	0.579288	5.95858	2.54439e-09	2.92145e-07	PAPPA	9	116153791	116402321
ENSG00000170579	261.743	-4.97944	0.835873	-5.95717	2.56647e-09	2.92916e-07	DLGAP1	18	3496032	4455307
ENSG00000153002	229.365	-9.34177	1.5686	-5.95548	2.59314e-09	2.94198e-07	CPB1	3	148791102	148860187
ENSG00000243566	161.473	-7.83256	1.31641	-5.94993	2.68264e-09	3.0255e-07	UPK3B	7	76510525	76516522
ENSG00000143641	2837.71	1.4538	0.244849	5.93755	2.89304e-09	3.24361e-07	GALNT2	1	230057990	230282122
ENSG00000162614	691.042	2.25339	0.380049	5.92919	3.04429e-09	3.39323e-07	NEXN	1	77888513	77943895
ENSG00000137331	657.437	2.83246	0.4808	5.89114	3.83534e-09	4.25009e-07	IER3	6	30743199	30744548
ENSG00000135409	140.359	-6.30059	1.07156	-5.8798	4.10752e-09	4.5254e-07	AMHR2	12	53423855	53431672
ENSG00000167772	399.495	2.19288	0.373924	5.86451	4.50458e-09	4.93433e-07	ANGPTL4	19	8363289	8374370
ENSG00000163545	355.772	1.35913	0.23237	5.84899	4.94563e-09	5.3865e-07	NUAK2	1	205302063	205321745
ENSG00000116016	1951.44	5.79785	0.993871	5.8336	5.42434e-09	5.87432e-07	EPAS1	2	46293667	46386697
ENSG00000165238	302.328	-4.3009	0.738573	-5.82326	5.77104e-09	6.21446e-07	WNK2	9	93184916	93320572
ENSG00000188730	55.5847	-6.28673	1.08008	-5.82061	5.86334e-09	6.27839e-07	VWC2	7	49773638	49921950
ENSG00000103512	1357.17	1.22995	0.2115	5.81536	6.05049e-09	6.44259e-07	NOMO1	16	14833721	14896157
ENSG00000101439	2254.95	1.63815	0.281888	5.81134	6.19736e-09	6.56232e-07	CST3	20	23626706	23638473
ENSG00000150672	91.0857	-2.93719	0.505592	-5.80939	6.26992e-09	6.56619e-07	DLG2	11	83455012	85627922
ENSG00000171551	134.929	-8.57609	1.47621	-5.80954	6.26441e-09	6.56619e-07	ECEL1	2	232479827	232487834
ENSG00000064989	119.249	-2.15463	0.371788	-5.79532	6.81923e-09	7.10243e-07	CALCRL	2	187341964	187448460
ENSG00000139926	1350.4	1.98108	0.342313	5.78735	7.15045e-09	7.40694e-07	FRMD6	14	51489100	51730727
ENSG00000166886	807.636	-1.13004	0.195585	-5.77773	7.57143e-09	7.80062e-07	NAB2	12	57089043	57095476
ENSG00000196396	1366.93	0.793175	0.137489	5.769	7.97427e-09	8.17148e-07	PTPN1	20	50510321	50585241
ENSG00000173559	773.085	1.89337	0.328381	5.76577	8.12881e-09	8.2853e-07	NABP1	2	191678068	191741097
ENSG00000177706	424.069	1.92529	0.33439	5.75763	8.53049e-09	8.64847e-07	FAM20C	7	192571	260772
ENSG00000105976	345.765	2.85269	0.496043	5.75089	8.87742e-09	8.93012e-07	MET	7	116672196	116798377
ENSG00000146376	411.29	1.59699	0.277717	5.75042	8.90201e-09	8.93012e-07	ARHGAP18	6	129576132	129710177
ENSG00000134363	744.009	-2.24427	0.391702	-5.72955	1.00697e-08	1.00486e-06	FST	5	53480626	53487134
ENSG00000005379	335.172	-2.36685	0.413764	-5.72027	1.06352e-08	1.05577e-06	TSPOAP1	17	58301228	58328795
ENSG00000172548	34.7951	4.40452	0.77479	5.68479	1.3097e-08	1.29341e-06	NIPAL4	5	157460213	157474722
ENSG00000176788	2593.97	0.827236	0.145691	5.67801	1.36267e-08	1.33879e-06	BASP1	5	17065598	17276843
ENSG00000142552	573.813	2.47314	0.439339	5.62924	1.81007e-08	1.76923e-06	RCN3	19	49528003	49546962
ENSG00000130700	283.428	-5.82548	1.03854	-5.6093	2.03147e-08	1.96547e-06	GATA5	20	62463497	62475995
ENSG00000215114	551.608	-1.04229	0.185808	-5.60953	2.02881e-08	1.96547e-06	UBXN2B	8	58411359	58451501
ENSG00000122877	48.3851	6.34392	1.13221	5.60313	2.10514e-08	2.0062e-06	EGR2	10	62811996	62919900
ENSG00000113494	84.1883	2.43179	0.433871	5.60487	2.08416e-08	2.0062e-06	PRLR	5	35048756	35230487
ENSG00000167601	1795.62	1.52149	0.271502	5.604	2.09463e-08	2.0062e-06	AXL	19	41219223	41261766
ENSG00000077274	1071.35	-4.57338	0.816517	-5.60108	2.13017e-08	2.01995e-06	CAPN6	X	111245099	111270483
ENSG00000169184	1633.51	-1.37624	0.246468	-5.58383	2.35278e-08	2.22e-06	MN1	22	27748277	27801756
ENSG00000166825	81.0871	4.35069	0.779815	5.57913	2.4173e-08	2.26964e-06	ANPEP	15	89784895	89815401
ENSG00000062038	517.479	-4.69867	0.843933	-5.56759	2.58293e-08	2.40564e-06	CDH3	16	68636189	68727468
ENSG00000081913	557.962	-1.40017	0.2515	-5.56729	2.58738e-08	2.40564e-06	PHLPP1	18	62715541	62980433
ENSG00000184009	56189.4	1.06435	0.191374	5.56161	2.67301e-08	2.47318e-06	ACTG1	17	81509413	81523847
ENSG00000110719	453.746	2.07164	0.372638	5.55939	2.70723e-08	2.49275e-06	TCIRG1	11	68039025	68050895
ENSG00000251493	104.49	2.90424	0.522967	5.55339	2.80175e-08	2.56738e-06	FOXD1	5	73444827	73448777
ENSG00000070985	51.3391	-3.79345	0.68343	-5.55061	2.84681e-08	2.59618e-06	TRPM5	11	2404515	2423045
ENSG00000196159	2574.92	-1.20423	0.217123	-5.5463	2.9177e-08	2.64816e-06	FAT4	4	125314918	125492932
ENSG00000133105	59.6516	-6.38781	1.15343	-5.5381	3.05768e-08	2.74903e-06	RXFP2	13	31739526	31803389
ENSG00000064666	5668.17	1.31501	0.237413	5.53892	3.04346e-08	2.74903e-06	CNN2	19	1026586	1039068
ENSG00000162769	399.976	-1.47867	0.267123	-5.53555	3.10247e-08	2.7762e-06	FLVCR1	1	212858275	212899363
ENSG00000225783	375.611	-2.65297	0.479525	-5.53249	3.15714e-08	2.81192e-06	MIAT	22	26646411	26676475
ENSG00000066032	135.655	-4.96983	0.898451	-5.53155	3.17417e-08	2.81394e-06	CTNNA2	2	79185231	80648861
ENSG00000071859	856.417	0.904345	0.163697	5.5245	3.30426e-08	2.91571e-06	FAM50A	X	154444141	154450654
ENSG00000102359	418.86	4.89027	0.885364	5.52345	3.32405e-08	2.91965e-06	SRPX2	X	100644195	100675788
ENSG00000120658	161.371	-1.96521	0.356496	-5.51256	3.53646e-08	3.09197e-06	ENOX1	13	43213518	43786908
ENSG00000126259	54.0259	-6.24371	1.13554	-5.49843	3.83184e-08	3.33493e-06	KIRREL2	19	35855861	35867136
ENSG00000106948	480.081	1.17858	0.214396	5.4972	3.85878e-08	3.34311e-06	AKNA	9	114334156	114394405
ENSG00000273820	205.809	-1.49784	0.272612	-5.49439	3.92053e-08	3.38123e-06	USP27X	X	49879484	49882558
ENSG00000120129	1678.75	2.7484	0.501192	5.48373	4.16443e-08	3.5754e-06	DUSP1	5	172768096	172771195
ENSG00000096433	122.525	2.49418	0.455002	5.4817	4.21257e-08	3.60052e-06	ITPR3	6	33620365	33696574
ENSG00000114251	1964.02	2.08223	0.379917	5.48076	4.23513e-08	3.60364e-06	WNT5A	3	55465715	55490539
ENSG00000148154	1113.55	1.54625	0.282234	5.47859	4.28731e-08	3.61575e-06	UGCG	9	111896814	111935369
ENSG00000181744	792.842	-1.86828	0.340971	-5.47929	4.27035e-08	3.61575e-06	DIPK2A	3	143971823	144048719
ENSG00000136542	158.305	3.21108	0.587318	5.46737	4.56774e-08	3.81847e-06	GALNT5	2	157257705	157318491
ENSG00000287263	55.1262	3.90013	0.713309	5.46767	4.56001e-08	3.81847e-06		5	42983636	42993276
ENSG00000171206	1133.08	1.32939	0.24319	5.46644	4.5916e-08	3.82166e-06	TRIM8	10	102644479	102658318
ENSG00000189221	622.437	3.04588	0.557815	5.46038	4.75123e-08	3.93732e-06	MAOA	X	43654907	43746824
ENSG00000013364	1502.5	2.68276	0.491456	5.4588	4.79376e-08	3.95537e-06	MVP	16	29820394	29848039
ENSG00000172264	71.6313	-2.26776	0.416044	-5.45077	5.01519e-08	4.12023e-06	MACROD2	20	13995369	16053197
ENSG00000188643	1005.6	3.09285	0.568557	5.43982	5.33354e-08	4.36298e-06	S100A16	1	153606886	153613145
ENSG00000157542	23.7361	5.62902	1.03498	5.43878	5.3646e-08	4.36963e-06	KCNJ6	21	37607373	38121345
ENSG00000100154	1614	-1.00834	0.185521	-5.43519	5.47376e-08	4.43957e-06	TTC28	22	27978014	28679865
ENSG00000165449	269.173	-3.69397	0.680034	-5.43203	5.57162e-08	4.49979e-06	SLC16A9	10	59650764	59736002
ENSG00000213719	3677.08	1.3312	0.245545	5.4214	5.91346e-08	4.75572e-06	CLIC1	6	31730581	31739763
ENSG00000157613	961.084	2.21758	0.409901	5.41004	6.30098e-08	5.04608e-06	CREB3L1	11	46277662	46321409
ENSG00000143590	91.6713	-1.98901	0.368014	-5.40471	6.49125e-08	5.17671e-06	EFNA3	1	155078837	155087538
ENSG00000178235	138.81	-3.97496	0.736434	-5.39758	6.75455e-08	5.36424e-06	SLITRK1	13	83877205	83882474
ENSG00000157654	4333.79	1.36365	0.252771	5.39481	6.85976e-08	5.42519e-06	PALM2AKAP2	9	109498325	110172512
ENSG00000232046	54.3516	-2.73595	0.508151	-5.38413	7.27954e-08	5.7098e-06	LINC01798	2	66574030	66731223
ENSG00000070540	371.246	2.14888	0.399078	5.3846	7.26044e-08	5.7098e-06	WIPI1	17	68420948	68457513
ENSG00000112893	1378.49	1.14599	0.213398	5.37021	7.8646e-08	6.14341e-06	MAN2A1	5	109689927	109869625
ENSG00000241158	61.246	-2.64737	0.493071	-5.36914	7.91116e-08	6.14812e-06	ADAMTS9-AS1	3	64561322	64592757
ENSG00000050344	836.688	1.57062	0.292556	5.3686	7.93513e-08	6.14812e-06	NFE2L3	7	26152198	26187137
ENSG00000138119	3758.04	2.77794	0.517909	5.36376	8.1507e-08	6.28957e-06	MYOF	10	93306429	93482334
ENSG00000225383	19.7394	5.35223	0.998129	5.36226	8.21865e-08	6.31643e-06	SFTA1P	10	10784437	10795047
ENSG00000196141	1577.5	1.61792	0.301905	5.35903	8.36722e-08	6.40479e-06	SPATS2L	2	200305881	200482264
ENSG00000134909	848.921	-1.14361	0.213833	-5.34814	8.88614e-08	6.77479e-06	ARHGAP32	11	128965060	129279324
ENSG00000128510	1329.31	5.08024	0.950189	5.34655	8.96443e-08	6.80725e-06	CPA4	7	130293134	130324180
ENSG00000159023	942.197	-0.982313	0.183782	-5.345	9.04183e-08	6.83878e-06	EPB41	1	28887091	29120046
ENSG00000105472	496.21	2.73452	0.513705	5.32313	1.01996e-07	7.684e-06	CLEC11A	19	50723364	50725718
ENSG00000107295	54.0698	-5.2322	0.984942	-5.31219	1.08315e-07	8.12787e-06	SH3GL2	9	17579066	17797124
ENSG00000124743	47.9909	-3.17786	0.598396	-5.31062	1.09251e-07	8.16594e-06	KLHL31	6	53647916	53665756
ENSG00000006128	40.3005	-4.47143	0.842177	-5.30937	1.10005e-07	8.16699e-06	TAC1	7	97732084	97740472
ENSG00000104435	1745.74	5.1227	0.964876	5.30918	1.10122e-07	8.16699e-06	STMN2	8	79611117	79666158
ENSG00000250125	34.8418	-8.06607	1.52127	-5.3022	1.14415e-07	8.45254e-06	LINC02232	4	64914281	65024485
ENSG00000161270	44.659	-8.4239	1.589	-5.3014	1.14918e-07	8.45687e-06	NPHS1	19	35825372	35869287
ENSG00000170345	610.098	4.60247	0.868433	5.29974	1.15965e-07	8.50116e-06	FOS	14	75278826	75282230
ENSG00000176956	41.1523	-5.25684	0.992682	-5.29559	1.18632e-07	8.6488e-06	LY6H	8	143157914	143160711
ENSG00000091592	83.693	2.92128	0.551685	5.2952	1.18887e-07	8.6488e-06	NLRP1	17	5499427	5619424
ENSG00000026025	10642	1.92362	0.36348	5.29222	1.2084e-07	8.75743e-06	VIM	10	17228241	17237593
ENSG00000116604	821.871	0.780278	0.14751	5.28965	1.22553e-07	8.84797e-06	MEF2D	1	156463727	156500779
ENSG00000012171	668.7	-2.12802	0.402836	-5.28261	1.2736e-07	9.16028e-06	SEMA3B	3	50267558	50277546
ENSG00000175832	192.796	3.34667	0.635154	5.26907	1.37116e-07	9.82491e-06	ETV4	17	43527844	43579620
ENSG00000135916	6388.29	1.15127	0.218541	5.26797	1.37944e-07	9.84724e-06	ITM2C	2	230864639	230879248
ENSG00000168135	40.1363	-4.19166	0.797571	-5.25553	1.47595e-07	1.04969e-05	KCNJ4	22	38426327	38455199
ENSG00000126458	645.915	1.48223	0.282677	5.24355	1.5752e-07	1.10943e-05	RRAS	19	49635292	49640143
ENSG00000169439	2822.92	1.1495	0.219208	5.24387	1.57241e-07	1.10943e-05	SDC2	8	96493813	96611790
ENSG00000160213	871.443	1.52281	0.290431	5.24329	1.57742e-07	1.10943e-05	CSTB	21	43772511	43776330
ENSG00000158290	2256.03	1.02592	0.195767	5.24054	1.6011e-07	1.12195e-05	CUL4B	X	120505920	120604074
ENSG00000128274	36.3435	2.98829	0.57056	5.23748	1.62787e-07	1.13653e-05	A4GALT	22	42692121	42721298
ENSG00000134376	41.4568	-4.00911	0.76567	-5.23608	1.64022e-07	1.13682e-05	CRB1	1	197268204	197478455
ENSG00000159784	243.453	-3.05071	0.582586	-5.2365	1.63654e-07	1.13682e-05	FAM131B	7	143353400	143362770
ENSG00000180772	36.5187	-5.07808	0.970671	-5.23151	1.68127e-07	1.15686e-05	AGTR2	X	116170744	116174974
ENSG00000126583	44.4008	-4.11385	0.786302	-5.2319	1.67777e-07	1.15686e-05	PRKCG	19	53879190	53907652
ENSG00000057019	5281.44	2.09888	0.401733	5.22457	1.74561e-07	1.19681e-05	DCBLD2	3	98795941	98901695
ENSG00000182463	853.354	-1.42797	0.273393	-5.22315	1.75908e-07	1.20172e-05	TSHZ2	20	52972358	53495330
ENSG00000186472	204.118	-2.37045	0.454144	-5.2196	1.79306e-07	1.21823e-05	PCLO	7	82754012	83162930
ENSG00000157399	214.097	2.41397	0.462509	5.2193	1.79603e-07	1.21823e-05	ARSL	X	2934521	2968475
ENSG00000173157	150.774	-4.29679	0.823403	-5.21833	1.80539e-07	1.22024e-05	ADAMTS20	12	43353866	43552203
ENSG00000112378	999.99	2.08238	0.399233	5.21594	1.82884e-07	1.23172e-05	PERP	6	138088505	138107419
ENSG00000257219	20.8103	6.45028	1.23857	5.20783	1.91059e-07	1.27699e-05	LNCOG	12	76259836	76305969
ENSG00000163683	570.62	0.976669	0.187558	5.20729	1.91615e-07	1.27699e-05	SMIM14	4	39546336	39638902
ENSG00000177675	16.6075	4.45037	0.854438	5.20854	1.90332e-07	1.27699e-05	CD163L1	12	7346685	7479897
ENSG00000077238	349.198	2.41458	0.463861	5.20539	1.9359e-07	1.28565e-05	IL4R	16	27313668	27364778
ENSG00000187678	644.491	2.45919	0.473024	5.19887	2.00501e-07	1.32693e-05	SPRY4	5	142310427	142326455
ENSG00000111879	79.6516	-2.39689	0.461179	-5.19731	2.02195e-07	1.33351e-05	FAM184A	6	118959763	119149387
ENSG00000152601	1853.15	1.22216	0.235285	5.19439	2.05388e-07	1.3499e-05	MBNL1	3	152243828	152465780
ENSG00000183801	619.709	-4.93987	0.955352	-5.17073	2.33175e-07	1.52726e-05	OLFML1	11	7485388	7511377
ENSG00000152767	1749.55	1.0852	0.210107	5.16499	2.40449e-07	1.56951e-05	FARP1	13	98142562	98455176
ENSG00000102755	692.703	4.82436	0.934301	5.16361	2.42237e-07	1.57578e-05	FLT1	13	28300346	28495145
ENSG00000160746	456.079	0.874833	0.169768	5.15311	2.56203e-07	1.66096e-05	ANO10	3	43354859	43691594
ENSG00000152578	469.127	-3.93995	0.766983	-5.13695	2.79232e-07	1.80412e-05	GRIA4	11	105609994	105982092
ENSG00000060709	33.1031	-3.66834	0.714354	-5.13519	2.81857e-07	1.81493e-05	RIMBP2	12	130396137	130716281
ENSG00000077942	5494.44	1.74416	0.340077	5.12872	2.91723e-07	1.87213e-05	FBLN1	22	45502238	45601135
ENSG00000114353	5001.93	0.951948	0.185654	5.12753	2.93571e-07	1.87767e-05	GNAI2	3	50226292	50259362
ENSG00000105974	1265.67	3.68436	0.720491	5.11368	3.15939e-07	2.01398e-05	CAV1	7	116524994	116561179
ENSG00000242259	242.704	-1.28013	0.250751	-5.10521	3.30436e-07	2.09937e-05	C22orf39	22	19351368	19447711
ENSG00000181104	3292.52	1.44629	0.283573	5.10022	3.39257e-07	2.14602e-05	F2R	5	76716126	76735770
ENSG00000196668	68.1957	-2.27686	0.446461	-5.09979	3.4003e-07	2.14602e-05	LINC00173	12	116533422	116536518
ENSG00000175352	105.015	3.09981	0.608193	5.09676	3.4552e-07	2.17347e-05	NRIP3	11	8980576	9004049
ENSG00000123104	627.462	1.29568	0.254355	5.094	3.50595e-07	2.19814e-05	ITPR2	12	26335352	26833194
ENSG00000173210	263.26	5.441	1.06921	5.08882	3.60307e-07	2.25162e-05	ABLIM3	5	149141483	149260542
ENSG00000167992	124.912	2.21078	0.434749	5.08519	3.67255e-07	2.28755e-05	VWCE	11	61258286	61295316
ENSG00000107819	976.915	1.66468	0.327471	5.08344	3.70666e-07	2.30127e-05	SFXN3	10	101031234	101041244
ENSG00000153904	1110.61	0.922489	0.181628	5.07899	3.79442e-07	2.3481e-05	DDAH1	1	85318481	85578363
ENSG00000173376	45.29	-3.08869	0.609027	-5.07152	3.94659e-07	2.43437e-05	NDNF	4	121035613	121073021
ENSG00000198053	730.416	2.12263	0.418897	5.0672	4.03715e-07	2.46782e-05	SIRPA	20	1894167	1940592
ENSG00000008083	1329.63	-1.12143	0.221317	-5.06708	4.03967e-07	2.46782e-05	JARID2	6	15246069	15522042
ENSG00000187688	81.8184	5.40381	1.06625	5.06804	4.01933e-07	2.46782e-05	TRPV2	17	16415571	16437003
ENSG00000141431	311.923	-1.16307	0.229589	-5.06589	4.06501e-07	2.47537e-05	ASXL3	18	33578219	33751195
ENSG00000035862	4615.56	1.45508	0.2873	5.06468	4.09095e-07	2.48324e-05	TIMP2	17	78852977	78925387
ENSG00000155254	1279.01	1.12052	0.221376	5.06159	4.15771e-07	2.51574e-05	MARVELD1	10	97713173	97718150
ENSG00000213654	170.482	2.18907	0.432994	5.05566	4.28902e-07	2.58698e-05	GPSM3	6	32190766	32195523
ENSG00000271474	68.7794	-1.87227	0.371141	-5.04462	4.54427e-07	2.73229e-05		4	95549129	95552457
ENSG00000047849	7329.67	0.92497	0.183589	5.03827	4.69752e-07	2.81556e-05	MAP4	3	47850690	48089272
ENSG00000050438	366.417	-2.1764	0.432029	-5.03763	4.71334e-07	2.81618e-05	SLC4A8	12	51391317	51515763
ENSG00000204516	157.223	2.42451	0.481698	5.03325	4.82227e-07	2.86332e-05	MICB	6	31494881	31511124
ENSG00000123243	337.181	-2.75256	0.546867	-5.03332	4.8205e-07	2.86332e-05	ITIH5	10	7559270	7666998
ENSG00000242372	844.854	0.970323	0.192821	5.03224	4.84789e-07	2.86959e-05	EIF6	20	35278907	35284985
ENSG00000142867	327.962	1.39254	0.276941	5.02828	4.94898e-07	2.90929e-05	BCL10	1	85265776	85276632
ENSG00000103642	295.7	1.24683	0.247956	5.02841	4.9456e-07	2.90929e-05	LACTB	15	63121833	63142061
ENSG00000116285	4141.57	2.01722	0.401211	5.02782	4.96076e-07	2.90929e-05	ERRFI1	1	8004404	8026309
ENSG00000187091	226.643	1.20763	0.240456	5.02225	5.10684e-07	2.98578e-05	PLCD1	3	38007496	38029642
ENSG00000143995	2869.88	-1.26549	0.252011	-5.02156	5.12545e-07	2.9875e-05	MEIS1	2	66433452	66573869
ENSG00000174807	1683.79	1.83957	0.366394	5.02074	5.14723e-07	2.99104e-05	CD248	11	66314494	66317044
ENSG00000130508	11593	1.29177	0.257466	5.01724	5.242e-07	3.03685e-05	PXDN	2	1631887	1744852
ENSG00000126005	554.058	1.37934	0.275037	5.01512	5.30016e-07	3.06124e-05	MMP24OS	20	35201745	35278131
ENSG00000075624	66972.3	1.35223	0.269807	5.01182	5.39164e-07	3.10467e-05	ACTB	7	5526409	5563902
ENSG00000035403	9548.43	1.38528	0.276528	5.00955	5.45579e-07	3.13215e-05	VCL	10	73995193	74121363
ENSG00000067141	3127.09	-1.12226	0.224429	-5.00054	5.71708e-07	3.2723e-05	NEO1	15	73051710	73305205
ENSG00000185164	494.087	1.13126	0.226344	4.99798	5.79353e-07	3.29626e-05	NOMO2	16	18417325	18562211
ENSG00000163874	199.726	1.37743	0.275588	4.99816	5.78805e-07	3.29626e-05	ZC3H12A	1	37474580	37484377
ENSG00000076555	198.214	-1.27286	0.255117	-4.98933	6.05885e-07	3.43695e-05	ACACB	12	109116595	109268226
ENSG00000152208	61.9116	-4.60898	0.926888	-4.97253	6.60848e-07	3.73096e-05	GRID2	4	92303966	93810157
ENSG00000163346	1533.13	0.927448	0.186543	4.97177	6.63431e-07	3.73096e-05	PBXIP1	1	154944076	154956123
ENSG00000155368	1307.79	1.18253	0.237851	4.97173	6.63586e-07	3.73096e-05	DBI	2	119366921	119372560
ENSG00000106991	189.071	3.6325	0.731334	4.96695	6.80132e-07	3.80372e-05	ENG	9	127815013	127854658
ENSG00000169410	1026.11	0.733579	0.147695	4.96684	6.80519e-07	3.80372e-05	PTPN9	15	75463251	75579315
ENSG00000162873	31.8762	-4.87944	0.982705	-4.96531	6.85897e-07	3.82257e-05	KLHDC8A	1	205336061	205357090
ENSG00000068976	202.659	-2.95801	0.597355	-4.95186	7.35087e-07	4.08477e-05	PYGM	11	64746389	64759974
ENSG00000159216	532.361	3.15894	0.638012	4.95123	7.37473e-07	4.08612e-05	RUNX1	21	34787801	36004667
ENSG00000115504	719.06	0.773055	0.156157	4.95049	7.40281e-07	4.08978e-05	EHBP1	2	62673851	63046487
ENSG00000139318	407.655	2.79875	0.566312	4.94207	7.72973e-07	4.25805e-05	DUSP6	12	89347235	89352501
ENSG00000170006	317.939	4.06605	0.823059	4.94017	7.8054e-07	4.28734e-05	TMEM154	4	152618628	152680012
ENSG00000135324	58.961	-5.35908	1.08504	-4.93907	7.84967e-07	4.29927e-05	MRAP2	6	84033772	84090881
ENSG00000163110	1461.27	1.28748	0.260734	4.93791	7.89628e-07	4.31241e-05	PDLIM5	4	94451857	94668227
ENSG00000065308	1722.57	1.39954	0.283536	4.93603	7.97277e-07	4.34175e-05	TRAM2	6	52497408	52577060
ENSG00000171574	154.392	-1.18098	0.239654	-4.92787	8.31306e-07	4.51416e-05	ZNF584	19	58401504	58418327
ENSG00000110148	62.3742	-5.86278	1.19026	-4.92562	8.40931e-07	4.55345e-05	CCKBR	11	6259806	6272127
ENSG00000123342	114.331	1.5184	0.308393	4.9236	8.49684e-07	4.58781e-05	MMP19	12	55835433	55842966
ENSG00000157483	715.762	2.0263	0.412531	4.91187	9.021e-07	4.84796e-05	MYO1E	15	59132434	59372871
ENSG00000125872	1084.23	-3.46681	0.705828	-4.91169	9.02952e-07	4.84796e-05	LRRN4	20	6040546	6054060
ENSG00000087245	6386.15	1.40463	0.286416	4.90418	9.38191e-07	5.02301e-05	MMP2	16	55389700	55506691
ENSG00000028137	64.5182	4.8743	0.995495	4.89635	9.76311e-07	5.21246e-05	TNFRSF1B	1	12166991	12209228
ENSG00000078018	827.013	-2.84626	0.581444	-4.89516	9.82281e-07	5.22969e-05	MAP2	2	209424058	209734118
ENSG00000146477	90.5181	3.18573	0.65096	4.8939	9.88594e-07	5.24863e-05	SLC22A3	6	160348378	160452577
ENSG00000100084	149.463	-1.31754	0.269306	-4.89237	9.96266e-07	5.27467e-05	HIRA	22	19330698	19447450
ENSG00000131236	3261.26	1.19736	0.244808	4.89103	1.00309e-06	5.2961e-05	CAP1	1	40040233	40072649
ENSG00000197712	1408.33	1.308	0.26753	4.88917	1.01261e-06	5.3316e-05	FAM114A1	4	38867677	38945739
ENSG00000162909	5790.44	1.17222	0.239805	4.88821	1.01756e-06	5.34292e-05	CAPN2	1	223701593	223776018
ENSG00000177697	2229.72	1.47173	0.301122	4.88749	1.02131e-06	5.34785e-05	CD151	11	832887	839831
ENSG00000130164	3473.22	1.11616	0.229133	4.87123	1.10907e-06	5.76248e-05	LDLR	19	11089462	11133820
ENSG00000142065	181.874	-1.30679	0.268271	-4.87114	1.10957e-06	5.76248e-05	ZFP14	19	36334453	36379201
ENSG00000175220	1431.21	1.08499	0.222735	4.87122	1.1091e-06	5.76248e-05	ARHGAP1	11	46677080	46700619
ENSG00000113319	88.8989	2.39233	0.491315	4.86924	1.12028e-06	5.80234e-05	RASGRF2	5	80960363	81230162
ENSG00000161638	3704.48	1.37532	0.282779	4.86358	1.15283e-06	5.95471e-05	ITGA5	12	54395261	54419266
ENSG00000152518	637.875	1.8037	0.371099	4.86042	1.17139e-06	6.03423e-05	ZFP36L2	2	43222402	43226606
ENSG00000176171	437.703	1.23812	0.254885	4.85756	1.18841e-06	6.10544e-05	BNIP3	10	131966455	131982013
ENSG00000144118	1007.81	1.07839	0.222079	4.85589	1.19845e-06	6.14042e-05	RALB	2	120240064	120294710
ENSG00000169826	617.403	0.777646	0.16018	4.85482	1.20495e-06	6.15719e-05	CSGALNACT2	10	43138445	43185302
ENSG00000181409	67.5866	-2.68192	0.552547	-4.85374	1.21155e-06	6.17438e-05	AATK	17	81110487	81166221
ENSG00000099942	1204.53	-1.29698	0.267488	-4.84875	1.24239e-06	6.31467e-05	CRKL	22	20917407	20953747
ENSG00000171885	74.1915	-6.7053	1.38346	-4.84677	1.25488e-06	6.36119e-05	AQP4	18	26852043	26865771
ENSG00000178038	53.5399	2.62077	0.541153	4.84293	1.27941e-06	6.46834e-05	ALS2CL	3	46668995	46693704
ENSG00000233608	52.1041	3.40206	0.702642	4.84181	1.28663e-06	6.48759e-05	TWIST2	2	238848032	238910534
ENSG00000034152	446.297	1.28219	0.264936	4.83961	1.30095e-06	6.54253e-05	MAP2K3	17	21284672	21315232
ENSG00000181649	340.174	3.77186	0.779517	4.83871	1.30682e-06	6.55475e-05	PHLDA2	11	2928273	2929420
ENSG00000124920	10830.7	-2.33189	0.482012	-4.83783	1.31263e-06	6.56662e-05	MYRF	11	61752636	61788518
ENSG00000111269	337.755	1.07317	0.22186	4.83716	1.31709e-06	6.57164e-05	CREBL2	12	12611827	12645108
ENSG00000185664	96.5872	-2.8822	0.596462	-4.83216	1.35062e-06	6.72134e-05	PMEL	12	55954105	55973317
ENSG00000136828	132.883	-1.97161	0.408413	-4.8275	1.38258e-06	6.8625e-05	RALGPS1	9	126914774	127223166
ENSG00000105642	76.5203	-2.71164	0.562277	-4.8226	1.41702e-06	7.01518e-05	KCNN1	19	17951293	18000080
ENSG00000215478	34.0278	-5.56906	1.15685	-4.814	1.47939e-06	7.30498e-05	CES5AP1	22	23359603	23387731
ENSG00000099910	361.38	-1.20204	0.249829	-4.81145	1.49839e-06	7.37969e-05	KLHL22	22	20441519	20495844
ENSG00000157833	241.167	-1.29365	0.268992	-4.80926	1.51493e-06	7.44188e-05	GAREM2	2	26173088	26189663
ENSG00000130309	2316.45	1.06879	0.222327	4.80728	1.52996e-06	7.4964e-05	COLGALT1	19	17555649	17583162
ENSG00000196660	58.4392	-7.36385	1.53202	-4.80664	1.53488e-06	7.50125e-05	SLC30A10	1	219685427	219958647
ENSG00000139874	80.617	7.07645	1.47308	4.80384	1.55651e-06	7.58751e-05	SSTR1	14	38207904	38213067
ENSG00000166913	3688.34	0.728679	0.151717	4.80288	1.56396e-06	7.60437e-05	YWHAB	20	44885702	44908532
ENSG00000172965	400.415	1.8242	0.380295	4.79681	1.61216e-06	7.81875e-05	MIR4435-2HG	2	111006015	111523376
ENSG00000083444	3525.15	1.73273	0.361301	4.7958	1.62023e-06	7.83798e-05	PLOD1	1	11934205	11975538
ENSG00000182103	33.7532	-5.55649	1.15888	-4.79469	1.62926e-06	7.86171e-05	FAM181B	11	82729940	82733864
ENSG00000106211	3015.82	1.0599	0.221443	4.78633	1.6986e-06	8.17197e-05	HSPB1	7	76302673	76304295
ENSG00000185252	301.603	-1.32696	0.277264	-4.78591	1.70214e-06	8.17197e-05	ZNF74	22	20394115	20408461
ENSG00000167645	545.224	0.769102	0.160796	4.78308	1.72625e-06	8.26692e-05	YIF1B	19	38303558	38317273
ENSG00000250742	547.363	-2.70224	0.565574	-4.77787	1.77161e-06	8.44174e-05	LINC02381	12	54126082	54147485
ENSG00000114450	1092.89	0.638831	0.133705	4.7779	1.77133e-06	8.44174e-05	GNB4	3	179396088	179451476
ENSG00000134668	289.759	3.84628	0.805446	4.77534	1.79406e-06	8.52738e-05	SPOCD1	1	31790422	31816051
ENSG00000183783	26.301	-3.11216	0.652985	-4.76605	1.87873e-06	8.90761e-05	KCTD8	4	44173903	44448809
ENSG00000158220	96.6905	-3.86244	0.810799	-4.76375	1.90032e-06	8.98761e-05	ESYT3	3	138434586	138481686
ENSG00000101955	783.087	2.75519	0.578541	4.7623	1.91399e-06	9.02988e-05	SRPX	X	38149336	38220924
ENSG00000068615	53.016	-2.94039	0.617836	-4.75918	1.94377e-06	9.14771e-05	REEP1	2	86213993	86338083
ENSG00000185634	81.6345	3.5366	0.743289	4.75804	1.95477e-06	9.17683e-05	SHC4	15	48823741	48963919
ENSG00000197956	1248.99	2.52007	0.529818	4.75647	1.97009e-06	9.226e-05	S100A6	1	153534599	153536244
ENSG00000163739	42.9938	5.50039	1.15656	4.75583	1.97635e-06	9.23268e-05	CXCL1	4	73869393	73871308
ENSG00000101198	103.548	2.82699	0.594599	4.75444	1.98994e-06	9.27342e-05	NKAIN4	20	63240784	63272694
ENSG00000137124	556.788	0.888841	0.187611	4.73768	2.16184e-06	0.000100499	ALDH1B1	9	38392702	38398661
ENSG00000137936	250.893	2.46104	0.519832	4.7343	2.19807e-06	0.000101693	BCAR3	1	93561741	93847150
ENSG00000116791	671.749	1.70888	0.360957	4.73429	2.19819e-06	0.000101693	CRYZ	1	74705482	74733408
ENSG00000141753	2813.36	2.06347	0.436301	4.72947	2.25108e-06	0.000103887	IGFBP4	17	40443450	40457725
ENSG00000172927	36.5111	5.42428	1.14713	4.72855	2.2613e-06	0.000104107	MYEOV	11	69294151	69367726
ENSG00000076043	968.362	1.28962	0.273375	4.71742	2.38851e-06	0.000109699	REXO2	11	114439435	114450279
ENSG00000196376	157.063	-3.87464	0.821838	-4.71461	2.42175e-06	0.000110958	SLC35F1	6	117907264	118317676
ENSG00000170043	708.156	0.917165	0.194755	4.70934	2.48522e-06	0.000113593	TRAPPC1	17	7930345	7932123
ENSG00000051620	502.46	0.974894	0.207142	4.70641	2.52117e-06	0.000114961	HEBP2	6	138403531	138422197
ENSG00000285543	57.7913	-8.7967	1.87178	-4.69964	2.60618e-06	0.000118553		16	10214784	10227581
ENSG00000177468	31.3936	-20.7161	4.40872	-4.6989	2.61572e-06	0.000118596	OLIG3	6	137492199	137494394
ENSG00000165138	598.133	-0.745312	0.158624	-4.6986	2.61956e-06	0.000118596	ANKS6	9	98731329	98796965
ENSG00000137801	5902.67	4.07941	0.869542	4.69145	2.71277e-06	0.000122525	THBS1	15	39581079	39599466
ENSG00000173442	390.979	2.34562	0.500043	4.69084	2.72088e-06	0.0001226	EHBP1L1	11	65576046	65592650
ENSG00000164442	1427.52	1.94113	0.413967	4.6891	2.74416e-06	0.000123358	CITED2	6	139371807	139374648
ENSG00000143369	729.574	3.68681	0.786858	4.68548	2.79302e-06	0.000125259	ECM1	1	150508062	150513789
ENSG00000215386	484.164	-2.50712	0.535342	-4.68321	2.82421e-06	0.00012636	MIR99AHG	21	15928296	16645467
ENSG00000135919	3004.32	2.67533	0.571522	4.68106	2.85395e-06	0.000127392	SERPINE2	2	223975045	224039318
ENSG00000284428	99.5077	-3.60111	0.769467	-4.68	2.86868e-06	0.000127452		19	23259906	23274251
ENSG00000152910	65.9031	-7.53998	1.61105	-4.68015	2.86658e-06	0.000127452	CNTNAP4	16	76277278	76560757
ENSG00000259330	475.695	1.3466	0.287968	4.67621	2.92225e-06	0.000129531	INAFM2	15	40323692	40326715
ENSG00000197646	83.4243	4.83186	1.03352	4.67513	2.93769e-06	0.000129913	PDCD1LG2	9	5510531	5571282
ENSG00000127311	104.6	-1.62462	0.347803	-4.67109	2.99602e-06	0.000132185	HELB	12	66302493	66343643
ENSG00000096093	498.23	-0.907812	0.19449	-4.66766	3.04653e-06	0.000134104	EFHC1	6	52362123	52529886
ENSG00000112782	40.296	-5.22458	1.1201	-4.6644	3.09523e-06	0.000135933	CLIC5	6	45880827	46080348
ENSG00000126247	4323.63	0.783579	0.168074	4.6621	3.12998e-06	0.000137144	CAPNS1	19	36139953	36150353
ENSG00000177731	2273.38	0.72675	0.156027	4.65784	3.1955e-06	0.000139693	FLII	17	18244815	18258738
ENSG00000118523	11040.8	2.49245	0.535362	4.65565	3.22964e-06	0.000140862	CCN2	6	131948176	131951372
ENSG00000153561	913.725	-0.810643	0.174146	-4.65496	3.24037e-06	0.000141008	RMND5A	2	86720291	86778041
ENSG00000130829	38.1821	-3.05893	0.657621	-4.65151	3.29509e-06	0.000143062	DUSP9	X	153642492	153651326
ENSG00000188848	71.2969	-2.54676	0.54777	-4.64933	3.33019e-06	0.000144258	BEND4	4	42110853	42152878
ENSG00000227706	71.5907	7.24642	1.5589	4.64841	3.34497e-06	0.000144569		6	67878316	67889339
ENSG00000198732	41.0993	-2.82476	0.608436	-4.64266	3.43954e-06	0.000148281	SMOC1	14	69854131	70032366
ENSG00000181291	30.9546	-3.80375	0.819376	-4.64225	3.4464e-06	0.000148281	TMEM132E	17	34579487	34639318
ENSG00000070756	11731.8	0.582759	0.125573	4.6408	3.47059e-06	0.000148985	PABPC1	8	100685816	100722809
ENSG00000179292	192.545	-4.34472	0.936859	-4.63753	3.52591e-06	0.00015102	TMEM151A	11	66291894	66296664
ENSG00000143614	672.732	-0.733259	0.158158	-4.63624	3.54797e-06	0.000151624	GATAD2B	1	153789030	153923360
ENSG00000120885	2324.64	2.29863	0.495885	4.63542	3.56209e-06	0.000151887	CLU	8	27596917	27614700
ENSG00000160471	35.084	-3.21028	0.692981	-4.63256	3.61171e-06	0.000153659	COX6B2	19	55349306	55354719
ENSG00000128655	1167.88	-4.05861	0.876211	-4.632	3.62153e-06	0.000153734	PDE11A	2	177623244	178072777
ENSG00000115641	1418.42	2.31345	0.500263	4.62446	3.75567e-06	0.000159073	FHL2	2	105357712	105438513
ENSG00000184731	51.2108	-6.16683	1.33611	-4.61552	3.92117e-06	0.000165715	FAM110C	2	38814	46870
ENSG00000183963	646.989	0.820269	0.177877	4.61144	3.99884e-06	0.000168624	SMTN	22	31064105	31104757
ENSG00000081041	60.4399	5.97231	1.29655	4.6063	4.09889e-06	0.000172294	CXCL2	4	74097040	74099196
ENSG00000162545	533.989	1.6921	0.367364	4.60605	4.10397e-06	0.000172294	CAMK2N1	1	20482391	20486210
ENSG00000115129	417.638	1.03344	0.224436	4.60462	4.13211e-06	0.000173094	TP53I3	2	24077433	24085861
ENSG00000281100	47.9194	-7.07592	1.53763	-4.60182	4.18813e-06	0.000175056		3	36823151	36825158
ENSG00000180573	144.17	2.58101	0.561635	4.59552	4.31671e-06	0.000180036	H2AC6	6	26124145	26139116
ENSG00000173846	271.102	1.85823	0.404473	4.5942	4.34413e-06	0.000180784	PLK3	1	44800377	44805990
ENSG00000272438	28.4202	-3.04696	0.663649	-4.59123	4.4065e-06	0.00018298		1	904834	915976
ENSG00000103429	1026.57	0.664522	0.144838	4.58804	4.4742e-06	0.000185388	BFAR	16	14632931	14669236
ENSG00000250479	105.727	2.74482	0.598426	4.58673	4.50242e-06	0.000186152	CHCHD10	22	23765834	23767972
ENSG00000215068	79.1245	1.62238	0.353824	4.58526	4.53413e-06	0.000187057		5	43041575	43054603
ENSG00000106868	264.159	0.966546	0.210842	4.58423	4.55662e-06	0.000187579	SUSD1	9	112040783	112175297
ENSG00000072135	228.27	1.13273	0.247272	4.58091	4.62966e-06	0.000190109	PTPN18	2	130356045	130375405
ENSG00000151689	184.499	1.39212	0.303952	4.58008	4.648e-06	0.000190109	INPP1	2	190343570	190371665
ENSG00000100360	628.856	-0.761607	0.166274	-4.58043	4.64028e-06	0.000190109	IFT27	22	36758202	36776256
ENSG00000185761	54.7346	2.54497	0.556484	4.5733	4.80107e-06	0.00019595	ADAMTSL5	19	1505022	1513604
ENSG00000061337	593.881	2.28211	0.499136	4.57213	4.82798e-06	0.000196627	LZTS1	8	20246165	20303963
ENSG00000276045	216.619	1.05166	0.230109	4.57027	4.87102e-06	0.000197957	ORAI1	12	121626550	121642677
ENSG00000188211	319.36	-2.05154	0.449067	-4.56845	4.91337e-06	0.000199253	NCR3LG1	11	17351800	17377341
ENSG00000102290	102.653	-2.8894	0.632658	-4.56708	4.94575e-06	0.000199716	PCDH11X	X	91779261	92623230
ENSG00000118733	46.8666	-7.04485	1.54239	-4.56748	4.93628e-06	0.000199716	OLFM3	1	101802560	101996926
ENSG00000165678	1662.37	0.794127	0.174018	4.56348	5.03135e-06	0.000202743	GHITM	10	84139509	84153568
ENSG00000155093	20.9158	-7.33209	1.60833	-4.55883	5.14386e-06	0.00020684	PTPRN2	7	157539056	158587823
ENSG00000111224	306.233	-1.04279	0.228826	-4.55713	5.18585e-06	0.000208089	PARP11	12	3791047	3873448
ENSG00000241956	38.476	-3.8971	0.85699	-4.54743	5.43047e-06	0.000217274		5	164296696	165171643
ENSG00000186522	1181.04	0.882973	0.194181	4.54716	5.43756e-06	0.000217274	SEPTIN10	2	109542799	109614143
ENSG00000141469	59.6068	7.99518	1.76003	4.54264	5.5554e-06	0.000221519	SLC14A1	18	45687025	45752520
ENSG00000172936	571.56	1.00859	0.222196	4.53918	5.64734e-06	0.000224631	MYD88	3	38138478	38143022
ENSG00000156515	1590.34	1.53716	0.338669	4.53882	5.65702e-06	0.000224631	HK1	10	69269984	69401884
ENSG00000175550	1368.41	0.872275	0.192516	4.53091	5.87303e-06	0.000232241	DRAP1	11	65919274	65921563
ENSG00000197081	6518.1	0.811926	0.179187	4.53117	5.86588e-06	0.000232241	IGF2R	6	159969082	160113507
ENSG00000115919	28.4683	2.59867	0.574109	4.52644	5.99863e-06	0.00023632	KYNU	2	142877657	143055833
ENSG00000204219	55.4136	2.14624	0.474164	4.52635	6.00099e-06	0.00023632	TCEA3	1	23380909	23424748
ENSG00000206561	45.8464	-2.17977	0.481781	-4.52441	6.05652e-06	0.000238015	COLQ	3	15450133	15521751
ENSG00000072958	1009.72	0.682197	0.15086	4.52207	6.12381e-06	0.000240164	AP1M1	19	16197854	16245906
ENSG00000128191	728.784	-0.861662	0.19068	-4.51889	6.21647e-06	0.000243297	DGCR8	22	20080232	20111877
ENSG00000102572	799.798	0.693492	0.153548	4.51646	6.28806e-06	0.000245595	STK24	13	98445185	98577940
ENSG00000011422	503.553	1.94527	0.43079	4.5156	6.31376e-06	0.000246095	PLAUR	19	43646095	43670547
ENSG00000121005	1099.63	-1.10532	0.244957	-4.51231	6.41258e-06	0.000249436	CRISPLD1	8	74984505	75034558
ENSG00000106631	186.39	-2.82641	0.626772	-4.50947	6.49886e-06	0.000252082	MYL7	7	44138864	44141332
ENSG00000148834	797.071	1.38062	0.306179	4.50921	6.50704e-06	0.000252082	GSTO1	10	104235356	104267459
ENSG00000146733	510.714	1.04073	0.230851	4.50821	6.53772e-06	0.000252756	PSPH	7	56011051	56051604
ENSG00000151136	136.441	1.96544	0.436783	4.49981	6.80127e-06	0.000262413	BTBD11	12	107318421	107659642
ENSG00000184005	1048.36	-1.85466	0.412318	-4.49814	6.85511e-06	0.000263956	ST6GALNAC3	1	76074746	76634603
ENSG00000160753	528.579	0.861088	0.19148	4.49703	6.89107e-06	0.000264806	RUSC1	1	155320894	155331114
ENSG00000013016	703.261	2.46337	0.54783	4.49659	6.90525e-06	0.000264817	EHD3	2	31234152	31269451
ENSG00000067066	452.632	2.94347	0.654933	4.4943	6.9799e-06	0.000267142	SP100	2	230415942	230545606
ENSG00000115457	5995.92	1.24458	0.277028	4.49262	7.03536e-06	0.000268725	IGFBP2	2	216632828	216664436
ENSG00000178209	6268.93	1.18705	0.264519	4.48758	7.20375e-06	0.000274567	PLEC	8	143915153	143976734
ENSG00000171860	36.0852	3.13211	0.698013	4.48718	7.21711e-06	0.000274567	C3AR1	12	8056844	8066359
ENSG00000184232	565.159	1.83341	0.408709	4.48587	7.26181e-06	0.000275717	OAF	11	120211032	120230334
ENSG00000182534	2051.74	1.02281	0.228058	4.48489	7.29508e-06	0.00027643	MXRA7	17	76672551	76711016
ENSG00000277972	73.6333	1.7208	0.383726	4.48446	7.30976e-06	0.000276436	CISD3	17	38730341	38735605
ENSG00000100201	15083	-0.57234	0.127678	-4.48268	7.37113e-06	0.000277953	DDX17	22	38483438	38507660
ENSG00000129625	907.285	1.27071	0.283539	4.48159	7.40873e-06	0.000278522	REEP5	5	112876385	112922289
ENSG00000184599	72.1527	-4.46172	0.996443	-4.47765	7.54692e-06	0.000283158	TAFA3	1	112720419	112727235
ENSG00000111145	1558.42	1.39551	0.311705	4.47704	7.56853e-06	0.000283411	ELK3	12	96194375	96269824
ENSG00000130592	64.6147	4.28277	0.956927	4.47555	7.6216e-06	0.000284839	LSP1	11	1850904	1892267
ENSG00000249923	58.2609	-3.08581	0.690114	-4.47145	7.76918e-06	0.000289786		22	20198729	20204918
ENSG00000222041	221.142	1.72202	0.3852	4.47046	7.8051e-06	0.000290557	CYTOR	2	87454781	87636740
ENSG00000049192	637.249	-1.44302	0.323063	-4.46668	7.94431e-06	0.000295163	ADAMTS6	5	65148738	65481920
ENSG00000147065	6581.46	1.31199	0.293843	4.46493	8.0095e-06	0.000296429	MSN	X	65588377	65741931
ENSG00000049249	182.614	-3.0446	0.68188	-4.46501	8.00652e-06	0.000296429	TNFRSF9	1	7915871	7943165
ENSG00000266412	2728.8	0.761776	0.170677	4.46327	8.07174e-06	0.000298154	NCOA4	10	46005088	46030623
ENSG00000013288	848.975	1.55961	0.349776	4.45889	8.23833e-06	0.000303719	MAN2B2	4	6575189	6623362
ENSG00000105329	1298.08	1.3002	0.291676	4.45768	8.28515e-06	0.000304855	TGFB1	19	41301587	41353922
ENSG00000126524	750.225	0.733706	0.164676	4.45545	8.37166e-06	0.000307445	SBDS	7	66987680	66995587
ENSG00000100417	216.9	0.983469	0.220793	4.45425	8.41866e-06	0.000308576	PMM1	22	41576900	41589871
ENSG00000108406	1027.44	-0.769772	0.172933	-4.45127	8.53657e-06	0.000312297	DHX40	17	59565558	59608345
ENSG00000118526	179.157	1.46538	0.329273	4.45034	8.57327e-06	0.000313039	TCF21	6	133889113	133895553
ENSG00000125753	1239.46	1.13985	0.256233	4.44849	8.6477e-06	0.000315153	VASP	19	45506579	45526983
ENSG00000168077	1812.64	1.35487	0.304836	4.4446	8.80556e-06	0.000320294	SCARA3	8	27633868	27676776
ENSG00000226819	44.1883	-3.42139	0.769863	-4.44416	8.82368e-06	0.000320342	MEIS1-AS3	2	66426735	66433470
ENSG00000182197	3135.85	1.37414	0.309366	4.44178	8.92177e-06	0.000323287	EXT1	8	117794490	118111826
ENSG00000123405	22.9417	-3.62233	0.815714	-4.44069	8.96725e-06	0.000324318	NFE2	12	54292111	54301015
ENSG00000241316	60.1379	1.67998	0.378477	4.4388	9.04619e-06	0.000326554	SUCLG2-AS1	3	67654669	67947713
ENSG00000260549	30.208	7.01176	1.57996	4.43793	9.08278e-06	0.000327255	MT1L	16	56617476	56618818
ENSG00000182511	112.043	1.74656	0.393588	4.43752	9.09997e-06	0.000327255	FES	15	90883695	90895776
ENSG00000117868	1312.74	0.85008	0.191659	4.43537	9.19147e-06	0.000329924	ESYT2	7	158730995	158830253
ENSG00000108828	4028.87	1.31138	0.295909	4.43171	9.34893e-06	0.000334945	VAT1	17	43014607	43025123
ENSG00000111799	10927.5	2.52851	0.570929	4.42876	9.47781e-06	0.000338925	COL12A1	6	75084326	75206267
ENSG00000185813	485.694	1.01753	0.229849	4.42694	9.55804e-06	0.000341154	PCYT2	17	81900958	81911432
ENSG00000138670	25.1554	-2.85768	0.645723	-4.42555	9.61988e-06	0.000342719	RASGEF1B	4	81426393	82044244
ENSG00000197859	30.4808	-3.33756	0.754491	-4.4236	9.70709e-06	0.000345181	ADAMTSL2	9	133532164	133575519
ENSG00000167971	95.9666	-1.73436	0.392664	-4.41691	1.00122e-05	0.000355369	CASKIN1	16	2177180	2196605
ENSG00000178980	1096.1	0.699571	0.158594	4.41108	1.02858e-05	0.000364401	SELENOW	19	47778585	47784686
ENSG00000115758	2988.06	-0.834283	0.189178	-4.41004	1.03354e-05	0.000365477	ODC1	2	10439968	10448327
ENSG00000154447	407.347	1.32194	0.299808	4.4093	1.03705e-05	0.000366039	SH3RF1	4	169094259	169270956
ENSG00000128829	2110.72	0.93755	0.212675	4.40838	1.04147e-05	0.000366922	EIF2AK4	15	39934115	40035591
ENSG00000122786	12396	1.13238	0.256902	4.40783	1.0441e-05	0.000367169	CALD1	7	134744252	134970729
ENSG00000164465	568.785	1.99146	0.452399	4.402	1.07258e-05	0.000376491	DCBLD1	6	117453817	117569858
ENSG00000149260	549.431	1.34542	0.305843	4.39906	1.08723e-05	0.000380652	CAPN5	11	77066961	77126155
ENSG00000115232	2110.42	2.53613	0.5766	4.39843	1.09036e-05	0.000380652	ITGA4	2	181457202	181538940
ENSG00000165359	1320.38	-1.66619	0.378816	-4.39842	1.09043e-05	0.000380652	INTS6L	X	135520659	135582510
ENSG00000169429	82.1879	6.10071	1.38792	4.39558	1.10477e-05	0.000384953	CXCL8	4	73740541	73743716
ENSG00000092051	403.733	-3.34026	0.761014	-4.38922	1.13756e-05	0.000395654	JPH4	14	23568035	23578790
ENSG00000168679	60.003	1.71288	0.39036	4.38795	1.14422e-05	0.000396714	SLC16A4	1	110362851	110391082
ENSG00000127824	37.0666	3.24387	0.739285	4.38785	1.14477e-05	0.000396714	TUBA4A	2	219249710	219278170
ENSG00000149972	204.791	-3.61194	0.823313	-4.38708	1.14883e-05	0.0003974	CNTN5	11	99020949	100358885
ENSG00000070010	533.842	-0.768529	0.175198	-4.38664	1.15117e-05	0.000397487	UFD1	22	19449911	19479202
ENSG00000174672	75.1806	-2.34836	0.535477	-4.38555	1.15691e-05	0.000398747	BRSK2	11	1389899	1462689
ENSG00000134590	1785.29	1.1654	0.265929	4.38237	1.17397e-05	0.000403895	RTL8C	X	135032355	135033546
ENSG00000058866	11.6596	3.9005	0.890168	4.38176	1.17724e-05	0.000404293	DGKG	3	186105668	186362234
ENSG00000196345	187.452	-0.962124	0.219653	-4.38019	1.18573e-05	0.000406476	ZKSCAN7	3	44555193	44594173
ENSG00000197841	182.509	-0.978979	0.223779	-4.37476	1.21568e-05	0.000415994	ZNF181	19	34734155	34745378
ENSG00000278195	29.2354	-5.34696	1.22272	-4.37299	1.22555e-05	0.000418621	SSTR3	22	37204237	37212477
ENSG00000009694	168	-3.27477	0.748974	-4.37234	1.22924e-05	0.00041913	TENM1	X	124375903	124963817
ENSG00000167641	52.8926	2.89087	0.661517	4.37005	1.24217e-05	0.00042278	PPP1R14A	19	38251237	38256532
ENSG00000080298	386.719	-1.58291	0.362425	-4.36755	1.25646e-05	0.000426882	RFX3	9	3218297	3526004
ENSG00000156140	459.293	-1.74359	0.399454	-4.36494	1.27158e-05	0.000430484	ADAMTS3	4	72280969	72569221
ENSG00000160051	60.9734	-1.62728	0.372793	-4.3651	1.27064e-05	0.000430484	IQCC	1	32205671	32208682
ENSG00000135473	470.148	-0.925092	0.212215	-4.35923	1.30523e-05	0.000441094	PAN2	12	56316223	56334053
ENSG00000115159	315.058	0.938926	0.215427	4.35844	1.30995e-05	0.000441287	GPD2	2	156435290	156613735
ENSG00000122861	568.875	2.99993	0.688378	4.35797	1.31275e-05	0.000441287	PLAU	10	73909177	73917496
ENSG00000102678	131.576	-4.16637	0.956015	-4.35806	1.31219e-05	0.000441287	FGF9	13	21671073	21704498
ENSG00000267374	25.4792	-4.54627	1.04368	-4.35599	1.32469e-05	0.000444517	MIR924HG	18	39206917	39800322
ENSG00000084623	2037.89	0.720178	0.165387	4.35451	1.33367e-05	0.000446744	EIF3I	1	32221077	32245397
ENSG00000148677	3151.57	2.93853	0.674951	4.35369	1.33862e-05	0.000447617	ANKRD1	10	90912096	90921087
ENSG00000263528	265.609	1.21114	0.278243	4.35282	1.34398e-05	0.000448621	IKBKE	1	206470476	206496889
ENSG00000173535	65.8313	2.25641	0.518545	4.35142	1.35256e-05	0.000450695	TNFRSF10C	8	23102921	23117445
ENSG00000097021	1044.62	0.995012	0.228748	4.34982	1.36247e-05	0.000453207	ACOT7	1	6264269	6393767
ENSG00000107742	25.3844	-2.70537	0.622519	-4.34584	1.38741e-05	0.000460699	SPOCK2	10	72059034	72089032
ENSG00000162722	229.303	2.0517	0.472249	4.34454	1.3957e-05	0.000462644	TRIM58	1	247857187	247880138
ENSG00000153551	151.335	1.21721	0.280222	4.34372	1.40087e-05	0.000463553	CMTM7	3	32391698	32483067
ENSG00000169594	1863.89	-2.59842	0.598292	-4.34307	1.40507e-05	0.000464136	BNC1	15	83255903	83284714
ENSG00000155974	578.166	-1.73865	0.400442	-4.34182	1.41309e-05	0.000465978	GRIP1	12	66347431	67069162
ENSG00000085552	420.761	-2.83155	0.652313	-4.34078	1.4198e-05	0.000467381	IGSF9	1	159927039	159945613
ENSG00000269837	276.593	-2.70418	0.623526	-4.33692	1.44495e-05	0.00047484	IPO5P1	19	23255053	23257939
ENSG00000012779	16.779	-7.01209	1.61876	-4.33177	1.47915e-05	0.000485244	ALOX5	10	45374176	45446119
ENSG00000110042	512.153	-1.19413	0.275744	-4.3306	1.48706e-05	0.000486901	DTX4	11	59171430	59208588
ENSG00000163935	111.36	-1.2603	0.291046	-4.33026	1.48932e-05	0.000486901	SFMBT1	3	52903572	53046750
ENSG00000007968	136.193	-1.67261	0.386379	-4.32893	1.49837e-05	0.000489021	E2F2	1	23506438	23531233
ENSG00000144583	203.356	3.88361	0.897941	4.32502	1.5252e-05	0.000495548	MARCHF4	2	216257865	216372483
ENSG00000166579	771.282	0.763676	0.176585	4.32469	1.52745e-05	0.000495548	NDEL1	17	8413131	8490411
ENSG00000170545	43.5637	2.67605	0.618811	4.3245	1.52876e-05	0.000495548	SMAGP	12	51244558	51270415
ENSG00000137076	8733.28	0.778419	0.179984	4.32494	1.5257e-05	0.000495548	TLN1	9	35696948	35732195
ENSG00000101608	2541.32	1.10141	0.25502	4.3189	1.5681e-05	0.000507437	MYL12A	18	3247481	3256236
ENSG00000176438	74.9601	2.92287	0.677181	4.31624	1.58711e-05	0.000512717	SYNE3	14	95407266	95475836
ENSG00000141682	501.649	1.77763	0.411896	4.31572	1.59086e-05	0.000512977	PMAIP1	18	59899996	59904305
ENSG00000112837	625.901	-1.8412	0.426659	-4.31538	1.5933e-05	0.000512977	TBX18	6	84687351	84764598
ENSG00000110975	217.935	-3.96207	0.918331	-4.31443	1.60018e-05	0.000514324	SYT10	12	33374238	33439819
ENSG00000122591	1029.45	1.05883	0.245491	4.3131	1.60981e-05	0.000516549	FAM126A	7	22889371	23014130
ENSG00000161203	5991.86	0.872823	0.202642	4.30721	1.65325e-05	0.000529597	AP2M1	3	184174689	184184091
ENSG00000178222	38.4565	1.71169	0.397461	4.30656	1.6581e-05	0.00053026	RNF212	4	1056250	1113564
ENSG00000162512	2696.09	1.65303	0.384139	4.30321	1.68344e-05	0.000537461	SDC3	1	30869466	30908758
ENSG00000237179	24.2516	-4.47267	1.03972	-4.30182	1.69401e-05	0.000539931	LINC01797	2	66696190	66703252
ENSG00000251003	81.1435	3.18309	0.740716	4.29732	1.72879e-05	0.000550097	ZFPM2-AS1	8	105546089	106060524
ENSG00000130844	308.117	-1.05456	0.24544	-4.29663	1.73412e-05	0.000550106	ZNF331	19	53519527	53580269
ENSG00000175087	149.77	-1.12364	0.261521	-4.29657	1.73459e-05	0.000550106	PDIK1L	1	26111165	26125555
ENSG00000104324	318.545	1.50868	0.351205	4.29572	1.74123e-05	0.000551294	CPQ	8	96645242	97149654
ENSG00000160888	375.019	1.8349	0.427309	4.29408	1.75422e-05	0.000554485	IER2	19	13150411	13154911
ENSG00000151929	822.583	0.996058	0.232102	4.29147	1.77491e-05	0.000560096	BAG3	10	119651380	119677819
ENSG00000186439	14.6905	-6.81927	1.59027	-4.28813	1.80184e-05	0.000567654	TRDN	6	123216339	123637093
ENSG00000176871	808.574	0.837848	0.195445	4.28688	1.81197e-05	0.000569903	WSB2	12	118032687	118062430
ENSG00000247596	404.111	1.17013	0.273269	4.28196	1.85256e-05	0.00058171	TWF2	3	52228612	52246788
ENSG00000112977	2161.47	1.02373	0.239158	4.28058	1.86409e-05	0.000584369	DAP	5	10679230	10761234
ENSG00000100243	3975.76	1.06272	0.248328	4.27948	1.87329e-05	0.000585327	CYB5R3	22	42617840	42649392
ENSG00000111348	334.741	3.23035	0.754818	4.27963	1.872e-05	0.000585327	ARHGDIB	12	14942031	14961728
ENSG00000142002	660.344	0.907504	0.212088	4.2789	1.87817e-05	0.000585891	DPP9	19	4675224	4724673
ENSG00000088756	1090.6	-1.88881	0.441631	-4.2769	1.89513e-05	0.000590214	ARHGAP28	18	6729716	6915716
ENSG00000071127	6387.88	1.15535	0.270466	4.27169	1.93995e-05	0.000603188	WDR1	4	10074339	10116949
ENSG00000224914	161.343	-0.970691	0.227436	-4.26797	1.97264e-05	0.000612353	LINC00863	10	87341685	87357882
ENSG00000139567	24.6224	3.73482	0.87571	4.2649	1.99988e-05	0.000618793	ACVRL1	12	51906908	51923361
ENSG00000134873	20.5225	-3.1736	0.744084	-4.2651	1.9981e-05	0.000618793	CLDN10	13	95433604	95579759
ENSG00000144712	266.248	-1.08144	0.253616	-4.26408	2.00728e-05	0.000620077	CAND2	3	12796472	12871916
ENSG00000250133	43.1654	-3.38438	0.794735	-4.2585	2.05803e-05	0.000634727	HOXC-AS2	12	53993810	53996785
ENSG00000196335	37.8424	-3.8704	0.909808	-4.25408	2.09909e-05	0.000646342	STK31	7	23710203	23832513
ENSG00000197121	1049.31	-0.750937	0.176647	-4.25106	2.12764e-05	0.000653098	PGAP1	2	196833004	196927796
ENSG00000185989	841.454	1.34258	0.315837	4.25086	2.12956e-05	0.000653098	RASA3	13	113977783	114132623
ENSG00000177519	178.965	-4.69996	1.1057	-4.25067	2.1313e-05	0.000653098	RPRM	2	153477338	153478762
ENSG00000164309	84.3526	-1.90816	0.449064	-4.2492	2.1454e-05	0.000656136	CMYA5	5	79689836	79800240
ENSG00000111711	971.505	0.746362	0.175659	4.24891	2.14811e-05	0.000656136	GOLT1B	12	21501781	21518408
ENSG00000111450	646.542	0.651035	0.153538	4.24023	2.23295e-05	0.000680961	STX2	12	130789600	130839266
ENSG00000117155	571.943	-1.04284	0.24599	-4.23935	2.24165e-05	0.000681434	SSX2IP	1	84643706	84690803
ENSG00000059122	725.458	0.847698	0.199955	4.23944	2.24077e-05	0.000681434	FLYWCH1	16	2911931	2951208
ENSG00000104381	259.306	-1.41732	0.33437	-4.23877	2.24747e-05	0.000682115	GDAP1	8	74320613	74518007
ENSG00000144647	400.447	-0.96523	0.227743	-4.23825	2.25272e-05	0.000682622	POMGNT2	3	43079232	43106079
ENSG00000140945	802.361	3.61497	0.853157	4.23717	2.26357e-05	0.000684821	CDH13	16	82626965	83800640
ENSG00000197496	326.206	1.71663	0.406078	4.22733	2.36482e-05	0.000713187	SLC2A10	20	46709649	46736347
ENSG00000104327	54.9228	-4.05521	0.959211	-4.22765	2.36149e-05	0.000713187	CALB1	8	90058608	90095475
ENSG00000074410	117.848	3.75637	0.888752	4.22656	2.37286e-05	0.000714482	CA12	15	63321378	63381846
ENSG00000146072	2369.96	1.97429	0.467409	4.2239	2.40112e-05	0.000721851	TNFRSF21	6	47231532	47309905
ENSG00000162458	1937.42	1.36358	0.32295	4.22227	2.41856e-05	0.000724809	FBLIM1	1	15756607	15786594
ENSG00000204941	11.7919	4.53907	1.07502	4.22232	2.41803e-05	0.000724809	PSG5	19	43166256	43186536
ENSG00000226539	36.0704	-5.65638	1.34031	-4.22021	2.44071e-05	0.000730297	MLXP1	2	223704621	223705338
ENSG00000196670	435.131	-0.85	0.201452	-4.21937	2.44987e-05	0.00073189	ZFP62	5	180847611	180861285
ENSG00000162174	94.1796	-1.43729	0.3407	-4.21864	2.45779e-05	0.000733105	ASRGL1	11	62337448	62393412
ENSG00000100345	28791.1	1.53126	0.363015	4.21818	2.46287e-05	0.000733475	MYH9	22	36281280	36387967
ENSG00000196526	407.06	0.863521	0.20475	4.21745	2.47084e-05	0.0007347	AFAP1	4	7758714	7939926
ENSG00000054356	110.114	4.75774	1.12877	4.21498	2.49799e-05	0.000740766	PTPRN	2	219289623	219309648
ENSG00000163453	905.401	4.19694	0.995742	4.21489	2.49902e-05	0.000740766	IGFBP7	4	57030773	57110385
ENSG00000134369	2047.76	2.44568	0.580462	4.21334	2.51623e-05	0.00074471	NAV1	1	201622885	201826969
ENSG00000110675	139.042	-4.40787	1.04639	-4.21248	2.52586e-05	0.000746401	ELMOD1	11	107591091	107666779
ENSG00000110906	1795.43	1.02943	0.244634	4.20804	2.576e-05	0.00076004	KCTD10	12	109448655	109477359
ENSG00000130635	27375.4	1.47556	0.350911	4.20494	2.61146e-05	0.000768426	COL5A1	9	134641803	134844843
ENSG00000087086	25145.4	1.41698	0.337339	4.20048	2.66348e-05	0.000782218	FTL	19	48965309	48966879
ENSG00000255248	974.898	1.55519	0.370375	4.19895	2.68154e-05	0.00078631	MIR100HG	11	122028325	122556721
ENSG00000125848	1998.73	-2.11347	0.503781	-4.19523	2.72598e-05	0.000798114	FLRT3	20	14322985	14337614
ENSG00000111907	251.345	-1.65051	0.393712	-4.19219	2.76273e-05	0.000807633	TPD52L1	6	125119049	125264407
ENSG00000178031	372.094	2.89391	0.690492	4.19109	2.77616e-05	0.000809847	ADAMTSL1	9	17906563	18910950
ENSG00000267279	29.8894	4.00902	0.956686	4.19053	2.78305e-05	0.000809847		18	61585746	61607006
ENSG00000257431	25.0079	-4.52102	1.07879	-4.19082	2.77948e-05	0.000809847		12	82512677	82515817
ENSG00000122034	912.222	0.740013	0.17664	4.18938	2.79718e-05	0.000812718	GTF3A	13	27424619	27435823
ENSG00000156150	22.1447	-7.41349	1.77	-4.18841	2.80918e-05	0.000813722	ALX3	1	110059870	110070672
ENSG00000061455	188.328	-3.70259	0.884002	-4.18844	2.80875e-05	0.000813722	PRDM6	5	123089241	123194266
ENSG00000128595	11465.9	0.808691	0.193097	4.188	2.81419e-05	0.000813939	CALU	7	128739292	128773400
ENSG00000118985	689.053	1.69058	0.403766	4.18703	2.82624e-05	0.000816183	ELL2	5	95885098	95961851
ENSG00000170382	282.301	-1.70129	0.40639	-4.18635	2.83477e-05	0.000817408	LRRN2	1	204617170	204685738
ENSG00000140682	867.825	1.78635	0.426771	4.18573	2.84257e-05	0.00081842	TGFB1I1	16	31471585	31477960
ENSG00000187583	29.3547	3.0871	0.73777	4.18436	2.85969e-05	0.000822106	PLEKHN1	1	966482	975865
ENSG00000136158	810.012	1.81005	0.432647	4.18367	2.86843e-05	0.000823376	SPRY2	13	80335976	80341126
ENSG00000077063	251.437	-1.46262	0.350159	-4.17701	2.95367e-05	0.000846571	CTTNBP2	7	117710651	117874139
ENSG00000060982	4231.39	0.72147	0.172756	4.17623	2.9638e-05	0.000848199	BCAT1	12	24810024	24949101
ENSG00000162618	144.431	4.90931	1.17583	4.17518	2.9775e-05	0.000850842	ADGRL4	1	78889764	79282124
ENSG00000110880	3809.98	1.17191	0.281165	4.16805	3.07213e-05	0.000875259	CORO1C	12	108645109	108731526
ENSG00000136810	1655.56	0.783664	0.188015	4.16809	3.07157e-05	0.000875259	TXN	9	110243810	110256507
ENSG00000180353	83.8399	5.13995	1.23342	4.16723	3.08321e-05	0.000877104	HCLS1	3	121631399	121660927
ENSG00000100504	584.192	0.992327	0.238379	4.16282	3.14341e-05	0.000892897	PYGL	14	50857891	50944483
ENSG00000172508	162.483	-3.43859	0.826172	-4.16208	3.15363e-05	0.000894466	CARNS1	11	67414968	67425607
ENSG00000109689	517.741	-1.07762	0.25902	-4.16037	3.17738e-05	0.00089853	STIM2	4	26857601	27025381
ENSG00000111252	782.374	2.17628	0.523059	4.16068	3.17307e-05	0.00089853	SH2B3	12	111405923	111451623
ENSG00000184640	6032.5	0.697869	0.167844	4.15784	3.21268e-05	0.000907165	SEPTIN9	17	77280569	77500596
ENSG00000072786	695.496	1.98577	0.477722	4.15675	3.22805e-05	0.000908652	STK10	5	172042079	172188224
ENSG00000110427	330.332	4.00387	0.963321	4.15632	3.23411e-05	0.000908652	KIAA1549L	11	33376108	33674102
ENSG00000175582	1698.26	0.814184	0.195932	4.15545	3.24655e-05	0.000908652	RAB6A	11	73675638	73761137
ENSG00000135931	857.144	0.967387	0.232795	4.15554	3.24523e-05	0.000908652	ARMC9	2	231198546	231376848
ENSG00000130830	191.45	1.25082	0.300991	4.15567	3.24339e-05	0.000908652	MPP1	X	154778684	154821007
ENSG00000172164	104.95	2.17631	0.523531	4.15698	3.22475e-05	0.000908652	SNTB1	8	120535745	120813273
ENSG00000138698	666.069	0.680712	0.163866	4.15407	3.26612e-05	0.00091279	RAP1GDS1	4	98261384	98443858
ENSG00000064652	516.904	-1.1586	0.279089	-4.15136	3.30507e-05	0.000922321	SNX24	5	122843439	123029354
ENSG00000164251	1038.79	3.32617	0.801972	4.14749	3.36136e-05	0.000936661	F2RL1	5	76818933	76835315
ENSG00000196911	387.448	-0.869354	0.209636	-4.14696	3.3692e-05	0.000937474	KPNA5	6	116681187	116741867
ENSG00000175874	43.0903	-4.89954	1.1819	-4.14548	3.39107e-05	0.000942184	CREG2	2	101345550	101387503
ENSG00000146674	25745.4	2.06735	0.498801	4.14463	3.40356e-05	0.000944276	IGFBP3	7	45912245	45921874
ENSG00000175084	511.732	-2.75757	0.665812	-4.14167	3.44783e-05	0.00095517	DES	2	219418377	219426734
ENSG00000262619	39.4057	-2.76041	0.666855	-4.13944	3.48147e-05	0.000963089	LINC00621	13	22859050	22916369
ENSG00000015413	54.3465	-4.91168	1.18725	-4.13702	3.51839e-05	0.000971893	DPEP1	16	89613308	89638456
ENSG00000163132	318.587	-3.63328	0.878636	-4.13514	3.54745e-05	0.000975678	MSX1	4	4859665	4863936
ENSG00000182749	114.772	1.08788	0.263057	4.13552	3.54144e-05	0.000975678	PAQR7	1	25861484	25875708
ENSG00000185666	20.0976	-4.19715	1.01497	-4.13523	3.546e-05	0.000975678	SYN3	22	32507820	33058381
ENSG00000151176	1621.49	1.40185	0.339037	4.13479	3.55274e-05	0.000975723	PLBD2	12	113358566	113391629
ENSG00000131386	30.0383	5.63724	1.36525	4.12908	3.64222e-05	0.000998859	GALNT15	3	16174680	16231992
ENSG00000137409	2518.19	0.955532	0.231556	4.12657	3.68213e-05	0.00100835	MTCH1	6	36968141	36986298
ENSG00000196878	17.57	4.83616	1.17228	4.12542	3.7006e-05	0.00101196	LAMB3	1	209614870	209652425
ENSG00000066382	215.677	-2.50982	0.608745	-4.12294	3.7406e-05	0.00102143	MPPED2	11	30384493	30586872
ENSG00000116678	193.813	1.13375	0.27526	4.11883	3.80797e-05	0.00103834	LEPR	1	65420652	65641559
ENSG00000171700	109.297	1.29137	0.313683	4.11681	3.84154e-05	0.00104565	RGS19	20	64073181	64079988
ENSG00000074660	95.8797	3.11271	0.756145	4.11656	3.84575e-05	0.00104565	SCARF1	17	1633858	1645744
ENSG00000089159	1030.72	1.3083	0.318478	4.10797	3.99152e-05	0.00108374	PXN	12	120210439	120265771
ENSG00000099901	1499.92	-1.12193	0.27321	-4.10647	4.01743e-05	0.00108922	RANBP1	22	20115938	20127355
ENSG00000134440	2860.7	0.541758	0.131983	4.10477	4.04716e-05	0.00109572	NARS1	18	57600656	57622213
ENSG00000170500	882.79	-3.56397	0.868506	-4.10356	4.06841e-05	0.00109991	LONRF2	2	100271875	100322501
ENSG00000108518	6152.23	0.988769	0.241028	4.1023	4.0906e-05	0.00110435	PFN1	17	4945652	4949061
ENSG00000229847	34.5697	-6.60528	1.61056	-4.10124	4.10941e-05	0.00110629	EMX2OS	10	117473215	117545068
ENSG00000282057	50.3354	1.62764	0.396841	4.1015	4.10488e-05	0.00110629		1	85482281	85578250
ENSG00000135116	32.347	-4.142	1.01004	-4.10085	4.11642e-05	0.00110662	HRK	12	116856144	116881441
ENSG00000175727	1696.87	0.53964	0.131668	4.09847	4.15883e-05	0.00111644	MLXIP	12	122078756	122147344
ENSG00000258986	30.8943	-3.01232	0.735317	-4.09663	4.19215e-05	0.0011238	TMEM179	14	104474678	104605647
ENSG00000197363	184.437	-0.970301	0.236932	-4.09527	4.21671e-05	0.0011288	ZNF517	8	144798876	144811169
ENSG00000172985	204.08	2.0189	0.49305	4.09471	4.22698e-05	0.00112996	SH3RF3	2	109129205	109504634
ENSG00000180596	25.8947	2.58763	0.632345	4.09212	4.27447e-05	0.00114106	H2BC4	6	26114873	26123926
ENSG00000169418	249.841	-3.60948	0.882202	-4.09144	4.28705e-05	0.00114281	NPR1	1	153678688	153693992
ENSG00000267506	31.1314	-4.08276	0.99798	-4.09102	4.29472e-05	0.00114326		17	77546940	77563243
ENSG00000127314	2585.52	1.10523	0.27026	4.08952	4.3227e-05	0.00114789	RAP1B	12	68610855	68671901
ENSG00000166925	711.27	0.949232	0.232118	4.08944	4.32416e-05	0.00114789	TSC22D4	7	100463359	100479232
ENSG00000142408	98.4527	2.9614	0.724542	4.08728	4.36468e-05	0.00115704	CACNG8	19	53962937	53990215
ENSG00000168264	1071.23	0.932794	0.228248	4.08675	4.37449e-05	0.00115802	IRF2BP2	1	234604269	234610178
ENSG00000141522	2366.49	0.737257	0.1805	4.08452	4.41689e-05	0.00116763	ARHGDIA	17	81867721	81871378
ENSG00000159423	240.589	1.01036	0.247533	4.08173	4.47022e-05	0.00118009	ALDH4A1	1	18871430	18902724
ENSG00000139618	321.798	-0.871539	0.213674	-4.07883	4.52631e-05	0.00119324	BRCA2	13	32315086	32400268
ENSG00000186340	779.723	4.19936	1.02995	4.07723	4.55762e-05	0.00119984	THBS2	6	169215780	169254050
ENSG00000188766	138.31	1.55298	0.381479	4.07095	4.68213e-05	0.00123092	SPRED3	19	38388421	38399587
ENSG00000100034	892.22	0.730761	0.179535	4.07029	4.69555e-05	0.00123274	PPM1F	22	21919425	21952848
ENSG00000163762	33.1289	4.90793	1.20594	4.06978	4.70568e-05	0.0012337	TM4SF18	3	149318498	149334414
ENSG00000026508	2868.12	3.36275	0.826712	4.06762	4.74951e-05	0.00124178	CD44	11	35138882	35232402
ENSG00000116260	3717.6	2.17534	0.53479	4.06766	4.74866e-05	0.00124178	QSOX1	1	180154869	180204030
ENSG00000197653	67.2009	-1.58041	0.388571	-4.06723	4.75747e-05	0.001242	DNAH10	12	123762188	123935720
ENSG00000198768	47.6827	4.60771	1.13297	4.06694	4.76341e-05	0.001242	APCDD1L	20	58459101	58515399
ENSG00000091704	17.9508	-3.59012	0.883602	-4.06305	4.84362e-05	0.00126119	CPA1	7	130380339	130388114
ENSG00000120896	1203.71	0.822859	0.202578	4.06193	4.86685e-05	0.00126551	SORBS3	8	22544986	22575788
ENSG00000196659	89.0873	-1.31498	0.32384	-4.0606	4.89475e-05	0.00127103	TTC30B	2	177548998	177552796
ENSG00000123739	675.995	-2.06364	0.508431	-4.05884	4.93161e-05	0.00127886	PLA2G12A	4	109709989	109730070
ENSG00000067445	2300.46	-0.894966	0.220537	-4.05812	4.947e-05	0.00128028	TRO	X	54920462	54931431
ENSG00000127952	283.52	1.0382	0.255843	4.05795	4.95052e-05	0.00128028	STYXL1	7	75996338	76048004
ENSG00000170959	18.6243	-4.68289	1.15467	-4.05562	5.00017e-05	0.00129137	DCDC1	11	30830369	31369810
ENSG00000166510	142.197	3.48168	0.858633	4.05491	5.01546e-05	0.00129357	CCDC68	18	54901509	54959461
ENSG00000113578	25.774	2.61101	0.644447	4.05156	5.0878e-05	0.00131045	FGF1	5	142592178	142698070
ENSG00000152056	126.161	-2.0795	0.513423	-4.05027	5.11595e-05	0.00131592	AP1S3	2	223751686	223838027
ENSG00000162542	57.4494	2.57116	0.634892	4.04975	5.12715e-05	0.00131703	TMCO4	1	19682240	19799945
ENSG00000164220	343.346	3.153	0.778878	4.04814	5.16273e-05	0.00132438	F2RL2	5	76615482	76623413
ENSG00000127603	8999.02	0.813719	0.201163	4.04508	5.23055e-05	0.00133998	MACF1	1	39081316	39487177
ENSG00000082641	4971.11	0.667844	0.165173	4.04329	5.27062e-05	0.00134843	NFE2L1	17	48048329	48061545
ENSG00000159086	975.686	-0.626864	0.155057	-4.04279	5.28183e-05	0.00134949	PAXBP1	21	32733899	32771792
ENSG00000113312	814.99	0.640951	0.158632	4.04049	5.33394e-05	0.00135013	TTC1	5	160009113	160065543
ENSG00000065609	28.4027	-3.04644	0.753947	-4.04065	5.33033e-05	0.00135013	SNAP91	6	83552880	83709691
ENSG00000243232	205.734	-3.28377	0.812592	-4.04111	5.31992e-05	0.00135013	PCDHAC2	5	140966470	141012347
ENSG00000177359	26.9551	-3.8653	0.956346	-4.04174	5.30561e-05	0.00135013		12	31111652	31201235
ENSG00000162576	1483.83	1.79375	0.443895	4.04094	5.32371e-05	0.00135013	MXRA8	1	1352689	1361777
ENSG00000155849	62.5633	1.65128	0.408574	4.04157	5.30941e-05	0.00135013	ELMO1	7	36852906	37449223
ENSG00000100644	3370.95	1.02179	0.252775	4.04228	5.29346e-05	0.00135013	HIF1A	14	61695513	61748259
ENSG00000134757	61.4254	-5.84147	1.44602	-4.03969	5.35208e-05	0.00135293	DSG3	18	31447741	31478702
ENSG00000108379	110.686	-1.47512	0.365229	-4.03888	5.37072e-05	0.00135584	WNT3	17	46762506	46833154
ENSG00000106348	545.964	1.57725	0.390905	4.03485	5.46363e-05	0.00137623	IMPDH1	7	128392277	128410252
ENSG00000115310	5807.79	1.49583	0.370786	4.03421	5.47853e-05	0.00137623	RTN4	2	54972187	55112621
ENSG00000178573	878.555	-1.29173	0.320181	-4.03438	5.47462e-05	0.00137623	MAF	16	79585843	79600737
ENSG00000146013	49.207	-2.22934	0.552618	-4.03414	5.48035e-05	0.00137623	GFRA3	5	138252380	138274621
ENSG00000138443	2001.83	-0.717173	0.177839	-4.03272	5.51358e-05	0.00138275	ABI2	2	203328280	203447728
ENSG00000198743	1388.37	-1.00582	0.249529	-4.03089	5.55671e-05	0.00139173	SLC5A3	21	34073578	34106260
ENSG00000285735	20.6936	-7.31683	1.81593	-4.02923	5.59587e-05	0.0013997	LINC02717	11	134994982	135007779
ENSG00000103647	358.298	2.61209	0.648431	4.02833	5.61754e-05	0.00140328	CORO2B	15	68578993	68727806
ENSG00000107566	849.422	0.807016	0.200386	4.0273	5.64216e-05	0.00140759	ERLIN1	10	100150094	100186033
ENSG00000167754	12.0666	-6.54006	1.62432	-4.02635	5.66496e-05	0.00141143	KLK5	19	50943303	50953093
ENSG00000166822	294.693	-0.885212	0.220034	-4.02307	5.74447e-05	0.00142937	TMEM170A	16	75443054	75465497
ENSG00000089335	645.982	-0.820564	0.204133	-4.01975	5.82589e-05	0.00144774	ZNF302	19	34677639	34686397
ENSG00000187446	1055.41	0.765102	0.190406	4.01827	5.8628e-05	0.00145501	CHP1	15	41230839	41281887
ENSG00000091527	3353.65	0.591253	0.147319	4.01343	5.98422e-05	0.00148322	CDV3	3	133573686	133590261
ENSG00000111331	35.7398	3.07412	0.766062	4.01289	5.99799e-05	0.0014847	OAS3	12	112938051	112976460
ENSG00000176014	3597.7	0.835734	0.208553	4.0073	6.1418e-05	0.00151636	TUBB6	18	12307669	12344320
ENSG00000167705	38.6432	2.36037	0.588976	4.00759	6.13418e-05	0.00151636	RILP	17	1646145	1649866
ENSG00000213967	11.8695	-6.51097	1.62558	-4.00533	6.19305e-05	0.00152703	ZNF726	19	23914876	23945159
ENSG00000235092	88.1078	-1.92074	0.479604	-4.00484	6.20585e-05	0.00152821	ID2-AS1	2	8666636	8681864
ENSG00000237352	16.3493	3.63122	0.907397	4.00179	6.2864e-05	0.00154605	LINC01358	1	58933643	59240555
ENSG00000198890	558.05	-0.731755	0.18293	-4.0002	6.32891e-05	0.0015545	PRMT6	1	107056674	107067636
ENSG00000198740	244.81	-0.905599	0.226509	-3.99807	6.38617e-05	0.00156654	ZNF652	17	49289206	49362473
ENSG00000134602	3923.78	-1.92087	0.480585	-3.99694	6.41659e-05	0.00157198	STK26	X	132023302	132075943
ENSG00000118508	569.528	1.15746	0.289674	3.99572	6.44981e-05	0.00157809	RAB32	6	146543833	146554953
ENSG00000165507	375.833	2.37943	0.595762	3.99392	6.499e-05	0.00158776	DEPP1	10	44970981	44978809
ENSG00000108219	2008.8	1.17754	0.294853	3.99366	6.50599e-05	0.00158776	TSPAN14	10	80454166	80533124
ENSG00000236901	166.303	-2.28455	0.572089	-3.99335	6.51462e-05	0.00158783	MIR600HG	9	123109494	123115477
ENSG00000125740	265.442	3.42216	0.857128	3.99259	6.53558e-05	0.00159091	FOSB	19	45467995	45475179
ENSG00000115687	292.324	-0.851264	0.213488	-3.98741	6.67979e-05	0.00162394	PASK	2	241106099	241150264
ENSG00000151276	823.526	-0.975028	0.244624	-3.98582	6.72473e-05	0.00163278	MAGI1	3	65353525	66038834
ENSG00000229656	12.2671	3.50909	0.880745	3.98422	6.77008e-05	0.0016417	ITGB1-DT	10	32958437	33082102
ENSG00000140374	1145.86	0.575358	0.144538	3.98067	6.87211e-05	0.00166433	ETFA	15	76215353	76311472
ENSG00000157064	17.899	-3.58641	0.901098	-3.98004	6.89033e-05	0.00166662	NMNAT2	1	183248237	183418380
ENSG00000144677	549.377	0.822909	0.206919	3.97696	6.98011e-05	0.0016862	CTDSPL	3	37861880	37984469
ENSG00000048544	639.009	0.684012	0.172079	3.97498	7.03849e-05	0.00169815	MRPS10	6	42206807	42217861
ENSG00000159173	138.6	-2.75172	0.692324	-3.97461	7.04958e-05	0.00169867	TNNI1	1	201403768	201429866
ENSG00000131459	830.098	2.04178	0.51382	3.97373	7.0757e-05	0.00170281	GFPT2	5	180300698	180353336
ENSG00000135074	2651.74	1.5988	0.402528	3.9719	7.1301e-05	0.00171374	ADAM19	5	157395534	157575775
ENSG00000185101	45.6729	-2.7043	0.680991	-3.97113	7.15335e-05	0.00171688	ANO9	11	417933	442011
ENSG00000164741	2862.55	1.39978	0.352511	3.97087	7.16119e-05	0.00171688	DLC1	8	13083361	13604610
ENSG00000171105	273.623	-1.07087	0.269734	-3.97009	7.18441e-05	0.00172029	INSR	19	7112255	7294414
ENSG00000170965	52.0659	-1.55058	0.390801	-3.9677	7.25696e-05	0.00173331	PLAC1	X	134565838	134764322
ENSG00000078114	131.663	-3.00059	0.756226	-3.96785	7.25255e-05	0.00173331	NEBL	10	20779973	21293011
ENSG00000077549	3174.75	0.861834	0.217279	3.96648	7.29407e-05	0.00173999	CAPZB	1	19338775	19485539
ENSG00000151090	82.2554	4.5696	1.15235	3.96546	7.32554e-05	0.00174531	THRB	3	24117153	24495756
ENSG00000136997	719.852	1.99891	0.504215	3.96439	7.35826e-05	0.00174873	MYC	8	127735434	127742951
ENSG00000120549	1107.83	-1.28462	0.324019	-3.96465	7.35028e-05	0.00174873	KIAA1217	10	23694746	24547848
ENSG00000166183	43.8454	-4.59372	1.1594	-3.96214	7.42815e-05	0.00176314	ASPG	14	104085686	104115582
ENSG00000138356	46.3733	3.56278	0.89943	3.96116	7.45877e-05	0.00176821	AOX1	2	200586014	200677064
ENSG00000133640	74.7934	-2.4283	0.613105	-3.96066	7.47435e-05	0.0017697	LRRIQ1	12	85036314	85264457
ENSG00000198720	350.961	-1.16314	0.293726	-3.95995	7.49659e-05	0.00177277	ANKRD13B	17	29589769	29614761
ENSG00000277702	32.1628	1.72182	0.434905	3.95907	7.52438e-05	0.00177713		1	143419625	143420207
ENSG00000131018	2288.12	1.41217	0.356789	3.958	7.55788e-05	0.00178284	SYNE1	6	152121684	152637801
ENSG00000215012	437.34	-1.26676	0.320095	-3.95744	7.57572e-05	0.00178484	RTL10	22	19846138	19854896
ENSG00000183908	32.7013	-4.49108	1.13516	-3.95635	7.61046e-05	0.00179081	LRRC55	11	57181747	57191717
ENSG00000163638	2881.14	-1.9838	0.501587	-3.95504	7.65213e-05	0.00179839	ADAMTS9	3	64515654	64688000
ENSG00000267466	21.4112	-3.23557	0.818542	-3.95285	7.72252e-05	0.0018127		17	77563368	77568695
ENSG00000144802	811.013	1.98127	0.50129	3.95235	7.73889e-05	0.00181431	NFKBIZ	3	101827991	101861022
ENSG00000172061	61.0268	6.2167	1.57304	3.95204	7.74874e-05	0.00181439	LRRC15	3	194355249	194369743
ENSG00000121895	7.29564	6.80423	1.72218	3.95094	7.78458e-05	0.00182054	TMEM156	4	38966744	39032922
ENSG00000142303	711.515	-1.04578	0.264873	-3.94822	7.87346e-05	0.00183682	ADAMTS10	19	8580240	8610735
ENSG00000169032	474.339	0.720512	0.182485	3.94833	7.86972e-05	0.00183682	MAP2K1	15	66386837	66491544
ENSG00000055118	431.136	-1.81884	0.460825	-3.94691	7.9165e-05	0.0018446	KCNH2	7	150944961	150978321
ENSG00000164054	2281.61	1.06056	0.268744	3.94635	7.93506e-05	0.00184667	SHISA5	3	48467798	48504826
ENSG00000041353	219.028	5.38049	1.36384	3.9451	7.97674e-05	0.00185411	RAB27B	18	54717860	54895516
ENSG00000215483	16.1154	-3.86267	0.979265	-3.94446	7.99788e-05	0.00185676	LINC00598	13	40079106	40535807
ENSG00000070413	1379.51	-0.795879	0.20187	-3.94253	8.06256e-05	0.00186949	DGCR2	22	19036282	19122454
ENSG00000182272	1405.7	-0.582335	0.147812	-3.93972	8.15783e-05	0.00188929	B4GALNT4	11	369499	382117
ENSG00000115109	1244.6	-0.733728	0.186301	-3.9384	8.20272e-05	0.00189738	EPB41L5	2	120013077	120179119
ENSG00000177383	944.203	-0.749395	0.190385	-3.93621	8.27789e-05	0.00191013	MAGEF1	3	184710364	184712064
ENSG00000152492	1768.33	0.983756	0.249922	3.93625	8.27649e-05	0.00191013	CCDC50	3	191329085	191398659
ENSG00000163661	794.566	4.12567	1.04832	3.93552	8.30167e-05	0.0019133	PTX3	3	157436850	157443633
ENSG00000146005	26.4354	-3.11993	0.793427	-3.93223	8.41627e-05	0.00193737	PSD2	5	139795808	139844466
ENSG00000116962	4125.34	2.33033	0.592754	3.93136	8.44658e-05	0.001942	NID1	1	235975830	236065109
ENSG00000278129	195.017	-1.11464	0.2837	-3.92892	8.53292e-05	0.00195713	ZNF8	19	58278955	58302791
ENSG00000174306	681.982	0.991813	0.252427	3.92911	8.52617e-05	0.00195713	ZHX3	20	41178448	41317672
ENSG00000154639	889.999	-2.53448	0.645509	-3.92632	8.62545e-05	0.00197598	CXADR	21	17513043	17593579
ENSG00000164111	6359.58	1.25845	0.320613	3.92514	8.66794e-05	0.00198333	ANXA5	4	121667946	121696995
ENSG00000112110	467.115	0.683656	0.174229	3.92389	8.7132e-05	0.00198695	MRPL18	6	159789812	159798436
ENSG00000023330	680.622	0.674792	0.171971	3.92388	8.71354e-05	0.00198695	ALAS1	3	52198086	52214327
ENSG00000179240	245.041	-1.11504	0.28417	-3.92383	8.71505e-05	0.00198695	GVQW3	11	76381303	76414619
ENSG00000105220	1517.83	0.610542	0.155623	3.92322	8.73721e-05	0.00198962	GPI	19	34359480	34402413
ENSG00000178053	194.22	-1.11653	0.284629	-3.92275	8.75427e-05	0.00199113	MLF1	3	158571163	158607252
ENSG00000188677	159.262	1.42423	0.363352	3.9197	8.86607e-05	0.00201415	PARVB	22	43999211	44172939
ENSG00000073008	851.42	1.47321	0.376032	3.91779	8.93652e-05	0.00202774	PVR	19	44643798	44666162
ENSG00000129911	288.125	1.017	0.259896	3.9131	9.11182e-05	0.00206506	KLF16	19	1852399	1863579
ENSG00000104904	2581.98	0.739185	0.18896	3.91185	9.15904e-05	0.00207083	OAZ1	19	2269509	2273490
ENSG00000276805	27.2952	-4.22051	1.07886	-3.91199	9.15389e-05	0.00207083		10	38403189	38452153
ENSG00000111344	12.634	-6.60322	1.6887	-3.91025	9.22018e-05	0.00208219	RASAL1	12	113098819	113136239
ENSG00000232872	17.8615	-3.58132	0.915987	-3.9098	9.2374e-05	0.00208361	CTAGE3P	13	51908218	51910621
ENSG00000180891	632.986	0.856497	0.219127	3.90868	9.28036e-05	0.00208589	CUEDC1	17	57861243	57955412
ENSG00000172795	957.858	-1.24527	0.318564	-3.90902	9.26723e-05	0.00208589	DCP2	5	112976702	113022195
ENSG00000144057	330.065	-1.13876	0.291334	-3.90879	9.27608e-05	0.00208589	ST6GAL2	2	106801600	106887108
ENSG00000173482	1208.47	1.29536	0.331472	3.90792	9.30951e-05	0.00208998	PTPRM	18	7566782	8406861
ENSG00000203785	14.7177	-6.82176	1.74687	-3.90514	9.41725e-05	0.00211168	SPRR2E	1	153093135	153106184
ENSG00000213585	3300.67	0.534235	0.136859	3.90355	9.47923e-05	0.00212308	VDAC1	5	133971871	134004975
ENSG00000120875	940.469	2.19807	0.563708	3.89931	9.64681e-05	0.00215808	DUSP4	8	29333064	29350684
ENSG00000156475	671.13	-2.70826	0.694717	-3.89837	9.68415e-05	0.00216389	PPP2R2B	5	146580742	147084784
ENSG00000119326	897.239	0.805008	0.206681	3.89493	9.82262e-05	0.00219226	CTNNAL1	9	108942569	109013522
ENSG00000125347	239.368	2.00056	0.513807	3.8936	9.87669e-05	0.00220175	IRF1	5	132440440	132508719
ENSG00000146112	1657.18	1.34216	0.344811	3.89245	9.92373e-05	0.00220965	PPP1R18	6	30676389	30687895
ENSG00000157191	1039.75	0.611157	0.157155	3.88887	0.000100712	0.00223987	NECAP2	1	16440721	16460078
ENSG00000065054	390.412	1.12695	0.290029	3.88565	0.000102057	0.00226548	SLC9A3R2	16	2025356	2039026
ENSG00000198467	7309.95	1.27154	0.327249	3.88554	0.000102101	0.00226548	TPM2	9	35681992	35690056
ENSG00000185942	20.9005	-4.8531	1.24943	-3.88425	0.000102647	0.00227495	NKAIN3	8	62248591	63014000
ENSG00000184436	244.669	-1.14297	0.294332	-3.88328	0.000103058	0.00228139	THAP7	22	20999104	21002196
ENSG00000131473	6108.43	0.800733	0.20627	3.88196	0.000103619	0.00228969	ACLY	17	41866917	41930542
ENSG00000169760	68.9447	-2.34346	0.603742	-3.88155	0.000103793	0.00228969	NLGN1	3	173396284	174286644
ENSG00000142449	485.831	-2.94845	0.759597	-3.8816	0.00010377	0.00228969	FBN3	19	8065402	8149592
ENSG00000126562	214.811	3.20844	0.827208	3.87863	0.000105044	0.00231435	WNK4	17	42780610	42797066
ENSG00000086300	40.4738	-1.9693	0.507764	-3.87838	0.000105153	0.00231435	SNX10	7	26291862	26374383
ENSG00000183072	10.4562	5.44195	1.40404	3.87591	0.000106225	0.00233524	NKX2-5	5	173232109	173235311
ENSG00000144655	520.541	1.10796	0.285934	3.87486	0.000106685	0.00234265	CSRNP1	3	39141855	39154562
ENSG00000162430	1585.27	1.13496	0.293371	3.86866	0.000109434	0.00240024	SELENON	1	25800176	25818221
ENSG00000134765	38.7467	-4.41148	1.14044	-3.86824	0.000109622	0.00240161	DSC1	18	31129236	31162856
ENSG00000184517	278.345	-1.0429	0.269667	-3.86735	0.000110024	0.00240765	ZFP1	16	75148494	75172236
ENSG00000157657	2047.64	-0.522174	0.135063	-3.86615	0.000110566	0.00241672	ZNF618	9	113876282	114056591
ENSG00000137809	1739.08	2.18877	0.566224	3.86555	0.000110839	0.0024199	ITGA11	15	68296532	68432163
ENSG00000164509	53.053	3.21582	0.831977	3.86527	0.000110965	0.0024199	IL31RA	5	55851357	55922854
ENSG00000164488	217.97	-2.61208	0.676529	-3.86101	0.000112919	0.00245217	DACT2	6	168292830	168319777
ENSG00000070601	30.3559	-6.41408	1.66128	-3.86092	0.00011296	0.00245217	FRMPD1	9	37650954	37746904
ENSG00000213928	80.3748	-1.55894	0.403754	-3.86112	0.000112871	0.00245217	IRF9	14	24161265	24166565
ENSG00000115520	385.075	0.89229	0.231083	3.86134	0.000112767	0.00245217	COQ10B	2	197453423	197475308
ENSG00000106789	61.2828	2.12879	0.551572	3.8595	0.000113621	0.00246282	CORO2A	9	98120975	98192637
ENSG00000136114	165.33	3.0751	0.796802	3.85931	0.000113708	0.00246282	THSD1	13	52377167	52416373
ENSG00000239697	18.5386	2.26058	0.585839	3.85871	0.000113987	0.00246605	TNFSF12	17	7549058	7557890
ENSG00000182718	16054.8	1.52987	0.396623	3.85725	0.000114672	0.00247805	ANXA2	15	60347134	60402883
ENSG00000140564	2342.79	1.28821	0.334029	3.85658	0.000114983	0.00248197	FURIN	15	90868588	90883564
ENSG00000162976	148.489	1.24104	0.321886	3.85552	0.000115484	0.00248995	SLC66A3	2	11155198	11178870
ENSG00000150556	52.9911	2.57798	0.668804	3.85461	0.000115916	0.00249646	LYPD6B	2	149038107	149215262
ENSG00000148337	1663.13	0.585679	0.152029	3.85242	0.000116955	0.00251314	CIZ1	9	128161251	128204383
ENSG00000116005	2077.05	1.03917	0.269739	3.8525	0.000116916	0.00251314	PCYOX1	2	70257386	70281185
ENSG00000154277	4788.39	0.849154	0.220465	3.85164	0.000117329	0.00251551	UCHL1	4	41256413	41268455
ENSG00000180917	584.525	-0.582588	0.151255	-3.85169	0.000117304	0.00251551	CMTR2	16	71281389	71289715
ENSG00000117569	493.835	-1.15611	0.300411	-3.84842	0.00011888	0.0025459	PTBP2	1	96721665	96823738
ENSG00000108821	67042.1	1.77414	0.461485	3.84443	0.000120835	0.00258487	COL1A1	17	50184101	50201632
ENSG00000130226	31.441	-7.91955	2.06054	-3.84344	0.000121321	0.00259236	DPP6	7	153887097	154894285
ENSG00000015532	612.742	1.17824	0.306593	3.84302	0.000121531	0.00259393	XYLT2	17	50346126	50363138
ENSG00000214944	290.797	2.7279	0.709915	3.84258	0.00012175	0.00259569	ARHGEF28	5	73626158	73941993
ENSG00000143878	1910.77	1.68079	0.437444	3.8423	0.000121888	0.00259575	RHOB	2	20447074	20449440
ENSG00000184905	22.5873	-3.93474	1.02433	-3.84129	0.000122389	0.0025977	TCEAL2	X	102125679	102140426
ENSG00000102144	4131.12	0.61254	0.159448	3.84164	0.000122216	0.0025977	PGK1	X	77910739	78129295
ENSG00000152291	3873.23	0.877829	0.228523	3.84131	0.000122378	0.0025977	TGOLN2	2	85318020	85328296
ENSG00000100266	1428.53	0.572029	0.148961	3.84013	0.000122968	0.00260709	PACSIN2	22	42835412	43015149
ENSG00000165349	62.7185	-1.7909	0.466743	-3.83701	0.000124541	0.0026375	SLC7A3	X	70925579	70931125
ENSG00000104812	815.601	0.700207	0.182523	3.83627	0.000124915	0.00264248	GYS1	19	48968130	48993310
ENSG00000062716	3771.11	1.50311	0.391997	3.83449	0.000125824	0.00265877	VMP1	17	59707192	59842255
ENSG00000129515	1526.77	0.634396	0.165576	3.83145	0.00012739	0.00268888	SNX6	14	34561093	34630160
ENSG00000170017	3484.8	1.15461	0.301391	3.83093	0.000127659	0.00269157	ALCAM	3	105366909	105576900
ENSG00000085117	400.974	2.49006	0.650254	3.82937	0.000128471	0.00270571	CD82	11	44564427	44620358
ENSG00000230513	25.1068	-2.69012	0.702592	-3.82885	0.000128744	0.00270845	THAP7-AS1	22	21001886	21010342
ENSG00000105750	113.407	-1.65801	0.433064	-3.82856	0.000128895	0.00270865	ZNF85	19	20923222	20950697
ENSG00000071553	1830.76	0.616208	0.160968	3.82814	0.000129117	0.00271031	ATP6AP1	X	154428633	154436516
ENSG00000106105	2986.42	1.00442	0.2625	3.82637	0.000130047	0.00272684	GARS1	7	30580533	30634033
ENSG00000103266	367.416	0.752794	0.196862	3.82397	0.000131318	0.00275046	STUB1	16	680224	682870
ENSG00000183688	848.126	2.05968	0.538723	3.82326	0.000131699	0.00275541	RFLNB	17	439978	445939
ENSG00000166741	1566.81	2.66425	0.69698	3.82256	0.000132074	0.00276024	NNMT	11	114257787	114313536
ENSG00000118946	507.962	-2.27102	0.594169	-3.82217	0.000132281	0.00276154	PCDH17	13	57631744	57729311
ENSG00000118503	818.412	2.51544	0.658571	3.81954	0.000133702	0.00278204	TNFAIP3	6	137867214	137883312
ENSG00000185340	333.831	1.0898	0.285288	3.81999	0.000133458	0.00278204	GAS2L1	22	29306582	29312785
ENSG00000153132	166.276	-1.47112	0.385138	-3.81971	0.000133607	0.00278204	CLGN	4	140388453	140427661
ENSG00000117586	500.273	4.56035	1.19425	3.81858	0.00013422	0.00278979	TNFSF4	1	173183731	173207331
ENSG00000197376	19.429	-4.74389	1.24279	-3.81713	0.000135011	0.00280317		12	48507354	48529897
ENSG00000140367	675.762	0.609749	0.159777	3.81624	0.000135498	0.00281023	UBE2Q2	15	75843307	75901078
ENSG00000183230	37.0855	-2.36972	0.621046	-3.81568	0.000135807	0.00281356	CTNNA3	10	65912523	67696195
ENSG00000256223	182.048	-0.847698	0.222195	-3.81511	0.00013612	0.00281394	ZNF10	12	133130575	133159465
ENSG00000184497	35.6459	2.13226	0.558895	3.81514	0.000136106	0.00281394	TMEM255B	13	113759226	113816995
ENSG00000128340	348.475	3.04233	0.797553	3.81458	0.000136412	0.00281692	RAC2	22	37225270	37244448
ENSG00000137767	13.6838	3.92947	1.03059	3.81285	0.000137376	0.00283375	SQOR	15	45631148	45691281
ENSG00000170370	25.7041	-6.17405	1.61985	-3.8115	0.000138125	0.00284612	EMX2	10	117542445	117549546
ENSG00000161091	596.41	0.921108	0.241763	3.80995	0.000138992	0.0028609	MFSD12	19	3538261	3574290
ENSG00000212724	10.6317	4.85114	1.2742	3.80722	0.00014054	0.00288885	KRTAP2-3	17	41059240	41060114
ENSG00000153291	185.293	-1.61156	0.423314	-3.80702	0.000140653	0.00288885	SLC25A27	6	46652915	46678190
ENSG00000101773	674.652	-1.03108	0.270911	-3.80596	0.000141256	0.0028981	RBBP8	18	22798261	23026488
ENSG00000108231	75.9685	3.24948	0.854594	3.80237	0.000143318	0.00293724	LGI1	10	93757840	93806272
ENSG00000123689	78.0572	5.76181	1.51588	3.80096	0.000144137	0.00294799	G0S2	1	209675412	209676390
ENSG00000204442	194.525	1.25125	0.32922	3.80067	0.000144306	0.00294799	FAM155A	13	107163510	107867496
ENSG00000157216	3177.6	-0.80113	0.210777	-3.80083	0.000144211	0.00294799	SSBP3	1	54225433	54413479
ENSG00000181085	102.761	-3.33709	0.878168	-3.80006	0.000144662	0.00295209	MAPK15	8	143716340	143722458
ENSG00000140961	60.3314	1.31725	0.346672	3.7997	0.000144871	0.0029532	OSGIN1	16	83931311	83966332
ENSG00000198879	304.181	2.00681	0.528341	3.79831	0.000145684	0.0029666	SFMBT2	10	7158624	7411486
ENSG00000067560	6442.79	0.68989	0.181677	3.79734	0.000146259	0.00297513	RHOA	3	49359139	49412998
ENSG00000235162	887.354	2.2929	0.604229	3.79476	0.000147785	0.00300297	C12orf75	12	105235290	105396097
ENSG00000178401	187.221	-2.76668	0.729446	-3.79285	0.00014893	0.00301979	DNAJC22	12	49346888	49357546
ENSG00000018408	1450.88	0.954237	0.251581	3.79297	0.000148858	0.00301979	WWTR1	3	149517235	149736714
ENSG00000072110	7151.94	1.86523	0.491937	3.79161	0.000149674	0.00303165	ACTN1	14	68874128	68979440
ENSG00000144026	412.232	-0.916882	0.241934	-3.7898	0.000150769	0.0030506	ZNF514	2	95145000	95165413
ENSG00000101670	377.226	1.72415	0.455397	3.78603	0.000153071	0.00309062	LIPG	18	49560699	49599185
ENSG00000075420	2878.13	0.712307	0.188134	3.78617	0.000152987	0.00309062	FNDC3B	3	172039578	172401669
ENSG00000115756	199.861	1.00716	0.266051	3.78558	0.000153353	0.00309245	HPCAL1	2	10302889	10427617
ENSG00000196961	2042.99	0.620117	0.16382	3.78536	0.000153487	0.00309245	AP2A1	19	49767001	49807114
ENSG00000186867	11.1621	-6.42508	1.69879	-3.78215	0.000155478	0.00312927	QRFPR	4	121328642	121381059
ENSG00000259863	22.0229	2.50521	0.662621	3.78076	0.00015635	0.00313701	SH3RF3-AS1	2	109127327	109128930
ENSG00000149925	90.985	1.10872	0.293253	3.78075	0.000156357	0.00313701	ALDOA	16	30064164	30070457
ENSG00000248441	13.0107	-6.64714	1.75805	-3.78097	0.000156218	0.00313701	LINC01197	15	95186634	95327129
ENSG00000140264	1375.49	0.68661	0.181652	3.77981	0.000156947	0.00314554	SERF2	15	43777087	43804427
ENSG00000185697	307.119	1.68742	0.446617	3.77822	0.00015795	0.00316233	MYBL1	8	66562175	66614247
ENSG00000116663	31.5917	2.48716	0.658563	3.77664	0.000158957	0.00317914	FBXO6	1	11664200	11674354
ENSG00000118579	1510.46	-0.666403	0.176507	-3.77549	0.00015969	0.00319046	MED28	4	17614641	17634105
ENSG00000108352	351.996	-1.66954	0.44242	-3.77365	0.000160875	0.00321077	RAPGEFL1	17	40177010	40195656
ENSG00000198799	485.988	-0.861977	0.228452	-3.77312	0.000161218	0.00321425	LRIG2	1	113073198	113132260
ENSG00000105655	2996.25	-1.27504	0.338079	-3.77142	0.000162319	0.00322607	ISYNA1	19	18434388	18438167
ENSG00000066322	819.197	1.16911	0.309981	3.77155	0.000162239	0.00322607	ELOVL1	1	43363398	43368074
ENSG00000164616	24.7377	-5.10452	1.35347	-3.77144	0.000162305	0.00322607	FBXL21P	5	135930317	135951591
ENSG00000128052	2516.94	-2.81975	0.747928	-3.77008	0.000163195	0.00323628	KDR	4	55078481	55125595
ENSG00000184307	34.0842	-3.01916	0.800869	-3.76986	0.000163342	0.00323628	ZDHHC23	3	113947901	113965401
ENSG00000183850	55.2911	-2.61817	0.69447	-3.77002	0.000163234	0.00323628	ZNF730	19	23075210	23147221
ENSG00000059804	1182.37	1.35209	0.358801	3.76835	0.000164327	0.00325242	SLC2A3	12	7919230	7936187
ENSG00000104894	168.485	-1.23486	0.327734	-3.76787	0.000164648	0.00325538	CD37	19	49335171	49343335
ENSG00000147509	63.5019	2.49227	0.66209	3.76426	0.000167046	0.00329938	RGS20	8	53851795	53959303
ENSG00000118473	129.844	1.35509	0.360031	3.76382	0.000167335	0.00330166	SGIP1	1	66533383	66751139
ENSG00000149679	452.039	-0.917298	0.243806	-3.76241	0.000168281	0.00331689	CABLES2	20	62388632	62407285
ENSG00000040199	490.237	-1.0058	0.267354	-3.76208	0.000168508	0.00331794	PHLPP2	16	71637835	71724701
ENSG00000130147	2822.48	1.23722	0.329029	3.76022	0.000169765	0.00333924	SH3BP4	2	234952017	235055714
ENSG00000114850	3122.12	0.879669	0.233983	3.75954	0.000170227	0.00334487	SSR3	3	156539553	156555149
ENSG00000163624	83.9627	-2.52532	0.671834	-3.75885	0.000170696	0.00334848	CDS1	4	84583127	84651334
ENSG00000120696	173.299	-1.0313	0.274409	-3.75825	0.000171102	0.00334848	KBTBD7	13	41189834	41194569
ENSG00000183960	19.8862	-3.74397	0.996204	-3.75824	0.000171114	0.00334848	KCNH8	3	19148510	19535642
ENSG00000134744	1370.39	-0.590177	0.157035	-3.75824	0.00017111	0.00334848	TUT4	1	52408282	52553487
ENSG00000173599	225.723	1.34994	0.359227	3.7579	0.000171344	0.00334955	PC	11	66848417	66958386
ENSG00000176532	62.9035	-3.7045	0.986764	-3.75419	0.000173903	0.0033961	PRR15	7	29563835	29567293
ENSG00000125355	98.0182	-2.81756	0.750612	-3.75368	0.000174256	0.00339951	TMEM255A	X	120258650	120311556
ENSG00000213625	1769.84	0.904584	0.24111	3.75174	0.000175609	0.0034224	LEPROT	1	65420587	65436007
ENSG00000115902	458.513	1.47589	0.393556	3.75014	0.000176739	0.0034409	SLC1A4	2	64988477	65023865
ENSG00000100836	1530.13	-0.576751	0.15388	-3.74807	0.000178204	0.00346313	PABPN1	14	23321289	23326185
ENSG00000174804	696.067	-1.55148	0.413947	-3.74801	0.000178244	0.00346313	FZD4	11	86945679	86955395
ENSG00000116990	66.8622	-1.40773	0.375748	-3.74647	0.000179339	0.00348085	MYCL	1	39895426	39902256
ENSG00000185339	259.175	1.29741	0.34665	3.7427	0.000182051	0.00352632	TCN2	22	30607003	30627271
ENSG00000143674	119.161	-2.30964	0.617093	-3.74278	0.000181996	0.00352632	MAP3K21	1	233327724	233385148
ENSG00000180818	64.1513	-3.32474	0.888849	-3.7405	0.000183658	0.00355382	HOXC10	12	53985065	53990279
ENSG00000165169	518.319	1.32552	0.354519	3.73892	0.000184809	0.00357248	DYNLT3	X	37836757	37847571
ENSG00000124171	149.954	-2.55189	0.682766	-3.73757	0.000185806	0.0035881	PARD6B	20	50731580	50756795
ENSG00000102854	23.2159	-6.02353	1.61221	-3.73619	0.000186831	0.00360282	MSLN	16	760734	768865
ENSG00000171067	775.542	0.827639	0.221529	3.73603	0.000186946	0.00360282	C11orf24	11	68261338	68272001
ENSG00000157510	53.6038	1.25723	0.336678	3.73421	0.000188306	0.0036241	AFAP1L1	5	149271859	149343637
ENSG00000197586	837.234	0.634248	0.169856	3.73404	0.00018843	0.0036241	ENTPD6	20	25195693	25228075
ENSG00000138606	363.461	-1.11692	0.299149	-3.73365	0.000188723	0.00362608	SHF	15	45167214	45201175
ENSG00000163513	1274.35	2.25515	0.604074	3.73323	0.000189037	0.00362844	TGFBR2	3	30606601	30694142
ENSG00000144488	43.4833	-3.1377	0.840832	-3.73166	0.000190225	0.00364758	ESPNL	2	238100340	238133287
ENSG00000256235	544.323	2.75793	0.739139	3.73127	0.000190517	0.00364951	SMIM3	5	150778757	150796734
ENSG00000206538	769.149	1.39187	0.373419	3.72736	0.000193495	0.00370282	VGLL3	3	86876388	86991149
ENSG00000137834	856.595	-1.67946	0.450639	-3.72683	0.000193906	0.00370697	SMAD6	15	66702236	66782849
ENSG00000138347	8.87251	6.09735	1.63636	3.72617	0.000194412	0.00371292	MYPN	10	68106117	68212017
ENSG00000104903	21.7267	2.32693	0.624537	3.72585	0.000194656	0.00371386	LYL1	19	13099033	13103161
ENSG00000157368	22.8517	-3.61796	0.971273	-3.72497	0.00019534	0.00372319	IL34	16	70579895	70660682
ENSG00000198400	29.7103	-2.80435	0.75295	-3.72449	0.000195713	0.00372656	NTRK1	1	156815640	156881850
ENSG00000049245	1859.7	0.512949	0.137759	3.72352	0.000196462	0.00373466	VAMP3	1	7771296	7781432
ENSG00000253187	61.1737	-1.48376	0.398491	-3.72344	0.00019653	0.00373466	HOXA10-AS	7	27168619	27171915
ENSG00000253227	8.49462	4.02872	1.08237	3.72212	0.000197557	0.00375044		8	124271667	124279580
ENSG00000148450	207.848	0.88215	0.237025	3.72176	0.000197843	0.00375212	MSRB2	10	23095579	23122013
ENSG00000120913	209.092	1.30709	0.351291	3.72082	0.00019858	0.00375568	PDLIM2	8	22578279	22598025
ENSG00000135541	696.193	-0.83645	0.224789	-3.72104	0.000198402	0.00375568	AHI1	6	135283407	135498434
ENSG00000182253	389.574	2.5858	0.694965	3.72076	0.000198622	0.00375568	SYNM	15	99098217	99135593
ENSG00000163006	258.59	-1.50407	0.404269	-3.72046	0.000198861	0.00375649	CCDC138	2	108786757	108885477
ENSG00000136153	646.717	3.07224	0.825905	3.71984	0.000199346	0.00376192	LMO7	13	75620434	75859870
ENSG00000182870	19.1925	-4.12658	1.10944	-3.71953	0.000199596	0.00376291	GALNT9	12	132196372	132329589
ENSG00000135406	9.49074	-6.19261	1.66687	-3.71511	0.000203113	0.00382543	PRPH	12	49293252	49298686
ENSG00000197614	253.358	4.60256	1.23931	3.71382	0.000204156	0.00384128	MFAP5	12	8637346	8662888
ENSG00000123700	125.515	-2.18849	0.589395	-3.71311	0.000204727	0.00384823	KCNJ2	17	70168673	70180044
ENSG00000177700	1011.07	0.84661	0.228123	3.7112	0.000206278	0.00387073	POLR2L	11	837356	842529
ENSG00000169242	139.595	-2.31601	0.624069	-3.71114	0.00020633	0.00387073	EFNA1	1	155127876	155134899
ENSG00000141068	493.64	1.0628	0.286577	3.7086	0.00020841	0.00390011	KSR1	17	27456470	27626438
ENSG00000144959	178.328	2.21598	0.597504	3.70873	0.000208302	0.00390011	NCEH1	3	172630249	172711218
ENSG00000117394	2235.38	1.54011	0.415295	3.70848	0.000208511	0.00390011	SLC2A1	1	42925353	42958893
ENSG00000151702	212.884	2.50798	0.676555	3.70698	0.000209743	0.00391932	FLI1	11	128686535	128813267
ENSG00000013441	1416.04	-1.08681	0.293384	-3.70439	0.000211904	0.00395582	CLK1	2	200853009	200864744
ENSG00000157227	6945.5	1.31145	0.354099	3.70364	0.000212529	0.00396361	MMP14	14	22836560	22849041
ENSG00000226278	42.8832	-8.36697	2.25988	-3.7024	0.000213573	0.0039753	PSPHP1	7	55764797	55773288
ENSG00000102699	1810.93	0.81357	0.219741	3.7024	0.000213571	0.0039753	PARP4	13	24420931	24512778
ENSG00000134375	921.388	0.531359	0.143529	3.7021	0.00021382	0.003976	TIMM17A	1	201955503	201970664
ENSG00000214870	39.0894	-2.45467	0.663212	-3.70118	0.000214596	0.00398654		7	26398593	26497595
ENSG00000123892	84.0561	-2.06739	0.558964	-3.6986	0.000216788	0.00402336	RAB38	11	88113251	88175443
ENSG00000107984	679.531	2.55995	0.692339	3.69753	0.000217703	0.00403248	DKK1	10	52314281	52318042
ENSG00000104419	248.42	1.5123	0.408986	3.69768	0.00021758	0.00403248	NDRG1	8	133237175	133302022
ENSG00000124831	1173.52	0.817923	0.221231	3.69715	0.000218035	0.00403472	LRRFIP1	2	237627587	237813682
ENSG00000050820	2622.27	1.34727	0.364446	3.69675	0.000218377	0.00403712	BCAR1	16	75228181	75268053
ENSG00000175573	550.976	0.805844	0.218216	3.69288	0.000221727	0.00409507	C11orf68	11	65916810	65919062
ENSG00000107959	1042.96	0.776819	0.210467	3.69094	0.00022343	0.00412253	PITRM1	10	3137728	3172841
ENSG00000228252	17.5834	-3.21444	0.871087	-3.69015	0.000224119	0.00413124	COL6A4P2	3	130212823	130273806
ENSG00000169105	510.931	0.831106	0.225321	3.68854	0.000225541	0.00415054	CHST14	15	40470984	40473158
ENSG00000234420	427.011	-0.789716	0.214104	-3.68848	0.000225601	0.00415054	ZNF37BP	10	42513510	42552822
ENSG00000182310	234.161	-0.952339	0.258263	-3.68748	0.000226484	0.00416276	SPACA6	19	51689128	51712387
ENSG00000179915	30.3544	-3.33125	0.903527	-3.68694	0.000226964	0.00416757	NRXN1	2	49918503	51225575
ENSG00000107736	41.0098	-3.7925	1.02954	-3.6837	0.000229874	0.00421694	CDH23	10	71396920	71815947
ENSG00000142168	1821.87	0.781622	0.212207	3.68329	0.000230239	0.00421957	SOD1	21	31659666	31668931
ENSG00000166704	265.102	-0.922649	0.250639	-3.68119	0.000232149	0.00425048	ZNF606	19	57977053	58003349
ENSG00000115091	4147.74	0.857474	0.233117	3.6783	0.000234798	0.00429486	ACTR3	2	113890063	113962596
ENSG00000143418	858.914	0.574242	0.156307	3.67381	0.000238958	0.00436676	CERS2	1	150960583	150975003
ENSG00000134884	4320.58	-0.51961	0.141478	-3.67274	0.000239963	0.00438094	ARGLU1	13	106541673	106568137
ENSG00000167555	159.87	1.17506	0.319996	3.67213	0.000240539	0.00438725	ZNF528	19	52397849	52418412
ENSG00000063180	593.821	-1.9837	0.540369	-3.67101	0.00024159	0.00440221	CA11	19	48637946	48646187
ENSG00000179520	10.8853	-6.39	1.74225	-3.66767	0.00024477	0.00445589	SLC17A8	12	100357074	100422055
ENSG00000249669	195.563	1.95221	0.53252	3.66598	0.000246392	0.00448115	CARMN	5	149406689	149432835
ENSG00000135046	5891.97	1.32579	0.361809	3.66433	0.000247982	0.00450576	ANXA1	9	73151865	73170393
ENSG00000164588	16.0243	-3.85572	1.05254	-3.66327	0.000249016	0.00451593	HCN1	5	45254948	45696498
ENSG00000140941	1915.32	0.792502	0.216324	3.66349	0.000248798	0.00451593	MAP1LC3B	16	87383953	87404779
ENSG00000137962	785.55	2.12634	0.580621	3.66218	0.000250081	0.00452771	ARHGAP29	1	94148988	94275068
ENSG00000171729	207.802	1.62431	0.443544	3.66212	0.00025014	0.00452771	TMEM51	1	15152532	15220478
ENSG00000181634	220.841	4.15336	1.13455	3.66081	0.000251421	0.00454658	TNFSF15	9	114784652	114806039
ENSG00000167889	72.0726	2.25351	0.616127	3.65754	0.000254647	0.00460054	MGAT5B	17	76868404	76950393
ENSG00000164932	560.26	2.18167	0.596565	3.65706	0.000255125	0.00460481	CTHRC1	8	103371538	103382989
ENSG00000148680	125.424	3.97951	1.08959	3.65231	0.00025989	0.00468416	HTR7	10	90740823	90858039
ENSG00000152804	24.8611	7.60147	2.08135	3.65219	0.000260013	0.00468416	HHEX	10	92689955	92695647
ENSG00000100599	355.798	1.89135	0.517975	3.65143	0.000260787	0.00469367	RIN3	14	92513781	92688994
ENSG00000033100	1708.44	0.879679	0.240994	3.65022	0.000262015	0.00471133	CHPF2	7	151232489	151238827
ENSG00000173530	1773.45	1.32506	0.363096	3.64933	0.000262929	0.0047233	TNFRSF10D	8	23135588	23164027
ENSG00000139433	394.13	0.982023	0.269147	3.64865	0.000263623	0.00473131	GLTP	12	109850945	109880541
ENSG00000264859	9.76853	-6.22948	1.7082	-3.64682	0.00026551	0.0047607	DSG2-AS1	18	31542146	31556948
ENSG00000006638	12.408	2.72511	0.747511	3.64558	0.000266787	0.0047791	TBXA2R	19	3594507	3606875
ENSG00000100583	34.1222	-1.97568	0.542337	-3.64289	0.000269593	0.00482483	SAMD15	14	77376689	77391497
ENSG00000233718	20.3314	-3.44107	0.945204	-3.64056	0.000272044	0.00486412	MYCNOS	2	15918350	15942249
ENSG00000115738	1989.65	-1.14773	0.315422	-3.63872	0.000273992	0.00488978	ID2	2	8678845	8684461
ENSG00000001036	762.005	0.713887	0.196186	3.63882	0.000273893	0.00488978	FUCA2	6	143494812	143511720
ENSG00000174332	39.9869	3.27751	0.900799	3.63845	0.000274289	0.0048905	GLIS1	1	53506237	53738106
ENSG00000127666	113.991	1.62526	0.446952	3.63631	0.00027657	0.00492347	TICAM1	19	4815932	4831712
ENSG00000087884	101.249	0.988871	0.271968	3.63598	0.000276928	0.00492347	AAMDC	11	77821109	77918432
ENSG00000157005	19.4725	-7.22767	1.9877	-3.6362	0.000276684	0.00492347	SST	3	187668912	187670394
ENSG00000182601	11.6688	-6.49091	1.7853	-3.63575	0.000277171	0.00492347	HS3ST4	16	25691959	26137685
ENSG00000228474	1014.73	0.909094	0.250087	3.63511	0.000277862	0.00493115	OST4	2	27070472	27071654
ENSG00000108947	872.631	-1.56477	0.430525	-3.63456	0.000278451	0.004937	EFNB3	17	7705202	7711372
ENSG00000163931	4602.22	0.886461	0.24401	3.63289	0.000280267	0.00496457	TKT	3	53224712	53256052
ENSG00000198221	95.0279	-2.63917	0.726705	-3.63169	0.000281572	0.00497872	AFDN-DT	6	167822103	167826812
ENSG00000116574	1258.41	-1.18198	0.325464	-3.63168	0.000281588	0.00497872	RHOU	1	228735479	228746664
ENSG00000169379	291.656	-0.900361	0.248022	-3.63017	0.000283237	0.00500324	ARL13B	3	93980139	94055678
ENSG00000197702	2784.45	1.21752	0.335494	3.62903	0.000284488	0.00502068	PARVA	11	12377563	12535356
ENSG00000204843	2716.35	0.560719	0.154668	3.62531	0.000288616	0.005086	DCTN1	2	74361154	74392087
ENSG00000196312	555.267	-0.752248	0.207504	-3.62521	0.000288723	0.005086	MFSD14C	9	96887373	97013708
ENSG00000185624	7104.16	1.02219	0.282015	3.6246	0.000289406	0.00508864	P4HB	17	81843159	81860856
ENSG00000138434	6843.08	1.12827	0.311269	3.62474	0.000289252	0.00508864	ITPRID2	2	181891730	181930738
ENSG00000198885	95.8971	-1.70818	0.471853	-3.62016	0.000294416	0.00516719	ITPRIPL1	2	96325317	96330517
ENSG00000183248	85.7864	-2.17026	0.599477	-3.62025	0.000294319	0.00516719	PRR36	19	7868719	7874390
ENSG00000015479	60.62	-1.36466	0.377026	-3.61955	0.000295112	0.00516989	MATR3	5	139293674	139331677
ENSG00000186767	410.004	-1.73822	0.480209	-3.61973	0.000294915	0.00516989	SPIN4	X	63347228	63351332
ENSG00000153157	34.0578	-1.74625	0.482685	-3.61779	0.00029713	0.00520046	SYCP2L	6	10886831	10979320
ENSG00000158710	4892.12	1.74742	0.483115	3.61699	0.000298049	0.00521124	TAGLN2	1	159918107	159925507
ENSG00000241839	212.01	0.787208	0.217656	3.61675	0.000298327	0.00521124	PLEKHO2	15	64841883	64868002
ENSG00000107223	2276.51	0.468614	0.129575	3.61654	0.000298566	0.00521124	EDF1	9	136862119	136866308
ENSG00000031081	280.794	2.06877	0.57213	3.61591	0.000299295	0.00521917	ARHGAP31	3	119294383	119420714
ENSG00000110841	1459.86	0.99074	0.274017	3.61562	0.00029963	0.00522024	PPFIBP1	12	27523431	27695564
ENSG00000117834	15.5807	-3.37162	0.932957	-3.61391	0.000301615	0.00525003	SLC5A9	1	48222685	48248644
ENSG00000128573	464.488	-2.28063	0.631943	-3.60891	0.000307482	0.00534728	FOXP2	7	114086327	114693772
ENSG00000153820	63.1154	-3.83016	1.06151	-3.60823	0.00030829	0.00535643	SPHKAP	2	227979955	228181687
ENSG00000013561	548.791	0.637741	0.176781	3.60752	0.000309138	0.00536627	RNF14	5	141958328	141990292
ENSG00000181499	13.9197	-6.74316	1.8697	-3.60654	0.000310306	0.00538165	OR6T1	11	123942785	123943873
ENSG00000010310	101.053	-1.54156	0.427775	-3.60367	0.000313758	0.00543658	GIPR	19	45668221	45683722
ENSG00000174514	25.0278	-2.84863	0.790672	-3.6028	0.000314808	0.0054498	MFSD4A	1	205568885	205602918
ENSG00000069188	1088.78	-1.17715	0.326813	-3.6019	0.000315904	0.00546382	SDK2	17	73334384	73644445
ENSG00000161243	31.0178	1.84297	0.511806	3.60091	0.000317101	0.00547458	FBXO27	19	38990714	39032785
ENSG00000198959	8470.93	5.46171	1.51675	3.60092	0.000317091	0.00547458	TGM2	20	38127385	38166578
ENSG00000008394	618.626	1.58318	0.439772	3.60001	0.000318204	0.00548369	MGST1	12	16347142	16609259
ENSG00000286062	13.7396	-4.23235	1.1756	-3.60017	0.000318015	0.00548369		5	66350148	66440356
ENSG00000128245	1342.57	0.66191	0.183891	3.59946	0.00031888	0.00549039	YWHAH	22	31944522	31957603
ENSG00000177380	146.956	-1.48522	0.412787	-3.59804	0.00032063	0.00551554	PPFIA3	19	49119544	49151026
ENSG00000154734	1628.65	2.10838	0.586386	3.59556	0.000323699	0.0055633	ADAMTS1	21	26835755	26845409
ENSG00000133805	100.179	1.7001	0.47305	3.59392	0.000325743	0.00559338	AMPD3	11	10308313	10507579
ENSG00000187498	28289.5	1.84481	0.513387	3.59342	0.000326371	0.00559912	COL4A1	13	110148963	110307157
ENSG00000141480	339.334	-1.14969	0.319995	-3.59283	0.000327106	0.00560669	ARRB2	17	4710596	4721499
ENSG00000123384	9831.46	1.68056	0.467985	3.59105	0.000329349	0.00564006	LRP1	12	57128483	57213361
ENSG00000230333	13.8847	-3.63945	1.014	-3.58921	0.000331684	0.00567496		7	11180902	11520175
ENSG00000142632	104.206	1.14854	0.320051	3.58861	0.000332441	0.0056828	ARHGEF19	1	16197854	16212652
ENSG00000170703	31.3884	4.65948	1.29853	3.58828	0.000332872	0.00568506	TTLL6	17	48762235	48817214
ENSG00000163932	219.192	1.72673	0.481877	3.58333	0.000339241	0.00578866	PRKCD	3	53156009	53192717
ENSG00000088826	273.926	1.65957	0.463268	3.58231	0.000340573	0.0058062	SMOX	20	4120980	4187747
ENSG00000196361	8.76394	-6.07824	1.69715	-3.58143	0.000341717	0.00582048	ELAVL3	19	11451326	11481046
ENSG00000167680	288.839	-0.974186	0.27207	-3.58065	0.000342747	0.00582761	SEMA6B	19	4542593	4581776
ENSG00000145685	783.21	1.19363	0.333349	3.58072	0.000342651	0.00582761	LHFPL2	5	78485215	78770021
ENSG00000144619	224.665	3.34466	0.934275	3.57995	0.000343666	0.00583803	CNTN4	3	2098813	3057959
ENSG00000103507	625.644	0.680329	0.190173	3.57743	0.000346992	0.00588929	BCKDK	16	31106107	31112791
ENSG00000156345	220.727	-0.78178	0.218626	-3.57588	0.000349051	0.00591897	CDK20	9	87966441	87974753
ENSG00000185008	412.597	-1.37223	0.383799	-3.5754	0.000349695	0.00591935	ROBO2	3	75906695	77649964
ENSG00000166793	84.687	-1.2912	0.361121	-3.57553	0.000349517	0.00591935	YPEL4	11	57645087	57649944
ENSG00000090238	225.209	0.867786	0.242786	3.57428	0.000351194	0.00593944	YPEL3	16	30092314	30096915
ENSG00000180440	21.8927	-4.32248	1.21049	-3.57085	0.000355818	0.00601232	SERTM1	13	36674020	36697839
ENSG00000100364	969.543	1.2832	0.359451	3.5699	0.000357122	0.00602438	KIAA0930	22	45192244	45240894
ENSG00000104635	1021.53	0.623255	0.174588	3.56987	0.000357164	0.00602438	SLC39A14	8	22367278	22434129
ENSG00000196611	446.618	12.7399	3.56983	3.56876	0.000358677	0.00604456	MMP1	11	102789401	102798160
ENSG00000153914	1845.42	-0.476201	0.133493	-3.56723	0.000360777	0.00607457	SREK1	5	66139971	66183615
ENSG00000155366	2044.39	1.00145	0.28087	3.56553	0.000363125	0.00610332	RHOC	1	112701127	112707434
ENSG00000131634	70.9054	2.3354	0.654972	3.56565	0.000362962	0.00610332	TMEM204	16	1528688	1555580
ENSG00000054654	1247.52	-0.718737	0.201618	-3.56484	0.000364078	0.00611394	SYNE2	14	63761899	64226433
ENSG00000076706	1659.62	1.56106	0.438079	3.56342	0.00036606	0.00613102	MCAM	11	119308529	119321521
ENSG00000197415	106.551	1.78155	0.499945	3.5635	0.000365945	0.00613102	VEPH1	3	157259742	157533619
ENSG00000143384	4466.59	0.714957	0.200614	3.56384	0.000365469	0.00613102	MCL1	1	150560895	150579738
ENSG00000102781	650.529	0.707874	0.198692	3.56266	0.000367112	0.00614324	KATNAL1	13	30202630	30307551
ENSG00000141458	618.327	0.70263	0.19724	3.56231	0.000367607	0.00614614	NPC1	18	23506184	23586506
ENSG00000065833	388.469	1.77537	0.499065	3.5574	0.000374546	0.00625118	ME1	6	83210402	83431051
ENSG00000146830	1570.28	-0.630513	0.177239	-3.55741	0.000374526	0.00625118	GIGYF1	7	100679507	100694250
ENSG00000106078	25.754	-3.80086	1.0686	-3.55685	0.000375334	0.00625884	COBL	7	51016212	51316818
ENSG00000143340	8.70025	-6.06539	1.70647	-3.55434	0.000378922	0.00630764	FAM163A	1	179743163	179816198
ENSG00000160211	917.748	1.31942	0.37121	3.55437	0.000378886	0.00630764	G6PD	X	154531391	154547572
ENSG00000007402	81.0896	-1.66112	0.467549	-3.55283	0.000381116	0.00633864	CACNA2D2	3	50362613	50504244
ENSG00000164626	56.792	-3.66991	1.03463	-3.54709	0.000389518	0.00647272	KCNK5	6	39188971	39229475
ENSG00000203805	127.014	2.4764	0.69836	3.54602	0.000391092	0.00649322	PLPP4	10	120457227	120592065
ENSG00000102547	194.374	1.08782	0.306854	3.54506	0.000392521	0.00651127	CAB39L	13	49308650	49444064
ENSG00000196220	265.566	-2.41949	0.682554	-3.54476	0.000392966	0.00651299	SRGAP3	3	8980591	9363053
ENSG00000133627	148.928	-0.953593	0.269164	-3.5428	0.000395902	0.00655594	ACTR3B	7	152759749	152855378
ENSG00000163466	5199.45	0.720523	0.20342	3.54205	0.00039703	0.00656892	ARPC2	2	218217141	218254356
ENSG00000226985	30.6301	6.41656	1.812	3.54115	0.000398384	0.00658559	LINC01203	X	13333952	13403035
ENSG00000105825	511.041	2.73033	0.771728	3.53794	0.00040326	0.00666043	TFPI2	7	93885396	93890753
ENSG00000215374	27.2871	-2.5306	0.71556	-3.53653	0.000405426	0.00668503	FAM66B	8	7298744	7355359
ENSG00000123191	1683.04	-2.43289	0.687935	-3.53651	0.000405451	0.00668503	ATP7B	13	51930436	52012125
ENSG00000183833	18.8244	-5.71841	1.61756	-3.53521	0.000407455	0.00671227	CFAP91	3	119703022	119767102
ENSG00000123836	282.916	-1.02214	0.289151	-3.53496	0.000407832	0.00671268	PFKFB2	1	207034366	207081024
ENSG00000157045	271.218	0.834293	0.236122	3.53331	0.000410385	0.00674887	NTAN1	16	15037854	15056079
ENSG00000004846	20.0678	-5.80996	1.64548	-3.53086	0.000414211	0.00680592	ABCB5	7	20615207	20777038
ENSG00000173198	15.7091	-6.91612	1.95901	-3.53042	0.000414907	0.00680723	CYSLTR1	X	78271468	78327691
ENSG00000162734	3499.12	1.2307	0.348604	3.53035	0.000415005	0.00680723	PEA15	1	160205380	160215376
ENSG00000109220	200.317	1.05261	0.298189	3.53	0.000415556	0.0068104	CHIC2	4	54009789	54064605
ENSG00000145287	85.7837	2.60006	0.738004	3.5231	0.000426536	0.00697835	PLAC8	4	83090048	83137075
ENSG00000117000	501.125	-0.925667	0.262731	-3.52324	0.000426297	0.00697835	RLF	1	40161387	40240921
ENSG00000162889	1224.54	0.988765	0.28075	3.52187	0.00042851	0.00700463	MAPKAPK2	1	206684905	206734281
ENSG00000271833	7.55643	-5.86423	1.66525	-3.52152	0.000429073	0.00700783		9	127366770	127367397
ENSG00000138821	614.522	-1.74901	0.496698	-3.52127	0.00042948	0.00700847	SLC39A8	4	102251041	102431258
ENSG00000137501	222.125	1.91972	0.545781	3.51738	0.000435832	0.00709997	SYTL2	11	85694224	85811159
ENSG00000134686	2325.01	1.11082	0.315806	3.5174	0.000435792	0.00709997	PHC2	1	33323623	33431052
ENSG00000144485	90.3456	-1.65696	0.471124	-3.51704	0.000436392	0.00710287	HES6	2	238238267	238240662
ENSG00000232821	29.7663	-2.95639	0.840643	-3.51682	0.000436756	0.00710287		7	19112474	19114271
ENSG00000155660	5674.17	0.48291	0.137367	3.51548	0.000438966	0.00713272	PDIA4	7	149003062	149028662
ENSG00000128298	31.8448	-2.11659	0.602263	-3.5144	0.00044075	0.00715561	BAIAP2L2	22	38084652	38111015
ENSG00000128309	792.917	0.668197	0.190171	3.51366	0.000441976	0.00716387	MPST	22	37019635	37029821
ENSG00000025156	472.084	-0.722539	0.205638	-3.51364	0.00044201	0.00716387	HSF2	6	122399551	122433119
ENSG00000122862	37.6602	6.76485	1.92554	3.51323	0.000442697	0.00716891	SRGN	10	69088103	69104805
ENSG00000101335	6253.93	1.07578	0.30632	3.51197	0.000444806	0.00719084	MYL9	20	36541497	36551447
ENSG00000115363	140.849	1.99789	0.568863	3.51208	0.000444608	0.00719084	EVA1A	2	75469302	75569722
ENSG00000157554	32.9203	4.00184	1.13989	3.51073	0.000446874	0.00721815	ERG	21	38380027	38661780
ENSG00000183666	225.629	-1.4793	0.421486	-3.50972	0.000448584	0.00723964	GUSBP1	5	21341833	21589372
ENSG00000241973	1235.52	-0.98459	0.280621	-3.50861	0.000450457	0.00725769	PI4KA	22	20707691	20859417
ENSG00000168917	49.8589	1.3946	0.39748	3.5086	0.000450464	0.00725769	SLC35G2	3	136818647	136855888
ENSG00000198785	51.5266	-4.13527	1.17883	-3.50795	0.000451581	0.00726954	GRIN3A	9	101569352	101738647
ENSG00000170264	245.595	-0.861531	0.245694	-3.50652	0.000454013	0.00729021	FAM161A	2	61824848	61854143
ENSG00000197728	2682.69	1.09123	0.311199	3.50654	0.000453969	0.00729021	RPS26	12	56041351	56044697
ENSG00000125868	5364.12	1.19304	0.34022	3.50668	0.000453741	0.00729021	DSTN	20	17570075	17609919
ENSG00000102109	125.682	-4.25626	1.21445	-3.50467	0.000457172	0.00733476	PCSK1N	X	48831096	48835610
ENSG00000088808	390.826	-1.79807	0.513174	-3.50381	0.000458649	0.00734451	PPP1R13B	14	103733195	103847575
ENSG00000148848	2756.1	1.1747	0.335302	3.50342	0.000459321	0.00734451	ADAM12	10	126012381	126388455
ENSG00000082126	39.5713	4.14813	1.18398	3.50355	0.000459104	0.00734451	MPP4	2	201644870	201698694
ENSG00000080031	235.953	-1.91072	0.545356	-3.50362	0.000458976	0.00734451	PTPRH	19	55181247	55209506
ENSG00000205476	862.841	-1.10098	0.314382	-3.50204	0.000461706	0.00737028	CCDC85C	14	99500190	99604207
ENSG00000110881	270.883	0.995964	0.284383	3.50219	0.000461452	0.00737028	ASIC1	12	50057548	50083611
ENSG00000099960	124.666	-4.01435	1.14659	-3.50113	0.000463285	0.0073893	SLC7A4	22	21028718	21032840
ENSG00000176490	66.128	-2.00654	0.573191	-3.50064	0.000464144	0.00739681	DIRAS1	19	2714567	2721372
ENSG00000154358	1082.46	-1.02453	0.292813	-3.49891	0.000467157	0.0074386	OBSCN	1	228208044	228378876
ENSG00000178033	83.4465	2.10575	0.602075	3.49749	0.000469654	0.00747213	CALHM5	6	116511639	116524788
ENSG00000186063	704.203	0.762466	0.218108	3.49582	0.000472615	0.00750715	AIDA	1	222668013	222713210
ENSG00000120251	121.228	-5.07455	1.45161	-3.4958	0.000472643	0.00750715	GRIA2	4	157204182	157366075
ENSG00000182218	46.682	1.58314	0.452941	3.49525	0.000473617	0.00751544	HHIPL1	14	99645129	99680569
ENSG00000276107	26.6168	5.72927	1.63925	3.49506	0.000473954	0.00751544		15	39586561	39587293
ENSG00000092850	19.8079	-3.73851	1.07056	-3.4921	0.000479245	0.00759303	TEKT2	1	36084094	36088275
ENSG00000164070	244.416	-2.13266	0.610827	-3.49143	0.000480434	0.00760554	HSPA4L	4	127781821	127840733
ENSG00000152580	688.466	-2.73081	0.782243	-3.491	0.000481225	0.00761174	IGSF10	3	151425384	151458709
ENSG00000096696	7034.11	-1.5415	0.441664	-3.49021	0.000482637	0.00762774	DSP	6	7541617	7586714
ENSG00000110057	107.006	1.81626	0.520422	3.48997	0.000483083	0.00762847	UNC93B1	11	67991100	68004982
ENSG00000137996	637.476	0.575961	0.165089	3.4888	0.000485192	0.00765543	RTCA	1	100266216	100292769
ENSG00000104856	209.556	-1.60598	0.460404	-3.48819	0.000486305	0.00766031	RELB	19	45001449	45038198
ENSG00000144659	428.845	0.622731	0.178516	3.48838	0.00048596	0.00766031	SLC25A38	3	39383370	39397351
ENSG00000109610	16.9351	3.57256	1.02444	3.48732	0.000487892	0.00767896	SOD3	4	24789912	24800842
ENSG00000163734	78.3223	5.91627	1.69707	3.48616	0.000490015	0.007706	CXCL3	4	74036589	74038807
ENSG00000196705	309.545	-0.911832	0.261651	-3.48491	0.000492296	0.0077355	ZNF431	19	21142024	21196053
ENSG00000102393	370.701	0.586796	0.1684	3.48453	0.000493004	0.00773941	GLA	X	101393273	101408012
ENSG00000125457	116.38	-1.02572	0.29438	-3.48434	0.000493357	0.00773941	MIF4GD	17	75266228	75271231
ENSG00000104164	1093.84	0.582952	0.167359	3.48325	0.000495358	0.00776403	BLOC1S6	15	45587214	45615945
ENSG00000114541	1931.97	-2.84829	0.817758	-3.48305	0.000495741	0.00776403	FRMD4B	3	69168782	69542583
ENSG00000265174	15.1417	-6.86421	1.97165	-3.48145	0.000498701	0.00780397		18	6557822	6558654
ENSG00000177311	584.838	0.947777	0.27245	3.47872	0.000503824	0.00787121	ZBTB38	3	141324213	141449792
ENSG00000258859	35.7518	-2.95833	0.850365	-3.47889	0.000503492	0.00787121	LINC02296	14	87353070	87573022
ENSG00000183250	58.9607	-1.27956	0.36808	-3.47631	0.000508374	0.00793579	LINC01547	21	44932814	44939937
ENSG00000088888	1935.31	0.532231	0.153163	3.47494	0.000510966	0.00796973	MAVS	20	3846799	3876123
ENSG00000154553	142.352	2.37015	0.682931	3.47056	0.000519384	0.0080944	PDLIM3	4	185500660	185535507
ENSG00000169255	213.833	0.960043	0.276762	3.46884	0.000522704	0.00813467	B3GALNT1	3	161083883	161105411
ENSG00000175203	2025.96	0.46119	0.132962	3.46859	0.000523195	0.00813467	DCTN2	12	57529633	57547224
ENSG00000138623	251.919	1.78892	0.515751	3.46856	0.000523248	0.00813467	SEMA7A	15	74409289	74433958
ENSG00000185278	397.72	-0.613149	0.176851	-3.46705	0.000526206	0.00816733	ZBTB37	1	173868082	173903549
ENSG00000169393	10.9937	-6.40327	1.84682	-3.4672	0.000525918	0.00816733	ELSPBP1	19	47994632	48025154
ENSG00000253309	23.9565	-5.05335	1.45835	-3.46511	0.000530024	0.0082199	SERPINE3	13	51335773	51364735
ENSG00000283050	103.972	-1.20733	0.348459	-3.46477	0.000530685	0.00822346	GTF2IP12	4	119405523	119454638
ENSG00000168899	92.2146	1.73059	0.499611	3.46388	0.000532439	0.00824394	VAMP5	2	85584431	85593406
ENSG00000177084	1433.37	-0.616844	0.178095	-3.46356	0.00053307	0.00824701	POLE	12	132623753	132687376
ENSG00000172725	1396.5	0.7726	0.223096	3.46309	0.00053401	0.00825484	CORO1B	11	67435510	67443821
ENSG00000162511	20.0697	4.5197	1.30527	3.46266	0.000534868	0.00826142	LAPTM5	1	30732469	30757774
ENSG00000159346	1073.9	0.57945	0.167508	3.45924	0.000541701	0.00836019	ADIPOR1	1	202940826	202958572
ENSG00000100234	2212.83	2.63624	0.762286	3.45834	0.000543516	0.00838141	TIMP3	22	32801705	32863041
ENSG00000132963	1128.51	0.682037	0.197261	3.45753	0.000545145	0.00839294	POMP	13	28659104	28678959
ENSG00000119772	1807.06	-0.643686	0.186161	-3.45768	0.000544851	0.00839294	DNMT3A	2	25227855	25342590
ENSG00000117385	2744.99	0.729814	0.211094	3.4573	0.000545616	0.00839342	P3H1	1	42746335	42767084
ENSG00000168502	747.753	2.53354	0.73289	3.45691	0.000546398	0.00839866	MTCL1	18	8705661	8832778
ENSG00000004700	545.422	0.633147	0.183192	3.4562	0.000547845	0.00840958	RECQL	12	21468910	21501669
ENSG00000164182	265.092	0.944528	0.273291	3.45613	0.000547991	0.00840958	NDUFAF2	5	60945177	61154531
ENSG00000053747	184.936	-2.9357	0.849607	-3.45537	0.000549546	0.00842667	LAMA3	18	23689453	23956222
ENSG00000100342	49.6644	4.27871	1.23876	3.45403	0.000552273	0.00846168	APOL1	22	36253071	36267530
ENSG00000104953	15.7191	-3.04178	0.881014	-3.45259	0.00055523	0.00849333	TLE6	19	2977538	2995179
ENSG00000068078	222.504	-2.07671	0.601477	-3.45269	0.000555034	0.00849333	FGFR3	4	1793293	1808872
ENSG00000151491	703.064	1.0414	0.30176	3.45107	0.000558376	0.0085346	EPS8	12	15620134	15882329
ENSG00000272645	121.876	-1.24017	0.359425	-3.45042	0.000559719	0.00854651	GTF2IP20	1	223951394	223992594
ENSG00000115963	1633.73	1.42741	0.413711	3.45026	0.000560052	0.00854651	RND3	2	150468195	150539011
ENSG00000134324	1112.56	0.836496	0.242476	3.44981	0.000560978	0.00855379	LPIN1	2	11677595	11827409
ENSG00000132849	232.462	-1.50336	0.435924	-3.44867	0.00056336	0.00858311	PATJ	1	61742477	62178675
ENSG00000160352	444.842	-0.862753	0.250217	-3.44803	0.000564701	0.00858311	ZNF714	19	21082159	21125270
ENSG00000136010	573.54	1.96731	0.570562	3.44802	0.000564702	0.00858311	ALDH1L2	12	105019784	105107643
ENSG00000128016	1098.29	3.52993	1.02365	3.44836	0.000563992	0.00858311	ZFP36	19	39406847	39409412
ENSG00000112218	184.359	-1.33093	0.386052	-3.44754	0.000565713	0.00859163	GPR63	6	96794125	96837477
ENSG00000163171	2091.2	2.22424	0.645447	3.44605	0.000568847	0.00862746	CDC42EP3	2	37641882	37738468
ENSG00000087263	616.642	0.576133	0.16719	3.44599	0.000568978	0.00862746	OGFOD1	16	56451521	56479104
ENSG00000106244	2049.82	0.46398	0.134744	3.44343	0.000574393	0.00869608	PDAP1	7	99392048	99408597
ENSG00000116127	827.964	-0.639847	0.185818	-3.44342	0.000574416	0.00869608	ALMS1	2	73385758	73625166
ENSG00000286534	15.9307	-3.84176	1.11641	-3.44117	0.000579205	0.00876162		17	77548129	77550499
ENSG00000285960	18.365	-7.1417	2.07651	-3.43928	0.00058327	0.00880029		7	25431980	25500443
ENSG00000099251	25.4892	-5.14722	1.49667	-3.43912	0.000583608	0.00880029	HSD17B7P2	10	38356380	38378505
ENSG00000137752	43.5548	5.01452	1.45798	3.43936	0.000583082	0.00880029	CASP1	11	105025443	105035250
ENSG00000233098	971.709	-0.554579	0.161244	-3.43938	0.000583055	0.00880029	CCDC144NL-AS1	17	20868433	21002276
ENSG00000134996	198.308	1.34055	0.390095	3.43648	0.000589331	0.00887957	OSTF1	9	75088514	75147265
ENSG00000164506	483.023	1.09516	0.318726	3.43607	0.000590221	0.00888595	STXBP5	6	147204425	147390476
ENSG00000145022	299.728	1.22059	0.355339	3.43499	0.000592575	0.00891434	TCTA	3	49412206	49416475
ENSG00000111424	47.2626	2.3841	0.694242	3.43411	0.000594513	0.00892238	VDR	12	47841537	47943048
ENSG00000166619	637.604	1.08017	0.314526	3.43429	0.000594105	0.00892238	BLCAP	20	37492472	37527931
ENSG00000184678	184.353	2.69118	0.783586	3.43444	0.000593778	0.00892238	H2BC21	1	149884459	149886652
ENSG00000228314	29.611	-7.83346	2.28295	-3.43129	0.000600728	0.00900856	CYP4F29P	21	13843133	13848364
ENSG00000184500	749.957	-1.23802	0.3609	-3.43038	0.000602738	0.00903159	PROS1	3	93873051	93980003
ENSG00000184374	53.2304	4.83077	1.40865	3.42936	0.000605001	0.00905837	COLEC10	8	118995452	119108455
ENSG00000100354	982.273	-0.783326	0.228439	-3.42904	0.000605711	0.00906189	TNRC6B	22	40044817	40335808
ENSG00000248265	65.1345	-4.68281	1.36575	-3.42874	0.00060638	0.00906479		12	54058254	54122235
ENSG00000109519	431.672	0.682994	0.199291	3.42712	0.000610023	0.0091121	GRPEL1	4	7058895	7068064
ENSG00000234261	15.8942	-4.44628	1.29804	-3.42538	0.000613937	0.00915621		6	14661829	15090170
ENSG00000198668	3355.41	0.560539	0.163637	3.42551	0.000613649	0.00915621	CALM1	14	90396502	90408268
ENSG00000124104	203.23	0.841172	0.245619	3.4247	0.000615483	0.00917209	SNX21	20	45833799	45843276
ENSG00000100592	796.171	-1.03315	0.301742	-3.42395	0.000617182	0.00919023	DAAM1	14	59188646	59371405
ENSG00000089220	2866.86	0.893313	0.260976	3.42297	0.000619411	0.00920903	PEBP1	12	118136124	118145584
ENSG00000140873	199.69	-3.91006	1.14226	-3.4231	0.000619121	0.00920903	ADAMTS18	16	77247813	77435034
ENSG00000134802	62.3991	1.71523	0.501162	3.42251	0.000620465	0.0092175	SLC43A3	11	57406954	57427580
ENSG00000162068	33.5545	-2.02851	0.592757	-3.42216	0.000621266	0.00922222	NTN3	16	2471297	2474145
ENSG00000184058	17.6878	5.11467	1.49555	3.41992	0.000626392	0.00928385	TBX1	22	19756703	19783593
ENSG00000118997	17.6262	-2.47896	0.724852	-3.41995	0.000626334	0.00928385	DNAH7	2	195737703	196068837
ENSG00000123572	2441.91	1.6448	0.480995	3.41957	0.000627205	0.00928868	NRK	X	105822539	105958610
ENSG00000140600	104.594	-2.06602	0.604296	-3.41889	0.000628778	0.00930474	SH3GL3	15	83447228	83618743
ENSG00000121075	18.4998	-7.1524	2.09328	-3.41684	0.000633529	0.00936529	TBX4	17	61452404	61485110
ENSG00000107518	411.893	-1.4351	0.420025	-3.4167	0.000633852	0.00936529	ATRNL1	10	115093365	115948999
ENSG00000152465	530.044	0.879952	0.257592	3.41606	0.000635337	0.00937996	NMT2	10	15102584	15168693
ENSG00000240445	327.162	-0.925882	0.271171	-3.41439	0.00063926	0.00943056	FOXO3B	17	18667629	18682314
ENSG00000112183	79.0098	2.5695	0.752805	3.41323	0.000641986	0.00945839	RBM24	6	17281361	17293871
ENSG00000122729	1209.48	0.848767	0.248675	3.41316	0.000642138	0.00945839	ACO1	9	32384603	32454769
ENSG00000092841	6276.15	1.19171	0.349219	3.41251	0.000643682	0.00947381	MYL6	12	56158346	56163496
ENSG00000028277	111.766	3.1741	0.93034	3.41176	0.000645438	0.00949074	POU2F2	19	42086110	42196585
ENSG00000198185	359.308	-1.1478	0.336442	-3.4116	0.000645828	0.00949074	ZNF334	20	46499630	46513559
ENSG00000140743	829.081	1.18378	0.347185	3.40967	0.000650427	0.00955096	CDR2	16	22345936	22437165
ENSG00000159247	8.03289	-5.94923	1.74492	-3.40945	0.000650931	0.00955099	TUBBP5	9	138150075	138177433
ENSG00000260196	50.1241	-2.13943	0.627687	-3.40843	0.000653387	0.00957724		11	17380649	17383531
ENSG00000085063	1876.65	1.09476	0.321206	3.40829	0.000653724	0.00957724	CD59	11	33703010	33736479
ENSG00000159840	3156.4	0.978696	0.287386	3.40551	0.000660409	0.00966774	ZYX	7	143381295	143391111
ENSG00000143337	671.934	0.745506	0.219036	3.40357	0.000665105	0.00972901	TOR1AIP1	1	179882042	179920077
ENSG00000136824	1205.22	-0.588139	0.172883	-3.40195	0.000669063	0.00977941	SMC2	9	104094260	104141419
ENSG00000007520	389.391	0.608514	0.178996	3.3996	0.000674843	0.00985218	TSR3	16	1349240	1351878
ENSG00000198736	247.29	0.70976	0.208783	3.39951	0.000675076	0.00985218	MSRB1	16	1938229	1943293
ENSG00000236453	7.5764	4.3322	1.27468	3.39867	0.000677151	0.0098749		7	94022833	94066661
ENSG00000160219	10.3378	3.25417	0.957553	3.39843	0.000677749	0.00987606	GAB3	X	154675249	154751583
ENSG00000139910	260.209	-1.55889	0.458902	-3.39701	0.000681264	0.00991609	NOVA1	14	26443090	26598033
ENSG00000113719	3315.92	0.709709	0.208929	3.3969	0.000681536	0.00991609	ERGIC1	5	172834251	172952683
ENSG00000197903	145.973	1.22691	0.361277	3.39604	0.000683674	0.00993961	H2BC12	6	27146361	27146855
ENSG00000254703	5.41424	6.37392	1.8782	3.39364	0.000689698	0.0100196	SENCR	11	128691672	128696023
ENSG00000166311	816.78	1.33706	0.39407	3.39295	0.000691443	0.0100372	SMPD1	11	6390440	6394998
ENSG00000152818	2625.9	0.447864	0.132033	3.39207	0.000693667	0.0100619	UTRN	6	144285701	144853034
ENSG00000226197	9.10059	-6.12731	1.8066	-3.39163	0.000694791	0.0100629		9	13386130	13836571
ENSG00000088298	409.676	1.15087	0.339324	3.39167	0.000694674	0.0100629	EDEM2	20	35115364	35147336
ENSG00000173812	4827.32	0.790121	0.23298	3.39137	0.000695445	0.0100647	EIF1	17	41688885	41692668
ENSG00000111670	1144.82	0.750971	0.221566	3.38938	0.00070051	0.0101226	GNPTAB	12	101745499	101830959
ENSG00000154822	82.8213	-1.04465	0.308199	-3.38955	0.000700077	0.0101226	PLCL2	3	16802651	17090604
ENSG00000260916	156.776	1.04582	0.308622	3.38868	0.000702304	0.0101408	CCPG1	15	55340032	55408510
ENSG00000178075	40.9223	2.06032	0.608048	3.38842	0.000702956	0.0101426	GRAMD1C	3	113828182	113947174
ENSG00000169436	90.3282	-9.44179	2.78842	-3.38607	0.000709009	0.0102222	COL22A1	8	138588235	138914041
ENSG00000136485	2735.54	-0.423403	0.125058	-3.38565	0.000710095	0.0102301	DCAF7	17	63550477	63594279
ENSG00000225206	40.1611	2.17301	0.642204	3.38367	0.000715233	0.0102923	MIR137HG	1	97933474	98049863
ENSG00000165929	62.0515	-3.68449	1.0898	-3.3809	0.000722486	0.0103851	TC2N	14	91779746	91867536
ENSG00000187187	74.0162	-1.38392	0.409531	-3.37928	0.000726755	0.0104385	ZNF546	19	39984134	40021038
ENSG00000111011	1577.46	-0.498031	0.147412	-3.3785	0.000728812	0.0104602	RSRC2	12	122503454	122527000
ENSG00000161996	445.962	-0.844038	0.249913	-3.37732	0.000731947	0.0104973	WDR90	16	649311	667833
ENSG00000163754	440.537	1.02906	0.304721	3.37704	0.000732692	0.0105001	GYG1	3	148991408	149031775
ENSG00000111321	531.072	3.11184	0.92153	3.37683	0.000733277	0.0105006	LTBR	12	6375045	6391571
ENSG00000168675	145.115	-2.73815	0.811166	-3.37557	0.000736637	0.0105408	LDLRAD4	18	13217498	13652755
ENSG00000185658	1055.36	-0.609827	0.180671	-3.37535	0.000737219	0.0105412	BRWD1	21	39184176	39321559
ENSG00000111640	14584.5	0.731965	0.216957	3.37378	0.000741428	0.0105899	GAPDH	12	6534512	6538374
ENSG00000099899	256.669	-0.941101	0.278955	-3.37367	0.000741734	0.0105899	TRMT2A	22	20111875	20117392
ENSG00000175274	1166.04	0.755505	0.22402	3.3725	0.0007449	0.0106191	TP53I11	11	44885903	44951306
ENSG00000157551	14.2626	4.2102	1.24832	3.3727	0.000744345	0.0106191	KCNJ15	21	38155549	38307357
ENSG00000144406	26.9264	-3.86788	1.14713	-3.37178	0.000746836	0.0106329	UNC80	2	209771832	209999300
ENSG00000101752	2115.67	-0.528705	0.156805	-3.37173	0.000746983	0.0106329	MIB1	18	21704957	21870953
ENSG00000131242	96.828	-2.40379	0.713026	-3.37125	0.000748289	0.0106436	RAB11FIP4	17	31391675	31538211
ENSG00000279727	15.1496	-4.37449	1.29773	-3.37087	0.000749323	0.0106503	LINC02033	3	36819276	36822498
ENSG00000255112	597.388	0.632779	0.187736	3.37059	0.000750087	0.0106533	CHMP1B	18	11851413	11854444
ENSG00000151414	2179.07	-1.63226	0.484399	-3.36966	0.000752608	0.0106811	NEK7	1	198156994	198322420
ENSG00000233276	2039.81	0.984487	0.292209	3.36912	0.000754084	0.0106941	GPX1	3	49357176	49358353
ENSG00000163814	112.526	3.03406	0.900845	3.36801	0.000757116	0.0107291	CDCP1	3	45082277	45146422
ENSG00000129083	3067.55	0.453797	0.134784	3.36684	0.000760347	0.0107669	COPB1	11	14443440	14500027
ENSG00000176678	143.27	2.06633	0.613861	3.36612	0.00076233	0.0107869	FOXL1	16	86576368	86583478
ENSG00000227885	57.78	-1.95503	0.580951	-3.36522	0.000764835	0.0108144		6	53739266	53794904
ENSG00000125968	1332.5	-1.19013	0.353755	-3.36427	0.000767474	0.010836	ID1	20	31605283	31606515
ENSG00000112208	506.343	0.817017	0.242867	3.36405	0.000768071	0.010836	BAG2	6	57172326	57189833
ENSG00000081923	200.769	2.38466	0.708841	3.36416	0.000767761	0.010836	ATP8B1	18	57646426	57803315
ENSG00000198088	31.6672	-2.40692	0.715725	-3.36291	0.000771259	0.0108729	NUP62CL	X	107123427	107206433
ENSG00000154813	793.646	0.667199	0.198461	3.36187	0.000774161	0.0108897	DPH3	3	16257061	16264969
ENSG00000011258	706.501	-0.828859	0.246546	-3.36188	0.000774144	0.0108897	MBTD1	17	51177425	51260163
ENSG00000124333	640.014	0.572853	0.170379	3.36222	0.000773181	0.0108897	VAMP7	X	155881345	155943769
ENSG00000173548	881.349	0.798105	0.237451	3.36114	0.000776219	0.0109106	SNX33	15	75647912	75662301
ENSG00000186998	98.2853	-1.25721	0.374084	-3.36077	0.00077725	0.010917	EMID1	22	29205896	29259597
ENSG00000113407	3249.78	0.543192	0.161663	3.36003	0.000779336	0.0109382	TARS1	5	33440696	33468091
ENSG00000167460	15934.4	0.971591	0.289327	3.35811	0.000784775	0.0110065	TPM4	19	16067021	16103002
ENSG00000287151	98.4809	1.74231	0.518941	3.35743	0.000786694	0.0110253	C2orf27A	2	131647990	131767404
ENSG00000172935	24.2975	2.7233	0.811339	3.35655	0.000789203	0.0110361	MRGPRF	11	69004395	69013382
ENSG00000147526	1394.34	1.33821	0.398652	3.35684	0.000788387	0.0110361	TACC1	8	38728186	38853028
ENSG00000272908	29.7276	-3.11778	0.928828	-3.35668	0.000788832	0.0110361		7	38326070	38329643
ENSG00000148484	1215.98	1.14702	0.341832	3.3555	0.000792215	0.0110701	RSU1	10	16590611	16817463
ENSG00000272668	42.983	2.73327	0.814898	3.35413	0.000796163	0.0111171		1	159854870	159867685
ENSG00000106443	1171.85	-0.706509	0.210697	-3.35319	0.000798847	0.0111464	PHF14	7	10973336	11169623
ENSG00000155099	163.073	0.847534	0.252855	3.35186	0.000802701	0.011192	PIP4P2	8	90993802	91040872
ENSG00000242242	660.133	3.02185	0.902132	3.34967	0.000809067	0.0112725	NECTIN3-AS1	3	110888384	111071553
ENSG00000130340	748.125	0.894388	0.267032	3.34937	0.000809956	0.0112767	SNX9	6	157700387	157945077
ENSG00000198586	808.272	-0.587782	0.175515	-3.3489	0.000811321	0.0112874	TLK1	2	170990823	171231314
ENSG00000164951	383.929	1.2554	0.37506	3.3472	0.000816316	0.0113486	PDP1	8	93857807	93926068
ENSG00000023909	212.58	1.18924	0.355366	3.34653	0.000818308	0.0113598	GCLM	1	93885199	93909456
ENSG00000141639	57.6217	-3.57051	1.06692	-3.34655	0.000818246	0.0113598	MAPK4	18	50560087	50731826
ENSG00000137135	123.587	-1.0621	0.31753	-3.34487	0.000823205	0.0113907	ARHGEF39	9	35658875	35675866
ENSG00000205730	464.839	0.970964	0.290284	3.34488	0.00082318	0.0113907	ITPRIPL2	16	19113932	19121629
ENSG00000075223	6566.03	-1.68886	0.504847	-3.3453	0.000821936	0.0113907	SEMA3C	7	80742538	80922359
ENSG00000205903	659.529	-0.600258	0.179453	-3.34493	0.000823046	0.0113907	ZNF316	7	6637318	6658279
ENSG00000166225	720.611	-0.536495	0.160398	-3.34477	0.000823523	0.0113907	FRS2	12	69470349	69579793
ENSG00000139835	39.687	-2.07545	0.620717	-3.34363	0.000826887	0.0114206	GRTP1	13	113324163	113364148
ENSG00000127463	1857.85	0.685816	0.205099	3.34382	0.00082632	0.0114206	EMC1	1	19215660	19251527
ENSG00000067829	575.9	0.518182	0.155076	3.34148	0.000833328	0.0114929	IDH3G	X	153785766	153794523
ENSG00000148344	89.4554	1.75195	0.524292	3.34156	0.000833079	0.0114929	PTGES	9	129738331	129753042
ENSG00000109501	931.569	0.986773	0.295409	3.34037	0.000836682	0.0115144	WFS1	4	6269849	6303265
ENSG00000267265	11.9828	-3.41402	1.02205	-3.34036	0.0008367	0.0115144		19	55006193	55048086
ENSG00000234155	6.52439	5.64377	1.68943	3.34063	0.000835871	0.0115144	LINC02535	6	85387219	85390186
ENSG00000151552	434.55	0.731882	0.219131	3.33993	0.000837997	0.011524	QDPR	4	17460261	17512206
ENSG00000215493	26.8957	-2.14011	0.640901	-3.33923	0.000840112	0.0115447		22	20450122	20451824
ENSG00000116132	377.767	-3.50653	1.05044	-3.33816	0.000843349	0.0115772	PRRX1	1	170662728	170739421
ENSG00000198315	1503.77	-0.693202	0.207667	-3.33805	0.000843691	0.0115772	ZKSCAN8	6	28141883	28159460
ENSG00000286468	19.11	-7.20142	2.1578	-3.33739	0.000845697	0.0115964		5	147093259	147097240
ENSG00000037757	248.42	-0.821276	0.246402	-3.33308	0.000858904	0.0117521	MRI1	19	13764522	13774282
ENSG00000238178	9.21796	4.13349	1.24008	3.33324	0.000858415	0.0117521		X	16152941	16170869
ENSG00000140939	74.3994	1.33208	0.399633	3.33327	0.000858319	0.0117521	NOL3	16	67170154	67175735
ENSG00000172260	179.623	2.82387	0.847452	3.33219	0.000861656	0.0117813	NEGR1	1	71395943	72282539
ENSG00000086696	16.2852	5.48202	1.64564	3.33123	0.000864617	0.0118133	HSD17B2	16	82035004	82098534
ENSG00000148634	815.59	1.0025	0.30101	3.33047	0.000866983	0.0118372	HERC4	10	67921899	68075301
ENSG00000184319	236.393	0.958233	0.287802	3.32948	0.000870068	0.0118708	RPL23AP82	22	50756948	50801309
ENSG00000133393	509.862	0.656725	0.197315	3.3283	0.000873776	0.0119023	CEP20	16	15865719	15888625
ENSG00000145012	3691.43	1.3064	0.392554	3.32795	0.000874878	0.0119023	LPP	3	188153284	188890671
ENSG00000226479	564.794	0.588391	0.176783	3.32832	0.000873722	0.0119023	TMEM185B	2	120217479	120223400
ENSG00000137673	28.7763	6.35861	1.91065	3.32798	0.000874771	0.0119023	MMP7	11	102520508	102530750
ENSG00000185149	15.1368	-6.86497	2.06325	-3.32726	0.000877048	0.0119234	NPY2R	4	155208636	155217078
ENSG00000131037	253.54	-2.70291	0.812501	-3.32665	0.000878962	0.0119324	EPS8L1	19	55072020	55087923
ENSG00000156463	260.269	-1.39145	0.418261	-3.32676	0.000878626	0.0119324	SH3RF2	5	145936578	146081791
ENSG00000164181	30.2289	-3.14363	0.945302	-3.32553	0.000882493	0.0119718	ELOVL7	5	60751791	60844274
ENSG00000236384	8.79155	-6.0792	1.82815	-3.32532	0.000883164	0.0119723	LINC00479	21	41711520	41715775
ENSG00000101298	196.529	1.31414	0.395372	3.3238	0.000887983	0.0120291	SNPH	20	1266280	1309328
ENSG00000162664	1258.28	-0.555876	0.167291	-3.3228	0.000891179	0.0120638	ZNF326	1	89995110	90035533
ENSG00000125675	102.74	2.11038	0.635251	3.32211	0.000893379	0.012085	GRIA3	X	123184153	123490915
ENSG00000120899	127.342	-2.05034	0.617339	-3.32125	0.000896146	0.0121139	PTK2B	8	27311482	27459391
ENSG00000197043	4686.34	1.00903	0.303851	3.32081	0.000897569	0.0121245	ANXA6	5	151100706	151157785
ENSG00000272447	75.7702	-1.39631	0.42051	-3.32053	0.000898476	0.0121282		10	79825902	79827602
ENSG00000100167	215.1	-2.79576	0.842246	-3.31941	0.000902093	0.0121684	SEPTIN3	22	41969475	41998221
ENSG00000168090	1729.37	1.08018	0.325483	3.3187	0.000904385	0.0121907	COPS6	7	100088969	100092187
ENSG00000095752	653.313	3.38373	1.02016	3.31687	0.000910323	0.0122534	IL11	19	55364382	55370463
ENSG00000151575	131.495	-1.45936	0.439959	-3.31703	0.000909786	0.0122534	TEX9	15	56244009	56445997
ENSG00000248409	116.278	-3.12916	0.944992	-3.31131	0.000928596	0.0124817		22	23392553	23394792
ENSG00000171603	3082.42	0.580851	0.17541	3.31138	0.000928363	0.0124817	CLSTN1	1	9728926	9823984
ENSG00000169297	117.215	-2.42481	0.732338	-3.31105	0.000929457	0.0124845	NR0B1	X	30304206	30309390
ENSG00000114120	1821.82	-0.497963	0.150493	-3.30887	0.000936738	0.0125734	SLC25A36	3	140941830	140980995
ENSG00000134253	204.452	-0.862618	0.260719	-3.30861	0.000937605	0.0125762	TRIM45	1	117111060	117122587
ENSG00000259668	32.4301	-1.58678	0.479726	-3.30768	0.000940739	0.0126027		15	51455268	51460582
ENSG00000138071	6665.7	0.479936	0.1451	3.30762	0.000940932	0.0126027	ACTR2	2	65227788	65271253
ENSG00000283341	35.608	-1.68173	0.50847	-3.30743	0.000941568	0.0126027		11	43578889	43840030
ENSG00000233521	78.7614	-1.46686	0.443543	-3.30714	0.000942525	0.0126067	LINC01638	22	27221349	27225134
ENSG00000136147	100.963	1.80037	0.544511	3.30639	0.000945059	0.0126317	PHF11	13	49495610	49528981
ENSG00000183020	1436.5	0.589367	0.178287	3.30572	0.000947341	0.0126533	AP2A2	11	924894	1012245
ENSG00000105245	621.681	0.526477	0.159294	3.30507	0.000949523	0.0126736	NUMBL	19	40665905	40690972
ENSG00000067057	1743.99	1.41115	0.426992	3.30486	0.000950233	0.0126742	PFKP	10	3066333	3137718
ENSG00000180739	280.847	-1.41211	0.427358	-3.30428	0.000952219	0.0126918	S1PR5	19	10512742	10517931
ENSG00000133134	317.736	-1.98987	0.602357	-3.30348	0.000954936	0.0127191	BEX2	X	103309346	103311007
ENSG00000113583	1907.77	0.458438	0.13883	3.30216	0.000959433	0.0127701	C5orf15	5	133955510	133968674
ENSG00000172687	329.489	-0.849385	0.257281	-3.3014	0.000962044	0.0127959	ZNF738	19	21358930	21379302
ENSG00000167614	70.7193	-3.14938	0.954038	-3.3011	0.000963061	0.0128005	TTYH1	19	54415219	54436904
ENSG00000273274	56.0708	-2.2648	0.686171	-3.30063	0.000964663	0.0128129	ZBTB8B	1	32465072	32496686
ENSG00000136295	7027.89	0.830352	0.251778	3.29795	0.000973924	0.0129269	TTYH3	7	2631986	2664802
ENSG00000135899	148.018	1.73845	0.527394	3.2963	0.000979673	0.0129941	SP110	2	230165186	230225729
ENSG00000118263	891.445	1.42072	0.431227	3.29461	0.000985576	0.0130633	KLF7	2	207074137	207167267
ENSG00000164283	5.41505	6.37412	1.93537	3.29349	0.000989531	0.0131066	ESM1	5	54977867	55022671
ENSG00000106688	99.5289	2.00643	0.609475	3.29206	0.000994571	0.0131643	SLC1A1	9	4490468	4587469
ENSG00000170577	34.2696	7.18272	2.18248	3.29108	0.000998039	0.013201	SIX2	2	45005182	45009452
ENSG00000162772	588.551	1.67224	0.508523	3.28843	0.00100747	0.0133165	ATF3	1	212565334	212620777
ENSG00000135624	4110.54	0.428763	0.130417	3.28763	0.00101033	0.013345	CCT7	2	73233420	73253021
ENSG00000137269	390.772	-1.7293	0.52618	-3.28653	0.00101432	0.0133884	LRRC1	6	53794497	53924125
ENSG00000065357	446.558	1.09953	0.334991	3.28226	0.00102978	0.0135743	DGKA	12	55927319	55954027
ENSG00000158747	197.092	2.48786	0.757975	3.28225	0.00102983	0.0135743	NBL1	1	19596979	19658456
ENSG00000164902	793.516	0.463913	0.141356	3.28188	0.00103117	0.0135827	PHAX	5	126600925	126627252
ENSG00000236393	7.38407	4.24224	1.29313	3.2806	0.00103588	0.0136352		X	40262917	40299061
ENSG00000003756	1973.08	-0.554514	0.169112	-3.27897	0.00104185	0.0136787	RBM5	3	50088919	50119021
ENSG00000092068	474.831	-1.21937	0.371849	-3.27922	0.00104094	0.0136787	SLC7A8	14	23125295	23183674
ENSG00000136213	344.332	0.792472	0.241687	3.27892	0.00104205	0.0136787	CHST12	7	2403588	2448484
ENSG00000146678	9.83049	6.24692	1.90509	3.27906	0.00104153	0.0136787	IGFBP1	7	45888360	45893660
ENSG00000256650	11.5876	-3.97734	1.21319	-3.2784	0.00104396	0.0136943	RERG-IT1	12	15112363	15114698
ENSG00000104341	6704.5	-1.03186	0.314851	-3.2773	0.00104805	0.0137291	LAPTM4B	8	97775057	97853013
ENSG00000110619	816.625	0.880197	0.268559	3.27748	0.00104739	0.0137291	CARS1	11	3000922	3057613
ENSG00000255310	74.6318	-1.08112	0.329913	-3.27699	0.00104919	0.0137346		8	11107788	11109726
ENSG00000101187	24.6654	-1.99786	0.609728	-3.27664	0.00105049	0.0137422	SLCO4A1	20	62642503	62685785
ENSG00000196730	2196.18	-1.26256	0.385455	-3.2755	0.00105474	0.0137883	DAPK1	9	87497228	87708634
ENSG00000100889	455.715	1.29213	0.394595	3.27458	0.00105818	0.0138238	PCK2	14	24094053	24110598
ENSG00000178163	751.609	-0.635091	0.193961	-3.27432	0.00105918	0.0138273	ZNF518B	4	10439880	10457426
ENSG00000179406	114.989	-1.03406	0.315894	-3.27344	0.00106247	0.0138608	LINC00174	7	66376044	66493566
ENSG00000117151	68.4066	1.47759	0.451532	3.27239	0.00106642	0.0139028	CTBS	1	84549611	84574480
ENSG00000167528	647.333	-1.38275	0.422715	-3.27111	0.00107125	0.013952	ZNF641	12	48337180	48351414
ENSG00000099326	348.121	-0.594276	0.18168	-3.27101	0.00107165	0.013952	MZF1	19	58561931	58573575
ENSG00000072657	204.482	1.66491	0.509086	3.27038	0.00107403	0.013959	TRHDE	12	72087266	72670758
ENSG00000198113	336.339	1.7922	0.548044	3.27018	0.00107481	0.013959	TOR4A	9	137277726	137282641
ENSG00000151348	1666.39	0.964018	0.294798	3.27009	0.00107512	0.013959	EXT2	11	44095673	44251962
ENSG00000169933	161.683	4.37106	1.33652	3.27048	0.00107363	0.013959	FRMPD4	X	11822423	12724523
ENSG00000010327	8.88022	3.76968	1.15287	3.26983	0.00107612	0.0139624	STAB1	3	52495338	52524495
ENSG00000268119	19.2695	-3.69603	1.13063	-3.269	0.00107928	0.0139939		19	21444241	21463908
ENSG00000238105	42.3178	-1.79208	0.548327	-3.26827	0.00108206	0.0140204	GOLGA2P5	12	100156357	100173659
ENSG00000010295	452.381	0.644758	0.197407	3.26613	0.00109027	0.0141172	IFFO1	12	6538961	6556073
ENSG00000224594	17.8	1.89953	0.581793	3.26495	0.00109483	0.0141666	RPL29P19	8	48384590	48385049
ENSG00000127585	40.8161	2.48831	0.762405	3.26376	0.00109945	0.0142167	FBXL16	16	692498	705808
ENSG00000174652	547.742	-0.816782	0.250369	-3.26231	0.00110509	0.01428	ZNF266	19	9412461	9435571
ENSG00000119715	7.19614	-5.79352	1.77613	-3.26187	0.00110681	0.0142829	ESRRB	14	76310712	76501837
ENSG00000144815	846.086	0.460898	0.141298	3.26188	0.00110675	0.0142829	NXPE3	3	101779202	101828231
ENSG00000154736	573.405	1.07507	0.329657	3.26119	0.00110947	0.0143075	ADAMTS5	21	26917922	26967088
ENSG00000223959	302.933	-0.696958	0.213758	-3.26051	0.00111214	0.0143322	AFG3L1P	16	89972586	90002161
ENSG00000197168	60.4217	-2.27904	0.69916	-3.25968	0.00111536	0.0143641	NEK5	13	52033611	52129092
ENSG00000103502	578.352	0.670624	0.205878	3.25738	0.00112444	0.0144712	CDIPT	16	29858357	29863414
ENSG00000101004	1375.7	-0.934851	0.287202	-3.25503	0.00113382	0.0145722	NINL	20	25452697	25585531
ENSG00000158813	39.1563	-1.65702	0.509058	-3.25507	0.00113364	0.0145722	EDA	X	69616067	70039472
ENSG00000162613	3316.8	-0.63957	0.196591	-3.2533	0.00114072	0.014651	FUBP1	1	77944055	77979110
ENSG00000214029	171.114	-1.04072	0.320128	-3.25095	0.0011502	0.0147628	ZNF891	12	133104779	133130274
ENSG00000151376	146.604	2.68685	0.82655	3.25068	0.00115129	0.0147669	ME3	11	86441108	86672636
ENSG00000137871	149.436	0.954011	0.293531	3.25012	0.00115355	0.014786	ZNF280D	15	56630176	56734086
ENSG00000169908	763.022	1.74006	0.535482	3.24953	0.00115597	0.014807	TM4SF1	3	149369022	149377692
ENSG00000140022	60.3507	-2.75733	0.848687	-3.24894	0.00115835	0.0148193	STON2	14	81260656	81436465
ENSG00000133121	296.981	1.09379	0.336667	3.24888	0.00115862	0.0148193	STARD13	13	33103137	33350630
ENSG00000187837	81.0741	1.55282	0.477979	3.24872	0.00115927	0.0148193	H1-2	6	26055740	26056470
ENSG00000130396	5406.37	-1.7931	0.552558	-3.24508	0.00117416	0.0149796	AFDN	6	167826922	167972023
ENSG00000130768	38.1298	-2.93272	0.903675	-3.24532	0.00117318	0.0149796	SMPDL3B	1	27935000	27959157
ENSG00000215417	62.2246	-1.4434	0.444773	-3.24525	0.00117347	0.0149796	MIR17HG	13	91347820	91354579
ENSG00000131127	293.482	-1.06617	0.328596	-3.24461	0.00117612	0.0149945	ZNF141	4	337814	384868
ENSG00000068489	596.246	0.918422	0.283107	3.24408	0.0011783	0.0150023	PRR11	17	59155732	59206709
ENSG00000121988	186.908	-0.965548	0.297617	-3.24426	0.00117757	0.0150023	ZRANB3	2	135136916	135531218
ENSG00000184281	586.33	-0.602715	0.185812	-3.24368	0.00117998	0.0150036	TSSC4	11	2400488	2403878
ENSG00000233384	5.9899	4.59373	1.41617	3.24376	0.00117962	0.0150036	CNIH3-AS2	1	224608130	224616220
ENSG00000176320	7.27503	-5.8035	1.78947	-3.24315	0.00118217	0.0150215		1	158197922	158203877
ENSG00000145824	15.5223	2.46902	0.761447	3.24253	0.00118472	0.0150337	CXCL14	5	135570679	135579279
ENSG00000148841	766.295	1.51332	0.466705	3.24256	0.00118462	0.0150337	ITPRIP	10	104309698	104338465
ENSG00000032444	584.113	0.764264	0.235714	3.24233	0.00118556	0.0150345	PNPLA6	19	7534004	7561764
ENSG00000152932	16.9989	-3.94568	1.2171	-3.24188	0.00118743	0.0150481	RAB3C	5	58582221	58859394
ENSG00000158301	406.113	-0.761721	0.235027	-3.241	0.00119111	0.0150648	GPRASP2	X	102712176	102717733
ENSG00000285967	330.872	-0.695594	0.214599	-3.24136	0.0011896	0.0150648	NIPBL-DT	5	36864425	36876700
ENSG00000169967	961.01	-0.795647	0.245482	-3.24116	0.00119043	0.0150648	MAP3K2	2	127298730	127388465
ENSG00000168795	769.641	-0.887568	0.273892	-3.24057	0.00119289	0.0150772	ZBTB5	9	37438102	37465450
ENSG00000158636	712.825	-0.714302	0.220461	-3.24004	0.00119514	0.0150957	EMSY	11	76444923	76553025
ENSG00000147274	5784.36	-0.506172	0.156243	-3.23965	0.00119677	0.0151063	RBMX	X	136848004	136880764
ENSG00000178567	1258.26	-0.695466	0.214701	-3.23923	0.00119852	0.015111	EPM2AIP1	3	36985043	36993131
ENSG00000103187	6510.29	1.41641	0.437274	3.23918	0.00119873	0.015111	COTL1	16	84565596	84618078
ENSG00000129235	456.713	0.579131	0.178834	3.23838	0.00120212	0.0151437	TXNDC17	17	6640985	6644541
ENSG00000141526	753.737	2.26404	0.69942	3.23703	0.00120782	0.0152054	SLC16A3	17	82217934	82261129
ENSG00000119185	622.204	0.856268	0.264657	3.23539	0.00121476	0.0152626	ITGB1BP1	2	9403475	9423528
ENSG00000130402	9645.92	0.988961	0.305639	3.23572	0.00121338	0.0152626	ACTN4	19	38647649	38731589
ENSG00000196812	59.9817	-1.41305	0.436739	-3.23546	0.00121449	0.0152626	ZSCAN16	6	28124609	28130082
ENSG00000136816	395.727	0.661646	0.204582	3.23414	0.00122009	0.0153094	TOR1B	9	129803157	129811281
ENSG00000101246	426.779	0.592128	0.183085	3.23418	0.00121994	0.0153094	ARFRP1	20	63698642	63708025
ENSG00000108439	72.8373	1.29383	0.400134	3.2335	0.00122284	0.0153338	PNPO	17	47941506	47949308
ENSG00000176485	259.194	4.0849	1.26343	3.23318	0.00122418	0.0153405	PLAAT3	11	63573195	63616883
ENSG00000167306	70.0363	-1.22445	0.378826	-3.23223	0.00122828	0.015376	MYO5B	18	49822789	50195147
ENSG00000115648	220.948	4.5464	1.40683	3.23167	0.0012307	0.015376	MLPH	2	237485428	237555322
ENSG00000168143	34.1456	-3.17014	0.980911	-3.23184	0.00122997	0.015376	FAM83B	6	54846771	54945099
ENSG00000196924	36310.4	0.93541	0.289446	3.23173	0.00123044	0.015376	FLNA	X	154348524	154374634
ENSG00000187486	7.73767	-5.89438	1.82399	-3.23159	0.00123105	0.015376	KCNJ11	11	17385248	17389331
ENSG00000132376	208.397	0.809299	0.25047	3.23112	0.00123305	0.0153809	INPP5K	17	1494577	1516742
ENSG00000206262	16.2539	4.22132	1.3064	3.23125	0.00123249	0.0153809	FOXL2NB	3	138947217	138953990
ENSG00000177879	848.595	0.72918	0.22572	3.23047	0.00123587	0.0154059	AP3S1	5	115841592	115914081
ENSG00000150637	45.3981	-1.30297	0.40348	-3.22932	0.00124084	0.0154578	CD226	18	69831158	69961803
ENSG00000134871	27650.1	1.42041	0.439943	3.22862	0.00124389	0.0154856	COL4A2	13	110305812	110513209
ENSG00000261189	102.394	-2.11426	0.655121	-3.22727	0.00124976	0.0155486		6	7540451	7541338
ENSG00000253352	3305.8	-0.453466	0.140555	-3.22626	0.00125419	0.0155936	TUG1	22	30969245	30979395
ENSG00000179195	2729.14	-0.594558	0.18437	-3.22481	0.00126057	0.0156626	ZNF664	12	123971845	124015439
ENSG00000185986	160.467	-1.30236	0.40393	-3.22423	0.00126312	0.0156739	SDHAP3	5	1567495	1594620
ENSG00000025039	116.764	-2.38853	0.740797	-3.22427	0.00126293	0.0156739	RRAGD	6	89364616	89412273
ENSG00000114948	768.752	2.76666	0.858715	3.22185	0.00127364	0.0157941	ADAM23	2	206443532	206621127
ENSG00000269959	21.1377	-2.7665	0.859076	-3.22032	0.00128047	0.0158685	SPACA6P-AS	19	51685363	51693456
ENSG00000164692	28334.9	2.04217	0.634216	3.21999	0.00128194	0.0158764	COL1A2	7	94394895	94431227
ENSG00000100325	915.317	0.579962	0.180147	3.21939	0.00128466	0.0158894	ASCC2	22	29788609	29838304
ENSG00000154096	1023.52	2.67346	0.830412	3.21944	0.0012844	0.0158894	THY1	11	119415476	119424985
ENSG00000184743	544.438	0.994991	0.309485	3.21499	0.00130451	0.0161245	ATL3	11	63624087	63671921
ENSG00000140931	1053.94	0.974318	0.303112	3.21439	0.00130724	0.0161478	CMTM3	16	66603874	66613892
ENSG00000231925	1133.73	1.2975	0.403903	3.21242	0.00131623	0.0162483	TAPBP	6	33299694	33314387
ENSG00000134775	214.745	2.22766	0.693554	3.21194	0.0013184	0.0162646	FHOD3	18	36297714	36780055
ENSG00000095203	28.0124	-1.90459	0.593404	-3.2096	0.00132919	0.0163447	EPB41L4B	9	109171974	109321059
ENSG00000103260	339.743	1.08227	0.33718	3.20978	0.00132837	0.0163447	METRN	16	715118	719655
ENSG00000130517	517.085	1.25709	0.391659	3.20965	0.00132896	0.0163447	PGPEP1	19	18340598	18369950
ENSG00000137628	113.912	2.16596	0.67474	3.21007	0.00132702	0.0163447	DDX60	4	168216291	168318883
ENSG00000121060	594.285	1.03044	0.321016	3.20994	0.00132764	0.0163447	TRIM25	17	56836387	56914080
ENSG00000146530	44.3342	-3.29209	1.0268	-3.20615	0.00134524	0.0165315	VWDE	7	12330885	12403941
ENSG00000248323	14.2722	2.37539	0.741024	3.20556	0.00134801	0.0165378	LUCAT1	5	91054834	91314547
ENSG00000090863	4693.03	0.70731	0.220656	3.20548	0.00134836	0.0165378	GLG1	16	74447427	74607144
ENSG00000166407	9.87046	-6.24809	1.94901	-3.20578	0.00134696	0.0165378	LMO1	11	8224309	8268716
ENSG00000119681	1069.13	3.83014	1.19529	3.20435	0.00135368	0.0165923	LTBP2	14	74498183	74612378
ENSG00000169251	823.509	0.558384	0.17431	3.2034	0.00135817	0.0166367	NMD3	3	161104696	161253532
ENSG00000269834	58.6022	1.2325	0.384884	3.20226	0.00136352	0.0166915	ZNF528-AS1	19	52388842	52397783
ENSG00000223652	25.7724	-2.89561	0.904448	-3.20152	0.00136704	0.0167239		5	123087248	123090299
ENSG00000157851	882.304	-2.79157	0.872021	-3.20127	0.00136824	0.0167278	DPYSL5	2	26847747	26950351
ENSG00000128606	1706.36	2.0201	0.631134	3.20075	0.00137072	0.0167366	LRRC17	7	102913000	102945111
ENSG00000197046	5.37033	5.34766	1.67066	3.20093	0.00136986	0.0167366	SIGLEC15	18	45825675	45844094
ENSG00000074211	32.0989	-1.95817	0.612109	-3.19905	0.00137883	0.0168249	PPP2R2C	4	6320578	6563600
ENSG00000002549	669.863	0.584577	0.182781	3.19823	0.00138273	0.0168617	LAP3	4	17577198	17607972
ENSG00000172757	9278.79	0.710085	0.222069	3.19758	0.00138584	0.0168781	CFL1	11	65823022	65862026
ENSG00000101132	346.871	0.566051	0.177025	3.19758	0.00138585	0.0168781	PFDN4	20	54208087	54228052
ENSG00000281103	14.4622	-4.30535	1.34682	-3.19668	0.00139019	0.0169202	TRG-AS1	7	38341577	38378804
ENSG00000231305	20.6686	-2.07507	0.649172	-3.19649	0.00139111	0.0169206		3	128860620	128871540
ENSG00000021300	68.1728	-1.9739	0.617563	-3.19627	0.00139219	0.0169229	PLEKHB1	11	73646178	73662819
ENSG00000272142	69.2918	1.03364	0.323425	3.19591	0.00139391	0.016933		6	5003774	5045666
ENSG00000197632	139.234	6.5954	2.06465	3.19444	0.00140104	0.0170088	SERPINB2	18	63871692	63903888
ENSG00000110330	1156.32	0.695243	0.217667	3.19406	0.00140285	0.0170175	BIRC2	11	102347211	102378670
ENSG00000111249	417.425	-5.48442	1.71724	-3.19374	0.00140444	0.0170175	CUX2	12	111034165	111350554
ENSG00000228274	43.9109	-1.3333	0.417459	-3.19385	0.00140387	0.0170175		22	38667585	38681847
ENSG00000175854	226.14	1.01732	0.31864	3.19269	0.00140954	0.0170685	SWI5	9	128275379	128316123
ENSG00000172346	650.664	-1.73161	0.542468	-3.19209	0.00141246	0.0170867	CSDC2	22	41561010	41577741
ENSG00000232040	116.054	-1.21405	0.380341	-3.19202	0.00141284	0.0170867	ZBED9	6	28570535	28616212
ENSG00000169857	199.752	0.677295	0.212205	3.1917	0.00141439	0.0170947	AVEN	15	33858782	34075155
ENSG00000106415	298.24	-0.896719	0.281068	-3.1904	0.00142077	0.0171608	GLCCI1	7	7968796	8094272
ENSG00000149218	587.447	2.51057	0.787105	3.18962	0.00142459	0.0171961	ENDOD1	11	95089846	95132645
ENSG00000135404	4942.56	1.08732	0.34096	3.18898	0.00142777	0.0172236	CD63	12	55725323	55729707
ENSG00000186638	204.216	-1.06993	0.335531	-3.18877	0.00142882	0.0172253	KIF24	9	34252381	34311371
ENSG00000160145	717.842	-0.96579	0.302915	-3.18832	0.00143101	0.0172348	KALRN	3	124080023	124726325
ENSG00000092421	1188.93	-1.93852	0.608056	-3.18806	0.00143231	0.0172348	SEMA6A	5	116443555	116574823
ENSG00000214578	17.8192	-2.49414	0.782313	-3.18816	0.00143182	0.0172348	HMGN2P15	17	42753530	42753799
ENSG00000226200	55.0414	-1.33006	0.417236	-3.18778	0.00143368	0.0172403	SGMS1-AS1	10	50623466	50641451
ENSG00000129173	240.829	-1.54681	0.485342	-3.18704	0.00143734	0.0172735	E2F8	11	19224063	19241620
ENSG00000225733	2657.86	-0.77461	0.243144	-3.18581	0.00144351	0.0173258	FGD5-AS1	3	14920347	14948424
ENSG00000260577	16.8357	-2.86179	0.898283	-3.18585	0.00144331	0.0173258		16	68644248	68646168
ENSG00000175166	4621.82	0.881654	0.276839	3.18472	0.00144893	0.0173798	PSMD2	3	184299198	184309050
ENSG00000188818	49.4013	-1.68666	0.529781	-3.1837	0.00145408	0.0174307	ZDHHC11	5	795606	850986
ENSG00000186854	11.5904	2.33851	0.73505	3.18142	0.00146552	0.0175568	TRABD2A	2	84821650	84907008
ENSG00000108797	989.406	0.990815	0.311463	3.18116	0.00146686	0.0175618	CNTNAP1	17	42682531	42699993
ENSG00000260807	101.358	-1.37444	0.432312	-3.17928	0.00147641	0.017665	CEROX1	16	975761	981596
ENSG00000111328	1928.93	0.667138	0.209866	3.17888	0.00147845	0.0176784	CDK2AP1	12	123250112	123272334
ENSG00000113638	306.814	-0.575103	0.180925	-3.17869	0.00147942	0.0176789	TTC33	5	40512333	40755963
ENSG00000100554	1007.13	0.564146	0.177567	3.17708	0.00148765	0.0177584	ATP6V1D	14	67294371	67360265
ENSG00000168615	5963.06	1.31871	0.415079	3.17703	0.00148794	0.0177584	ADAM9	8	38996754	39105445
ENSG00000167619	32.0949	-4.46426	1.40542	-3.17645	0.00149089	0.0177748	TMEM145	19	42313309	42325064
ENSG00000150938	2978.84	1.26731	0.398978	3.17639	0.00149118	0.0177748	CRIM1	2	36355778	36551135
ENSG00000113119	128.661	-0.938041	0.295364	-3.17588	0.0014938	0.0177756	TMCO6	5	140639435	140645408
ENSG00000081051	44.6725	5.16364	1.62592	3.17584	0.00149405	0.0177756	AFP	4	73431138	73456174
ENSG00000136238	4203.08	0.449317	0.141469	3.17608	0.00149279	0.0177756	RAC1	7	6374527	6403967
ENSG00000185627	1503.92	0.481166	0.151552	3.17493	0.00149872	0.017809	PSMD13	11	236966	252984
ENSG00000259937	15.3945	-5.42437	1.70841	-3.17511	0.00149782	0.017809		12	33404872	33405896
ENSG00000072182	14.4796	-5.3354	1.68071	-3.1745	0.00150095	0.0178244	ASIC4	2	219514170	219538772
ENSG00000272983	15.2568	-2.46199	0.776059	-3.17243	0.00151169	0.0179407		10	38137337	38144399
ENSG00000157978	288.282	0.981057	0.309283	3.17203	0.00151375	0.017954	LDLRAP1	1	25543606	25568886
ENSG00000111737	918.179	0.477684	0.150613	3.17159	0.00151606	0.0179703	RAB35	12	120095099	120117502
ENSG00000225746	15.1953	-6.87144	2.16759	-3.17008	0.00152396	0.0180527	MEG8	14	100894770	101038859
ENSG00000139890	20.184	-1.90073	0.599663	-3.16966	0.00152617	0.0180676	REM2	14	22883222	22887678
ENSG00000088387	419.633	1.72854	0.545397	3.16932	0.00152795	0.0180774	DOCK9	13	98793429	99086625
ENSG00000135506	2401.28	0.803871	0.253712	3.16843	0.00153262	0.0181214	OS9	12	57693955	57721557
ENSG00000188393	16.1593	6.97468	2.20152	3.16812	0.00153427	0.0181297	CLEC2A	12	9898673	9932370
ENSG00000112715	653.126	1.98656	0.627198	3.16735	0.00153833	0.0181664	VEGFA	6	43770184	43786487
ENSG00000165424	1144.39	0.935006	0.29534	3.16586	0.00154626	0.0182374	ZCCHC24	10	79382325	79445624
ENSG00000169213	601.35	1.86527	0.589165	3.16596	0.00154572	0.0182374	RAB3B	1	51907956	51990700
ENSG00000263301	12.5818	-3.48636	1.10173	-3.16444	0.0015538	0.0183059		17	7439159	7443327
ENSG00000184564	203.289	-2.81031	0.888151	-3.16423	0.00155495	0.0183059	SLITRK6	13	85792790	85806683
ENSG00000119383	2045.64	0.55524	0.175473	3.16425	0.00155482	0.0183059	PTPA	9	129110950	129148946
ENSG00000188811	453.105	-0.755391	0.239052	-3.15995	0.00157797	0.0185655	NHLRC3	13	39038306	39050109
ENSG00000012124	27.7943	-3.91167	1.23853	-3.1583	0.0015869	0.018659	CD22	19	35319261	35347361
ENSG00000135905	60.2054	3.16051	1.00088	3.15771	0.00159011	0.0186623	DOCK10	2	224765090	225042468
ENSG00000116329	20.3217	-2.70327	0.856038	-3.15789	0.00158916	0.0186623	OPRD1	1	28812142	28871267
ENSG00000227855	117.163	-2.42419	0.767669	-3.15786	0.00158934	0.0186623	DPY19L2P3	7	29650227	29742594
ENSG00000101098	13.949	-3.6462	1.15492	-3.15711	0.0015934	0.0186893	RIMS4	20	44751808	44810546
ENSG00000181408	5.93695	-5.51748	1.74862	-3.15533	0.00160317	0.0187924	UTS2R	17	82371400	82375586
ENSG00000145901	1102.1	1.15184	0.365205	3.15395	0.00161077	0.0188467	TNIP1	5	151029945	151093577
ENSG00000153786	1155.4	0.539609	0.171087	3.154	0.0016105	0.0188467	ZDHHC7	16	84974175	85011535
ENSG00000139354	299.481	-0.592783	0.187936	-3.15417	0.00160953	0.0188467	GAS2L3	12	100573683	100628288
ENSG00000175879	99.6518	-1.14595	0.363461	-3.15289	0.00161664	0.0189038	HOXD8	2	176129694	176132695
ENSG00000033170	391.257	0.834316	0.264701	3.15192	0.001622	0.0189432	FUT8	14	65410592	65744121
ENSG00000128254	29.3082	-1.63272	0.517992	-3.15202	0.00162144	0.0189432	C22orf24	22	31925519	31945518
ENSG00000127528	104.343	4.28874	1.36115	3.15081	0.00162817	0.0190036	KLF2	19	16324826	16328685
ENSG00000116717	698.468	1.13611	0.360629	3.15035	0.00163073	0.0190218	GADD45A	1	67685201	67688334
ENSG00000158106	150.321	-2.41314	0.766144	-3.14972	0.00163425	0.0190513	RHPN1	8	143368876	143384221
ENSG00000104805	2084.91	0.755656	0.239985	3.14877	0.00163961	0.019102	NUCB1	19	48900312	48923372
ENSG00000269737	49.5258	-1.17375	0.372863	-3.14795	0.00164419	0.0191437		1	1671990	1674397
ENSG00000073921	3504.27	0.841914	0.26747	3.1477	0.00164559	0.0191483	PICALM	11	85957175	86069882
ENSG00000164056	819.038	1.33017	0.422659	3.14715	0.00164869	0.0191727	SPRY1	4	123396795	123403760
ENSG00000102683	53.8129	-2.50794	0.797071	-3.14645	0.00165267	0.0192057	SGCG	13	23180979	23325162
ENSG00000100485	1162.2	-0.87064	0.276719	-3.14629	0.00165355	0.0192057	SOS2	14	50117130	50231578
ENSG00000174136	174.015	1.02637	0.32626	3.14585	0.00165603	0.0192213	RGMB	5	98768650	98798643
ENSG00000115339	37.9299	1.94013	0.616773	3.14562	0.00165735	0.0192213	GALNT3	2	165747588	165794659
ENSG00000113240	395.982	-0.697806	0.221841	-3.14552	0.00165791	0.0192213	CLK4	5	178602664	178630615
ENSG00000076356	1068.96	-1.36846	0.435101	-3.14515	0.00166	0.0192337	PLXNA2	1	208022242	208244384
ENSG00000198521	439.677	-0.784915	0.249622	-3.14442	0.00166419	0.0192599	ZNF43	19	21804946	21852125
ENSG00000120509	492.416	0.75557	0.240291	3.1444	0.00166427	0.0192599	PDZD11	X	70286595	70290514
ENSG00000274602	409.86	-2.22746	0.708542	-3.14372	0.00166816	0.0192932	PI4KAP1	22	18533646	18577968
ENSG00000134086	490.889	-0.529548	0.168496	-3.14278	0.0016735	0.0193367	VHL	3	10141778	10153667
ENSG00000166452	298.638	0.701116	0.223093	3.1427	0.00167395	0.0193367	AKIP1	11	8911139	8920084
ENSG00000064309	1292.74	-1.20452	0.383336	-3.14222	0.00167673	0.0193571	CDON	11	125955796	126063335
ENSG00000106546	290.231	2.11242	0.67293	3.13914	0.00169447	0.0195499	AHR	7	16916359	17346152
ENSG00000136731	2330.31	0.578126	0.184198	3.13862	0.00169747	0.0195717	UGGT1	2	128091200	128195677
ENSG00000040608	198.728	-2.39356	0.762656	-3.13846	0.0016984	0.0195717	RTN4R	22	20241415	20283246
ENSG00000168461	1916.76	1.29745	0.413471	3.13794	0.00170142	0.0195946	RAB31	18	9708275	9862551
ENSG00000185651	2002.91	0.451306	0.143831	3.13774	0.00170254	0.0195956	UBE2L3	22	21549447	21624034
ENSG00000136870	445.707	-0.744446	0.237412	-3.13568	0.00171458	0.0196986	ZNF189	9	101398873	101410660
ENSG00000081026	507.727	-0.65029	0.207378	-3.13577	0.00171401	0.0196986	MAGI3	1	113390515	113685923
ENSG00000185269	21.0383	-5.88113	1.87553	-3.13572	0.00171434	0.0196986	NOTUM	17	81952507	81961840
ENSG00000257702	28.9109	1.86934	0.596434	3.1342	0.00172324	0.0197861	LBX2-AS1	2	74502595	74504678
ENSG00000119599	187.213	0.687977	0.219677	3.13177	0.00173755	0.0199384	DCAF4	14	72926377	72959703
ENSG00000137166	1333.38	-1.18023	0.376907	-3.13135	0.00174004	0.0199549	FOXP4	6	41546381	41602384
ENSG00000251209	14.6598	-3.28291	1.0485	-3.13106	0.00174176	0.0199627	LINC00923	15	97572185	97875650
ENSG00000082781	2730.19	1.79975	0.574988	3.13007	0.00174765	0.0200061	ITGB5	3	124761948	124901418
ENSG00000131759	686.174	-0.515606	0.164725	-3.1301	0.00174745	0.0200061	RARA	17	40309180	40357643
ENSG00000148180	2326.73	1.20372	0.384602	3.12978	0.00174939	0.020014	GSN	9	121207794	121332843
ENSG00000124813	389.932	1.58566	0.506691	3.12944	0.00175142	0.0200253	RUNX2	6	45328157	45664349
ENSG00000219438	67.7811	-3.3229	1.06234	-3.12792	0.00176048	0.0201167	TAFA5	22	48489553	48850912
ENSG00000237512	21.3045	-2.77866	0.888605	-3.12699	0.00176606	0.0201684	UNC5B-AS1	10	71217224	71218228
ENSG00000145730	2750.17	1.10321	0.352901	3.12613	0.00177124	0.0202155	PAM	5	102753981	103031105
ENSG00000155657	371.631	-1.21589	0.38898	-3.12583	0.00177303	0.0202238	TTN	2	178525989	178830802
ENSG00000158062	266.099	-0.686788	0.219781	-3.12487	0.00177883	0.0202624	UBXN11	1	26281328	26318363
ENSG00000106683	1624.35	0.850402	0.272137	3.1249	0.00177865	0.0202624	LIMK1	7	74082933	74122525
ENSG00000184672	14.6714	-4.32929	1.38549	-3.12474	0.0017796	0.0202624	RALYL	8	84182787	84921844
ENSG00000104361	79.8286	0.967983	0.309896	3.12358	0.00178667	0.0203306	NIPAL2	8	98189826	98294393
ENSG00000214530	176.645	1.10973	0.355453	3.12202	0.00179617	0.0204144	STARD10	11	72754729	72794047
ENSG00000105419	2330.86	-1.50621	0.482429	-3.12214	0.00179539	0.0204144	MEIS3	19	47403124	47419527
ENSG00000143158	210.377	0.752678	0.241125	3.12153	0.00179914	0.020436	MPC2	1	167916675	167937072
ENSG00000206530	203.128	-1.20145	0.38495	-3.12105	0.00180208	0.0204572	CFAP44	3	113286930	113441610
ENSG00000188994	1019.43	-0.426492	0.136689	-3.12017	0.00180749	0.0205002	ZNF292	6	87152833	87265943
ENSG00000166446	163.338	1.47578	0.472993	3.12008	0.00180802	0.0205002	CDYL2	16	80597907	80804598
ENSG00000163378	294.782	1.2221	0.391737	3.11969	0.00181042	0.0205152	EOGT	3	68975217	69013684
ENSG00000228253	3169.05	0.544471	0.174616	3.11811	0.00182016	0.0206133	MT-ATP8	MT	8366	8572
ENSG00000181830	434.537	0.932371	0.299035	3.11793	0.00182127	0.0206137	SLC35C1	11	45804072	45813016
ENSG00000013523	424.72	-0.630938	0.202444	-3.11661	0.00182944	0.0206938	ANGEL1	14	76786009	76826246
ENSG00000161149	13.8551	-2.84274	0.912807	-3.11428	0.00184396	0.0208457	TUBA3FP	22	21008193	21014292
ENSG00000183098	4054.31	0.448791	0.144158	3.11319	0.00185076	0.0209102	GPC6	13	93226807	94408020
ENSG00000283930	19.5055	-5.76975	1.85393	-3.11218	0.00185712	0.0209696	PLD5P1	10	38094368	38360098
ENSG00000042493	590.564	1.19863	0.385235	3.11143	0.00186183	0.02101	CAPG	2	85394753	85418432
ENSG00000152127	1694.44	1.94462	0.625026	3.11126	0.0018629	0.02101	MGAT5	2	134119983	134454621
ENSG00000101782	822.975	0.582476	0.187268	3.1104	0.00186836	0.0210467	RIOK3	18	23453287	23486603
ENSG00000065923	553.008	1.69066	0.543534	3.11049	0.00186778	0.0210467	SLC9A7	X	46599251	46759118
ENSG00000108510	1738.69	-0.399596	0.128517	-3.10928	0.00187542	0.0211137	MED13	17	61942605	62065278
ENSG00000167323	606.084	0.834724	0.268477	3.10911	0.00187652	0.0211137	STIM1	11	3854527	4093210
ENSG00000108107	7712.89	0.828562	0.266612	3.10775	0.00188521	0.0211988	RPL28	19	55385932	55403250
ENSG00000231298	7.99713	6.93667	2.23306	3.10635	0.00189411	0.0212631	MANCR	10	4650158	4678185
ENSG00000150687	5268.02	2.81544	0.906331	3.10642	0.00189368	0.0212631	PRSS23	11	86791059	86952910
ENSG00000006047	25.8624	-2.73322	0.879886	-3.10633	0.00189427	0.0212631	YBX2	17	7288263	7294639
ENSG00000152061	364.99	0.635	0.204451	3.10589	0.0018971	0.0212699	RABGAP1L	1	174159410	174995308
ENSG00000140057	39.4789	-1.86044	0.599002	-3.1059	0.001897	0.0212699	AK7	14	96392128	96489427
ENSG00000198865	20.5127	-2.20349	0.70957	-3.10539	0.00190028	0.021293	CCDC152	5	42756818	42802439
ENSG00000272374	31.7244	-1.41154	0.45504	-3.10202	0.00192205	0.0215243		6	35220370	35224630
ENSG00000063245	1728.59	0.549735	0.177243	3.10159	0.00192484	0.0215428	EPN1	19	55675226	55709858
ENSG00000100300	444.247	1.54216	0.497383	3.10055	0.00193162	0.021606	TSPO	22	43151547	43163242
ENSG00000150722	17.739	-2.70128	0.871634	-3.0991	0.00194112	0.0216924	PPP1R1C	2	181954241	182131398
ENSG00000180914	92.9476	1.99447	0.64358	3.09902	0.00194161	0.0216924	OXTR	3	8750381	8769628
ENSG00000073464	329.604	-0.860657	0.277761	-3.09855	0.0019447	0.0217141	CLCN4	X	10156975	10237660
ENSG00000124507	36.9747	-3.63337	1.17293	-3.0977	0.0019503	0.0217579	PACSIN1	6	34466061	34535229
ENSG00000150961	2292.05	0.859193	0.277373	3.09761	0.00195091	0.0217579	SEC24D	4	118722823	118838683
ENSG00000169783	167.489	-0.821279	0.265185	-3.09701	0.00195485	0.0217891	LINGO1	15	77613027	77820900
ENSG00000112293	47.307	-1.16747	0.377023	-3.09655	0.00195784	0.0218097	GPLD1	6	24424565	24495205
ENSG00000108848	3673.54	-0.507796	0.164086	-3.09471	0.00197009	0.0219333	LUC7L3	17	50719565	50756219
ENSG00000103066	349.404	0.646607	0.209011	3.09365	0.00197712	0.0219988	PLA2G15	16	68245304	68261058
ENSG00000113296	54.4173	-1.34527	0.435024	-3.09241	0.00198536	0.0220776	THBS4	5	79991311	80083287
ENSG00000280302	7.72294	3.52077	1.13865	3.09206	0.00198771	0.0220908		18	12279427	12282739
ENSG00000164713	631.746	0.800241	0.258892	3.09102	0.00199467	0.0221553	BRI3	7	98252379	98310441
ENSG00000152217	605.377	-1.13852	0.36836	-3.09078	0.00199632	0.0221606	SETBP1	18	44680173	45068510
ENSG00000124191	161.911	3.1344	1.01496	3.08819	0.00201377	0.0223154	TOX2	20	43914852	44069616
ENSG00000005513	82.5926	-1.55074	0.502132	-3.08832	0.00201293	0.0223154	SOX8	16	981770	986979
ENSG00000170837	47.1893	-1.7595	0.569714	-3.08839	0.00201243	0.0223154	GPR27	3	71753855	71756496
ENSG00000063015	15.4349	-3.01668	0.976943	-3.08787	0.00201596	0.022326	SEZ6	17	28954901	29006440
ENSG00000182841	115.541	-0.947886	0.306987	-3.08771	0.00201707	0.022326	RRP7BP	22	42555223	42582038
ENSG00000113742	438.466	0.926825	0.300238	3.08697	0.00202209	0.0223685	CPEB4	5	173888349	173961980
ENSG00000184470	117.695	-2.23512	0.724234	-3.08618	0.00202747	0.022415	TXNRD2	22	19875517	19941820
ENSG00000175164	30.8884	-4.07273	1.31989	-3.08565	0.00203109	0.0224324	ABO	9	133233278	133276024
ENSG00000177663	383.618	0.838263	0.271669	3.0856	0.00203139	0.0224324	IL17RA	22	17084954	17115694
ENSG00000165113	67.5603	-1.07406	0.348134	-3.08518	0.00203429	0.0224514	GKAP1	9	83739425	83829516
ENSG00000250903	73.7719	-1.18815	0.385184	-3.08463	0.00203803	0.0224797	GMDS-DT	6	2245718	2525976
ENSG00000149380	40.2649	3.18362	1.03224	3.08418	0.00204112	0.0225008	P4HA3	11	74235801	74311640
ENSG00000166963	1822.19	1.13721	0.369027	3.08164	0.00205866	0.022681	MAP1A	15	43510958	43531620
ENSG00000133519	487.039	-2.56996	0.834204	-3.08074	0.0020649	0.0227366	ZDHHC8P1	22	23390606	23402726
ENSG00000107130	1570.37	0.806508	0.261864	3.07988	0.00207086	0.022789	NCS1	9	130172404	130237303
ENSG00000111961	631.75	0.58745	0.190761	3.07951	0.0020734	0.0228038	SASH1	6	148272304	148552048
ENSG00000143382	151.263	1.85391	0.602325	3.07793	0.00208445	0.0228989	ADAMTSL4	1	150549369	150560937
ENSG00000066468	311.639	-3.33509	1.08353	-3.07798	0.00208408	0.0228989	FGFR2	10	121478332	121598458
ENSG00000254737	14.5038	-5.33335	1.73315	-3.07725	0.00208917	0.0229375	OR10G4	11	124012997	124018732
ENSG00000119125	25.7339	-1.85507	0.602914	-3.07683	0.00209214	0.0229569	GDA	9	72114595	72257193
ENSG00000088179	401.326	-0.716561	0.232992	-3.07548	0.00210167	0.0230103	PTPN4	2	119759922	119984899
ENSG00000070526	15.1083	-5.39321	1.75393	-3.07494	0.00210546	0.0230103	ST6GALNAC1	17	76624761	76643786
ENSG00000122912	279.683	0.872383	0.283679	3.07525	0.00210326	0.0230103	SLC25A16	10	68477998	68527523
ENSG00000160867	199.525	3.35908	1.09239	3.07498	0.00210514	0.0230103	FGFR4	5	177086905	177098144
ENSG00000139946	186.867	-0.817465	0.265813	-3.07534	0.00210264	0.0230103	PELI2	14	56117814	56301524
ENSG00000287720	5.42944	-5.38808	1.75223	-3.07498	0.00210515	0.0230103		3	3918709	4046722
ENSG00000001630	100.272	1.23113	0.400348	3.07515	0.00210398	0.0230103	CYP51A1	7	92112153	92134803
ENSG00000149257	10757.8	1.20915	0.39325	3.07475	0.00210676	0.0230114	SERPINH1	11	75562056	75572783
ENSG00000130270	50.452	1.21332	0.39471	3.07394	0.00211249	0.0230607	ATP8B3	19	1782075	1812276
ENSG00000153707	2113.28	-0.596001	0.193953	-3.07291	0.00211982	0.0231276	PTPRD	9	8314246	10612723
ENSG00000286214	547.275	-1.28613	0.418632	-3.07223	0.00212467	0.0231672		7	130538954	130546900
ENSG00000153317	1767.7	0.94877	0.308863	3.07182	0.0021276	0.0231859	ASAP1	8	130052104	130443674
ENSG00000207739	12.9771	-5.17548	1.68539	-3.0708	0.00213486	0.0232517	MIR218-2	5	168768146	168768255
ENSG00000108774	508.13	0.669173	0.21796	3.07016	0.00213945	0.0232883	RAB5C	17	42124978	42155044
ENSG00000103037	155.128	-0.871536	0.283991	-3.06889	0.00214857	0.0233528	SETD6	16	58515479	58523842
ENSG00000183010	1223.1	0.968703	0.31566	3.06882	0.00214905	0.0233528	PYCR1	17	81932384	81942412
ENSG00000111669	5442.09	0.598068	0.194878	3.06893	0.00214828	0.0233528	TPI1	12	6867119	6870948
ENSG00000172292	580.203	-0.493609	0.160856	-3.06865	0.00215031	0.0233532	CERS6	2	168456249	168775134
ENSG00000169733	405.456	0.656813	0.214143	3.06718	0.00216092	0.0234551	RFNG	17	82047902	82051831
ENSG00000140534	487.318	-0.910212	0.296794	-3.06681	0.00216354	0.0234591	TICRR	15	89575469	89631056
ENSG00000168356	19.1168	-2.08836	0.68096	-3.06678	0.00216375	0.0234591	SCN11A	3	38845764	39052157
ENSG00000128284	23.3522	5.0326	1.64126	3.06631	0.00216721	0.0234833	APOL3	22	36140330	36166177
ENSG00000110108	1194.3	0.588753	0.192159	3.06388	0.00218489	0.0236613	TMEM109	11	60914158	60923443
ENSG00000138131	449.445	1.49713	0.488692	3.06355	0.00218728	0.0236738	LOXL4	10	98247690	98268194
ENSG00000238276	5.75168	-5.46569	1.78421	-3.06337	0.00218858	0.0236744		10	118241468	118267710
ENSG00000135750	212.796	-2.23804	0.730868	-3.06217	0.00219737	0.023756	KCNK1	1	233614106	233672514
ENSG00000187742	1125.67	-0.545978	0.178312	-3.06193	0.00219917	0.0237581	SECISBP2	9	89318500	89359663
ENSG00000150403	1921.7	0.709425	0.231701	3.06181	0.00220006	0.0237581	TMCO3	13	113491021	113554590
ENSG00000285517	42.1886	3.81131	1.24513	3.06097	0.00220623	0.0238113		12	30795458	30879268
ENSG00000106772	191.23	-0.844589	0.275991	-3.0602	0.0022119	0.023859	PRUNE2	9	76611376	76906114
ENSG00000178726	219.364	2.70168	0.883131	3.05921	0.0022192	0.0239242	THBD	20	23045633	23049672
ENSG00000273079	16.5279	-5.52637	1.80657	-3.05903	0.00222054	0.0239251	GRIN2B	12	13437942	13982002
ENSG00000198909	589.859	0.725479	0.237322	3.05694	0.00223611	0.0240793	MAP3K3	17	63622415	63696305
ENSG00000143870	3961.69	0.714001	0.233643	3.05595	0.0022435	0.0241451	PDIA6	2	10783391	10837977
ENSG00000177125	478.374	-0.616429	0.201746	-3.05547	0.00224712	0.0241705	ZBTB34	9	126860665	126885878
ENSG00000125505	1453.82	0.840859	0.275227	3.05515	0.0022495	0.0241825	MBOAT7	19	54173412	54189882
ENSG00000139651	895.657	-0.627342	0.205405	-3.05417	0.00225682	0.0242475	ZNF740	12	53180704	53195142
ENSG00000188883	14.5529	-4.31419	1.41278	-3.05368	0.0022605	0.0242733	KLRG2	7	139452690	139483673
ENSG00000106404	143.413	-1.0557	0.345756	-3.05331	0.0022633	0.0242897	CLDN15	7	101232092	101238820
ENSG00000113721	2204.85	1.41353	0.46301	3.05291	0.00226638	0.024304	PDGFRB	5	150113839	150155872
ENSG00000120690	666.925	0.724595	0.237354	3.0528	0.00226718	0.024304	ELF1	13	40931924	41061440
ENSG00000106263	2628.72	0.403404	0.132162	3.05234	0.00227063	0.0243273	EIF3B	7	2354086	2380745
ENSG00000008277	202.872	-1.1691	0.383165	-3.05118	0.00227945	0.0243807	ADAM22	7	87934143	88202889
ENSG00000168785	622.238	1.40792	0.461394	3.05145	0.00227738	0.0243807	TSPAN5	4	98470367	98658611
ENSG00000157916	1267.15	0.639625	0.209627	3.05125	0.0022789	0.0243807	RER1	1	2391775	2405442
ENSG00000065485	574.586	1.1652	0.381975	3.05046	0.00228493	0.0243852	PDIA5	3	123067025	123225227
ENSG00000115306	9332.78	0.779293	0.255468	3.05045	0.002285	0.0243852	SPTBN1	2	54456317	54671446
ENSG00000150773	21.4282	-1.87437	0.614407	-3.0507	0.00228308	0.0243852	PIH1D2	11	112063218	112074274
ENSG00000120370	241.063	-0.592465	0.194207	-3.05069	0.00228316	0.0243852	GORAB	1	170532131	170553834
ENSG00000171962	48.776	-1.2642	0.414587	-3.04931	0.00229367	0.0244641	DRC3	17	17972813	18016889
ENSG00000142494	56.2363	-2.32853	0.763717	-3.04894	0.00229652	0.0244671	SLC47A1	17	19495385	19579034
ENSG00000136237	36.8247	-1.73969	0.570578	-3.04899	0.0022961	0.0244671	RAPGEF5	7	22118236	22357154
ENSG00000185585	855.977	2.3353	0.766086	3.04836	0.00230097	0.0244871	OLFML2A	9	124777133	124814885
ENSG00000134248	359.593	0.61571	0.201974	3.04847	0.00230012	0.0244871	LAMTOR5	1	110401249	110407942
ENSG00000164543	540.776	1.11013	0.364244	3.04776	0.00230551	0.0245217	STK17A	7	43582758	43650713
ENSG00000256667	102	-1.13245	0.371712	-3.04659	0.00231457	0.0246044	KLRA1P	12	10588063	10599669
ENSG00000179271	664.572	0.46704	0.153308	3.04641	0.00231592	0.024605	GADD45GIP1	19	12953119	12957223
ENSG00000151474	968.474	1.82377	0.598764	3.04589	0.00231994	0.024634	FRMD4A	10	13643706	14462142
ENSG00000177469	4804.14	1.5007	0.492855	3.04491	0.0023275	0.0247005	CAVIN1	17	42402449	42423256
ENSG00000143971	585.452	-0.547492	0.179859	-3.04401	0.00233449	0.024761	ETAA1	2	67397322	67412089
ENSG00000276850	50.0287	-3.61119	1.18671	-3.04303	0.00234205	0.0248273		10	47908064	47991877
ENSG00000283399	13.726	-2.83005	0.930074	-3.04282	0.00234371	0.0248311		16	20711473	20732990
ENSG00000163694	222.542	-1.65617	0.54438	-3.04231	0.0023477	0.0248595	RBM47	4	40423267	40630875
ENSG00000140795	42.5981	-2.50478	0.823504	-3.04161	0.00235318	0.0249037	MYLK3	16	46702282	46790407
ENSG00000223609	15.0767	-3.75932	1.23645	-3.04042	0.00236245	0.0249762	HBD	11	5232678	5243657
ENSG00000100994	2303.63	1.21642	0.400086	3.0404	0.00236265	0.0249762	PYGB	20	25248085	25298012
ENSG00000272994	81.645	-0.950117	0.312631	-3.0391	0.00237283	0.0250283	C2orf49-DT	2	105334027	105337475
ENSG00000204366	240.232	-0.986119	0.324469	-3.03918	0.00237222	0.0250283	ZBTB12	6	31899613	31902086
ENSG00000171714	148.682	-2.66607	0.877124	-3.03956	0.00236927	0.0250283	ANO5	11	21799934	22283357
ENSG00000093009	231.86	-1.12172	0.369087	-3.03917	0.00237231	0.0250283	CDC45	22	19479457	19520612
ENSG00000112294	244.238	-0.652885	0.21486	-3.03866	0.00237633	0.0250514	ALDH5A1	6	24494867	24537207
ENSG00000079257	229.831	2.40172	0.790562	3.03799	0.00238159	0.0250929	LXN	3	158645822	158672648
ENSG00000184428	257.28	0.660402	0.217438	3.03719	0.00238794	0.0251459	TOP1MT	8	143304384	143359979
ENSG00000248213	14.6094	-2.64113	0.869848	-3.03631	0.00239494	0.0251918	CICP16	4	118635970	118638782
ENSG00000260293	107.353	-1.62584	0.535449	-3.0364	0.00239418	0.0251918		16	2476558	2482173
ENSG00000164604	70.6996	2.34565	0.772724	3.03557	0.00240085	0.0252261	GPR85	7	113078331	113087778
ENSG00000046604	4523.25	-1.26451	0.416557	-3.03561	0.00240047	0.0252261	DSG2	18	31498177	31549008
ENSG00000161544	200.022	2.42888	0.800204	3.03532	0.00240277	0.0252324	CYGB	17	76527356	76551175
ENSG00000211772	23.3944	6.62511	2.18378	3.03378	0.00241509	0.0253479	TRBC2	7	142801041	142802748
ENSG00000109381	672.942	-0.591029	0.19485	-3.03324	0.00241941	0.0253766	ELF2	4	139028112	139177218
ENSG00000162951	54.7559	-2.67526	0.882062	-3.03296	0.00242164	0.0253766	LRRTM1	2	80288351	80304752
ENSG00000166415	93.253	2.93513	0.967749	3.03294	0.00242182	0.0253766	WDR72	15	53513741	53762878
ENSG00000139624	735.639	0.801334	0.264283	3.03211	0.00242854	0.025433	CERS5	12	50129289	50167533
ENSG00000101220	392.986	0.603097	0.198922	3.03182	0.00243081	0.0254427	C20orf27	20	3753508	3767781
ENSG00000287356	42.1073	-1.30529	0.43058	-3.03148	0.00243361	0.0254581		1	2315040	2323085
ENSG00000167553	1662.56	1.15947	0.382761	3.02922	0.00245187	0.025635	TUBA1C	12	49188736	49274600
ENSG00000163297	1976.86	2.17788	0.719054	3.02882	0.00245515	0.0256552	ANTXR2	4	79901146	80125454
ENSG00000105088	365.449	-2.68217	0.885612	-3.02861	0.00245679	0.0256583	OLFM2	19	9853718	9936552
ENSG00000135723	452.641	0.583809	0.192834	3.02752	0.00246573	0.0257375	FHOD1	16	67229387	67247481
ENSG00000148672	1218.07	0.619768	0.204896	3.02479	0.00248804	0.0259562	GLUD1	10	87050202	87094843
ENSG00000135678	109.266	3.70156	1.22393	3.02432	0.00249196	0.0259829	CPM	12	68842197	68971570
ENSG00000131115	155.483	-0.670726	0.221809	-3.02389	0.00249544	0.0259908	ZNF227	19	44207547	44237268
ENSG00000148357	22.1743	-3.57279	1.1815	-3.02395	0.00249501	0.0259908	HMCN2	9	130265882	130434123
ENSG00000143549	5946.21	0.582824	0.192752	3.0237	0.00249706	0.0259934	TPM3	1	154155304	154194648
ENSG00000186480	1611.79	0.712892	0.235781	3.02353	0.00249844	0.0259936	INSIG1	7	155297776	155310235
ENSG00000167085	947.194	0.409617	0.135535	3.02223	0.00250923	0.0260916	PHB	17	49404052	49414901
ENSG00000176945	10.2097	-3.16738	1.0481	-3.02202	0.00251092	0.0260949	MUC20	3	195720884	195741123
ENSG00000143379	654.119	-0.599464	0.198406	-3.0214	0.00251608	0.0261343	SETDB1	1	150926263	150964744
ENSG00000088882	2649.8	-0.728361	0.241216	-3.01954	0.0025316	0.0262812	CPXM1	20	2794074	2800627
ENSG00000162704	2413.8	0.565214	0.187227	3.01887	0.00253718	0.0263215	ARPC5	1	183620846	183635783
ENSG00000166598	14481.1	0.50342	0.166765	3.01874	0.00253824	0.0263215	HSP90B1	12	103930107	103953931
ENSG00000167723	33.6483	-2.30231	0.763293	-3.01629	0.0025589	0.0265213	TRPV3	17	3510502	3557812
ENSG00000108641	295.944	-1.14647	0.380174	-3.01565	0.00256431	0.0265629	B9D1	17	19334308	19378193
ENSG00000183496	841.549	-0.680841	0.225835	-3.01478	0.0025717	0.026625	MEX3B	15	82041778	82046119
ENSG00000125864	71.2651	1.31608	0.436786	3.0131	0.00258594	0.0267461	BFSP1	20	17493905	17569220
ENSG00000147408	106.761	2.90115	0.962856	3.01307	0.0025862	0.0267461	CSGALNACT1	8	19404161	19758029
ENSG00000177853	726.32	-0.632469	0.209946	-3.01252	0.00259085	0.0267796	ZNF518A	10	96129715	96205288
ENSG00000102531	2786.57	-0.586287	0.194658	-3.01188	0.00259639	0.0268223	FNDC3A	13	48975912	49209779
ENSG00000066056	123.507	4.51124	1.49796	3.0116	0.00259876	0.0268323	TIE1	1	43300982	43323108
ENSG00000116489	2686.31	0.43733	0.145243	3.01102	0.00260369	0.0268687	CAPZA1	1	112619805	112671616
ENSG00000100056	251.167	-0.748666	0.248658	-3.01082	0.00260541	0.0268718	ESS2	22	19130279	19144684
ENSG00000143258	507.846	-0.546946	0.181691	-3.01031	0.00260984	0.026903	USP21	1	161159450	161165723
ENSG00000163064	42.7439	2.28423	0.759017	3.00946	0.00261714	0.0269636	EN1	2	118842171	118847648
ENSG00000160789	3593.9	1.26442	0.420311	3.00831	0.00262708	0.0270514	LMNA	1	156082573	156140081
ENSG00000241685	206.26	0.657437	0.218557	3.00809	0.00262898	0.0270564	ARPC1A	7	99325898	99366262
ENSG00000177363	21.4172	4.3963	1.46279	3.00542	0.00265212	0.0272504	LRRN4CL	11	62686406	62689530
ENSG00000198216	107.543	-4.75521	1.58218	-3.00548	0.00265158	0.0272504	CACNA1E	1	181317690	181808084
ENSG00000146700	326.834	-1.61585	0.537635	-3.00549	0.00265156	0.0272504	SSC4D	7	76389334	76409697
ENSG00000137760	318.034	-0.876081	0.291659	-3.00379	0.00266638	0.0273821	ALKBH8	11	107502727	107565742
ENSG00000168887	535.948	-0.655785	0.218356	-3.00328	0.00267085	0.0274132	C2orf68	2	85605254	85612066
ENSG00000262198	10.0557	-3.14308	1.04682	-3.00251	0.00267761	0.0274678		13	22918591	22924602
ENSG00000071242	1667.52	1.83849	0.612484	3.00169	0.00268482	0.027527	RPS6KA2	6	166409364	166906451
ENSG00000132970	404.233	-0.586343	0.195492	-2.99933	0.00270578	0.027727	WASF3	13	26557683	26688948
ENSG00000109158	15.1298	-2.69895	0.899974	-2.99892	0.00270942	0.0277494	GABRA4	4	46918900	46993581
ENSG00000176454	629.037	-0.480591	0.160277	-2.99851	0.00271303	0.0277714	LPCAT4	15	34358633	34367196
ENSG00000148935	270.451	3.93092	1.31145	2.99738	0.00272314	0.0278599	GAS2	11	22625509	22813055
ENSG00000179943	341.741	-0.706461	0.235722	-2.99701	0.00272644	0.0278695	FIZ1	19	55591376	55601970
ENSG00000158966	1062.45	-1.17437	0.39187	-2.99684	0.00272792	0.0278695	CACHD1	1	64470129	64693058
ENSG00000136943	322.251	-2.61838	0.873731	-2.99678	0.00272846	0.0278695	CTSV	9	97029677	97156556
ENSG00000151693	646.586	0.579602	0.193442	2.99626	0.00273311	0.027902	ASAP2	2	9206765	9405683
ENSG00000171307	666.456	0.507591	0.169425	2.99596	0.00273582	0.0279147	ZDHHC16	10	97446170	97457370
ENSG00000112685	677.437	0.7821	0.261105	2.99535	0.00274129	0.0279556	EXOC2	6	485154	693139
ENSG00000257837	5.39719	-5.38037	1.79652	-2.99489	0.00274545	0.0279681		12	82505211	82506188
ENSG00000079385	46.2748	1.64674	0.549837	2.99495	0.00274487	0.0279681	CEACAM1	19	42507304	42561234
ENSG00000273802	21.4111	2.60352	0.869629	2.99383	0.00275498	0.0280352	H2BC8	6	26215159	26216692
ENSG00000103528	36.4882	-2.53411	0.846431	-2.99387	0.00275462	0.0280352	SYT17	16	19167971	19268332
ENSG00000160111	159.459	-2.21536	0.740164	-2.99307	0.00276183	0.0280899	CPAMD8	19	16892951	17026815
ENSG00000185065	4.98661	-5.26137	1.75895	-2.99121	0.00277877	0.0282471		22	19447893	19450105
ENSG00000261762	13.7107	-3.17577	1.0622	-2.98979	0.00279168	0.0283481		15	78589123	78591276
ENSG00000070495	296.367	0.691542	0.2313	2.98981	0.00279151	0.0283481	JMJD6	17	76712832	76726799
ENSG00000177721	38.2917	2.32261	0.776938	2.98944	0.00279485	0.0283652	ANXA2R	5	43039233	43043170
ENSG00000100918	2951.91	-1.6408	0.549008	-2.98867	0.00280196	0.0284223	REC8	14	24171853	24180257
ENSG00000107719	252.505	-1.00805	0.3374	-2.9877	0.00281089	0.0284977	PALD1	10	70478767	70568450
ENSG00000100292	106.793	2.23126	0.747029	2.98685	0.00281867	0.0285613	HMOX1	22	35380361	35394214
ENSG00000115718	16.9687	-2.87828	0.963935	-2.98597	0.00282678	0.0286283	PROC	2	127418427	127429242
ENSG00000247498	11.1976	2.39545	0.802882	2.98357	0.00284909	0.0288381	GPRC5D-AS1	12	12927726	12984645
ENSG00000017483	12.6362	2.13982	0.717238	2.98341	0.00285052	0.0288381	SLC38A5	X	48458537	48470260
ENSG00000188505	5.42403	-5.37997	1.80362	-2.98287	0.00285556	0.0288737	NCCRP1	19	39196964	39201884
ENSG00000167515	863.698	-1.05986	0.355385	-2.98228	0.00286114	0.0289148	TRAPPC2L	16	88856220	88862686
ENSG00000134333	4796.82	0.795376	0.266813	2.98102	0.00287289	0.0290181	LDHA	11	18394560	18408425
ENSG00000042753	1095.17	0.847678	0.284598	2.97851	0.00289657	0.0292418	AP2S1	19	46838136	46850846
ENSG00000125845	246.345	1.57264	0.52803	2.97833	0.00289827	0.0292435	BMP2	20	6767686	6780246
ENSG00000084733	2013.84	0.549878	0.18464	2.9781	0.00290038	0.0292493	RAB10	2	26034084	26137454
ENSG00000275620	43.6222	2.99626	1.00649	2.97695	0.00291133	0.0293172		20	63253978	63261615
ENSG00000165795	293.982	-1.06998	0.359428	-2.97691	0.00291173	0.0293172	NDRG2	14	21016763	21070872
ENSG00000110047	1478	1.00126	0.336316	2.97715	0.00290943	0.0293172	EHD1	11	64851642	64888296
ENSG00000143164	738.445	0.74378	0.249868	2.9767	0.00291372	0.0293219	DCAF6	1	167935783	168075843
ENSG00000116521	734.648	0.64256	0.215896	2.97625	0.00291801	0.0293495	SCAMP3	1	155255979	155262430
ENSG00000158816	6.21954	-5.58502	1.87684	-2.97576	0.00292265	0.0293807	VWA5B1	1	20290919	20354894
ENSG00000178449	110.507	0.985006	0.331047	2.97543	0.00292582	0.029397	COX14	12	50112082	50120457
ENSG00000177842	91.4838	-1.8678	0.628327	-2.97266	0.00295233	0.0296477	ZNF620	3	40477131	40518736
ENSG00000133313	1191.63	0.553915	0.186367	2.97217	0.00295702	0.0296586	CNDP2	18	74495816	74523454
ENSG00000231527	23.3672	-2.27799	0.766467	-2.97206	0.00295808	0.0296586	FAM27C	9	61854148	62096920
ENSG00000001561	126.163	-2.03402	0.684367	-2.97213	0.00295746	0.0296586	ENPP4	6	46129989	46146688
ENSG00000112096	649.073	0.706344	0.23776	2.97082	0.00297003	0.0297627	SOD2	6	159669069	159762529
ENSG00000119969	490.195	-0.665984	0.224301	-2.96915	0.00298625	0.0299096	HELLS	10	94501434	94613905
ENSG00000171791	295.066	-1.7778	0.598807	-2.96891	0.00298858	0.0299172	BCL2	18	63123346	63320128
ENSG00000183696	275.645	1.31736	0.443822	2.96821	0.00299538	0.0299695	UPP1	7	48088628	48108736
ENSG00000124875	14.2472	3.61103	1.21701	2.96712	0.00300601	0.0300601	CXCL6	4	73836640	73849064
ENSG00000249859	132.699	1.1975	0.403613	2.96696	0.00300761	0.0300603	PVT1	8	127794526	128187101
ENSG00000183955	705.892	0.503617	0.169791	2.9661	0.00301602	0.0301207	KMT5A	12	123383773	123409353
ENSG00000287275	7.31871	-5.81557	1.96073	-2.96602	0.00301681	0.0301207		19	9458119	9462388
ENSG00000224043	64.354	-1.36991	0.461895	-2.96584	0.00301861	0.0301229	CCNT2-AS1	2	134735464	134918710
ENSG00000075239	406.645	0.692173	0.233451	2.96497	0.00302717	0.0301925	ACAT1	11	108116695	108147603
ENSG00000130413	198.405	-1.06218	0.358284	-2.96463	0.00303049	0.0302098	STK33	11	8391868	8594289
ENSG00000181804	173.449	-1.21886	0.41122	-2.96402	0.00303648	0.0302537	SLC9A9	3	143265222	143848485
ENSG00000179104	1525.83	-2.30091	0.776863	-2.96179	0.00305855	0.0304577	TMTC2	12	82686880	83134870
ENSG00000163634	441.028	0.566961	0.19146	2.96125	0.00306394	0.0304795	THOC7	3	63833870	63863868
ENSG00000169045	9828.26	-0.559569	0.188958	-2.96134	0.00306301	0.0304795	HNRNPH1	5	179614178	179634784
ENSG00000168806	192.461	-1.05095	0.354944	-2.96088	0.00306758	0.0304997	LCMT2	15	43323649	43330582
ENSG00000075142	607.207	0.857143	0.289559	2.96017	0.00307474	0.030555	SRI	7	88205115	88226993
ENSG00000125912	1182.67	0.59141	0.199818	2.95974	0.00307896	0.030581	NCLN	19	3185563	3209575
ENSG00000119689	1449.55	0.421539	0.142547	2.95719	0.00310456	0.0308193	DLST	14	74881891	74903743
ENSG00000171365	1161.5	-1.54699	0.523156	-2.95703	0.0031062	0.0308195	CLCN5	X	49922596	50099235
ENSG00000134330	284.401	1.19494	0.404202	2.9563	0.00311355	0.0308602	IAH1	2	9473658	9496543
ENSG00000166250	420.731	1.51311	0.511804	2.95643	0.00311221	0.0308602	CLMP	11	123069872	123195248
ENSG00000124496	478.076	0.597887	0.202256	2.95609	0.00311569	0.0308654	TRERF1	6	42224931	42452051
ENSG00000181019	752.001	1.82237	0.616748	2.9548	0.00312875	0.0309787	NQO1	16	69706996	69726668
ENSG00000124205	44.6882	-3.30318	1.11838	-2.95353	0.00314162	0.0310469	EDN3	20	59300443	59325992
ENSG00000258773	7.35501	4.26507	1.44389	2.95387	0.0031382	0.0310469		15	95078481	95150534
ENSG00000162736	2448.69	0.612037	0.207226	2.95348	0.00314215	0.0310469	NCSTN	1	160343316	160358952
ENSG00000149527	66.5452	3.79675	1.28546	2.9536	0.00314088	0.0310469	PLCH2	1	2425980	2505532
ENSG00000214826	117.582	-1.04512	0.353947	-2.95276	0.0031495	0.0311034	DDX12P	12	9418673	9448229
ENSG00000287636	4.95437	-5.25355	1.77963	-2.95204	0.00315686	0.0311543		7	148584818	148625479
ENSG00000128268	708.125	-0.969853	0.328584	-2.95162	0.00316116	0.0311543	MGAT3	22	39457012	39492194
ENSG00000198258	998.005	0.431026	0.146027	2.95169	0.00316039	0.0311543	UBL5	19	9827892	9830115
ENSG00000015676	1239.65	0.458276	0.155264	2.95159	0.00316146	0.0311543	NUDCD3	7	44379119	44490658
ENSG00000280623	123.355	-3.61879	1.22611	-2.95145	0.00316283	0.0311543	PCAT14	22	23536881	23547797
ENSG00000134452	931.355	0.484705	0.164273	2.95061	0.00317151	0.0312237	FBH1	10	5890203	5937594
ENSG00000153982	57.0135	-1.01761	0.344906	-2.95041	0.00317349	0.0312271	GDPD1	17	59220467	59275970
ENSG00000234062	19.7708	-1.73687	0.588898	-2.94935	0.0031844	0.0313182		X	136909369	137022143
ENSG00000117118	666.757	0.614925	0.20853	2.94886	0.0031895	0.0313522	SDHB	1	17018722	17054032
ENSG00000178498	419.682	-1.55273	0.526942	-2.94668	0.00321204	0.0315506	DTX3	12	57604622	57609804
ENSG00000099940	375.505	-0.542032	0.183952	-2.94659	0.003213	0.0315506	SNAP29	22	20859007	20891214
ENSG00000176208	259.405	-0.866198	0.294132	-2.94493	0.00323032	0.0317043	ATAD5	17	30831966	30895869
ENSG00000139146	2018.29	-0.70051	0.237902	-2.94453	0.00323447	0.0317124	SINHCAF	12	31280584	31327058
ENSG00000198853	1120.54	0.812131	0.275796	2.94468	0.00323287	0.0317124	RUSC2	9	35490111	35561898
ENSG00000102349	23.3129	-2.41529	0.820628	-2.94322	0.00324821	0.0318179	KLF8	X	56232356	56291531
ENSG00000149090	742.9	3.11671	1.05896	2.94318	0.00324856	0.0318179	PAMR1	11	35431823	35530300
ENSG00000110104	292.986	0.58342	0.198245	2.94292	0.00325136	0.0318289	CCDC86	11	60842113	60851081
ENSG00000136381	2101.76	-0.446643	0.15178	-2.9427	0.0032536	0.0318345	IREB2	15	78437431	78501453
ENSG00000135932	1150.23	0.515968	0.175408	2.94152	0.00326602	0.0319233	CAB39	2	230712842	230821075
ENSG00000001626	144.375	-3.07441	1.04517	-2.94153	0.00326597	0.0319233	CFTR	7	117287120	117715971
ENSG00000101452	325.669	-0.554873	0.188663	-2.94108	0.0032707	0.0319526	DHX35	20	38962299	39039723
ENSG00000104756	610.762	0.544144	0.185044	2.94062	0.00327556	0.0319714	KCTD9	8	25427847	25458476
ENSG00000143537	989.784	1.08106	0.367634	2.94058	0.00327598	0.0319714	ADAM15	1	155050566	155062775
ENSG00000091986	5241.78	1.26609	0.430703	2.93959	0.00328644	0.0319825	CCDC80	3	112596797	112649530
ENSG00000224660	179.717	-0.728467	0.247788	-2.93988	0.00328338	0.0319825	SH3BP5-AS1	3	15254184	15264515
ENSG00000113645	270.461	-1.46117	0.497076	-2.93952	0.00328718	0.0319825	WWC1	5	168291645	168472303
ENSG00000125967	256.458	0.586281	0.199419	2.93994	0.00328271	0.0319825	NECAB3	20	33657087	33674463
ENSG00000236144	166.573	-0.728537	0.247818	-2.9398	0.00328422	0.0319825	TMEM147-AS1	19	35540738	35546029
ENSG00000135486	30755.7	-0.716644	0.243736	-2.94025	0.00327947	0.0319825	HNRNPA1	12	54280193	54287088
ENSG00000183454	118.081	-2.75687	0.938055	-2.93892	0.00329357	0.0320084	GRIN2A	16	9753404	10182928
ENSG00000279662	10.7266	-3.85796	1.31271	-2.93892	0.00329357	0.0320084		16	10445309	10449747
ENSG00000144395	235.828	-1.21058	0.411952	-2.93864	0.00329657	0.0320084	CCDC150	2	196639554	196763490
ENSG00000003987	81.7664	-1.82372	0.620591	-2.93868	0.00329616	0.0320084	MTMR7	8	17296794	17413528
ENSG00000163170	91.3815	0.896765	0.305186	2.93842	0.00329894	0.0320151	BOLA3	2	74135400	74147912
ENSG00000204540	10.6418	2.75065	0.936272	2.93788	0.00330465	0.0320542	PSORS1C1	6	31114750	31140092
ENSG00000141569	397.392	0.508657	0.173153	2.93761	0.00330753	0.0320659	TRIM65	17	75880335	75896951
ENSG00000196724	137.041	-0.764477	0.260369	-2.93613	0.00332337	0.0322031	ZNF418	19	57921882	57935402
ENSG00000169067	52.2602	4.15806	1.41685	2.93473	0.00333839	0.0323322	ACTBL2	5	57480018	57482811
ENSG00000177963	1713.51	0.530401	0.180746	2.93451	0.00334079	0.032339	RIC8A	11	207511	215113
ENSG00000119720	310.914	-0.749335	0.255378	-2.93422	0.00334388	0.0323525	NRDE2	14	90267860	90331969
ENSG00000168016	2946.81	-2.23698	0.762445	-2.93395	0.00334674	0.0323637	TRANK1	3	36826819	36945057
ENSG00000168398	174.441	-1.70288	0.580515	-2.9334	0.00335274	0.0324053	BDKRB2	14	96204679	96244166
ENSG00000101222	5.40341	-5.38156	1.83501	-2.93272	0.00336004	0.0324578	SPEF1	20	3777504	3781448
ENSG00000171368	56.3382	-1.86471	0.635861	-2.93258	0.00336158	0.0324578	TPPP	5	659862	693352
ENSG00000175175	51.1407	-1.89793	0.647296	-2.93209	0.00336689	0.0324761	PPM1E	17	58755854	58985179
ENSG00000167202	902.05	1.24263	0.423799	2.93212	0.00336659	0.0324761	TBC1D2B	15	77984036	78077724
ENSG00000105290	1217.06	-1.78441	0.608835	-2.93086	0.00338029	0.0325818	APLP1	19	35867899	35879792
ENSG00000145247	570.563	1.41266	0.482012	2.93077	0.00338126	0.0325818	OCIAD2	4	48885019	48906937
ENSG00000182568	796.329	-0.966009	0.329651	-2.9304	0.0033853	0.0326043	SATB1	3	18345377	18445588
ENSG00000164532	10.1965	4.73742	1.61689	2.92996	0.00339007	0.0326337	TBX20	7	35202430	35254100
ENSG00000071282	800.644	1.31423	0.448751	2.92863	0.00340461	0.0327406	LMCD1	3	8501807	8574668
ENSG00000101911	379.635	1.70819	0.583249	2.92874	0.00340334	0.0327406	PRPS2	X	12791355	12824222
ENSG00000099869	240.339	-1.50738	0.514847	-2.92781	0.00341355	0.032776	IGF2-AS	11	2140501	2148666
ENSG00000067798	518.633	1.59218	0.543896	2.92735	0.00341861	0.032776	NAV3	12	77324641	78213010
ENSG00000182013	685.339	-1.1652	0.398002	-2.92763	0.00341554	0.032776	PNMA8A	19	46466491	46471563
ENSG00000276710	159.215	-1.28838	0.440115	-2.92738	0.00341836	0.032776	CSPG4P10	15	82459472	82477258
ENSG00000119522	419.08	-0.771637	0.263569	-2.92764	0.00341541	0.032776	DENND1A	9	123379654	123930152
ENSG00000120942	242.68	0.622089	0.212481	2.92774	0.0034144	0.032776	UBIAD1	1	11273198	11296049
ENSG00000261105	10.475	2.27674	0.778016	2.92634	0.00342971	0.0328659	LMO7-AS1	13	75604700	75635994
ENSG00000198721	370.073	0.67241	0.229858	2.92533	0.00344093	0.0329568	ECI2	6	4115693	4135597
ENSG00000087074	1130.61	0.979881	0.335006	2.92497	0.00344492	0.0329785	PPP1R15A	19	48872421	48876058
ENSG00000166016	176.709	1.67391	0.572334	2.92472	0.0034477	0.0329886	ABTB2	11	34150987	34358010
ENSG00000162551	245.091	3.82592	1.30858	2.92371	0.00345883	0.0330785	ALPL	1	21509397	21578410
ENSG00000214562	44.266	-1.12536	0.38502	-2.92287	0.00346817	0.0331036	NUTM2D	10	87357720	87370695
ENSG00000184613	89.4683	-2.46394	0.842936	-2.92304	0.00346629	0.0331036	NELL2	12	44508275	44921848
ENSG00000118418	915.257	-0.561286	0.192007	-2.92325	0.00346394	0.0331036	HMGN3	6	79201245	79234738
ENSG00000175315	6.75309	-5.70268	1.95107	-2.92285	0.00346841	0.0331036	CST6	11	66012008	66013505
ENSG00000134259	35.8106	2.48059	0.848956	2.92193	0.00347875	0.0331856	NGF	1	115285904	115338770
ENSG00000225914	24.3244	-1.76051	0.602558	-2.92173	0.00348094	0.0331899	TSBP1-AS1	6	32254640	32407763
ENSG00000162711	5.69219	3.88588	1.33011	2.92146	0.0034839	0.0332015	NLRP3	1	247416156	247449108
ENSG00000137770	902.029	-0.541016	0.185222	-2.92091	0.00349014	0.0332444	CTDSPL2	15	44427622	44529038
[truncated: 28,144 more rows]

## Sheet: down padj 0.01 base 100 fc 0.5
	baseMean	log2FoldChange	lfcSE	stat	pvalue	padj	hgnc_symbol	chromosome_name	start_position	end_position
ENSG00000173698	647.772	-5.77965	0.429696	-13.4506	3.05567e-41	1.94137e-37	ADGRG2	X	18989307	19122637
ENSG00000147257	12293.8	-1.93765	0.168346	-11.5099	1.1756e-30	4.48138e-27	GPC3	X	133535745	133985594
ENSG00000148204	1298.56	-5.82757	0.521183	-11.1814	5.0269e-29	1.59688e-25	CRB2	9	123356170	123380324
ENSG00000206052	440.25	-2.87318	0.268936	-10.6835	1.21601e-26	2.89715e-23	DOK6	18	69400888	69849087
ENSG00000150893	897.547	-5.56347	0.52145	-10.6692	1.41797e-26	3.00295e-23	FREM2	13	38687077	38887131
ENSG00000106278	139.455	-3.59392	0.340472	-10.5557	4.78169e-26	8.36508e-23	PTPRZ1	7	121873089	122062036
ENSG00000198739	154.447	-5.28868	0.509682	-10.3764	3.17379e-25	4.65326e-22	LRRTM3	10	66926036	67101551
ENSG00000185818	857.089	-5.80237	0.564657	-10.2759	9.04771e-25	1.23178e-21	NAT8L	4	2059327	2069089
ENSG00000081479	2698.13	-7.16458	0.712379	-10.0573	8.53355e-24	9.56762e-21	LRP2	2	169127109	169362534
ENSG00000187634	1347.8	-2.58113	0.262514	-9.83236	8.16817e-23	8.19396e-20	SAMD11	1	923923	944575
ENSG00000132938	287.306	-5.64935	0.576953	-9.79169	1.2224e-22	1.16495e-19	MTUS2	13	28820339	29505947
ENSG00000244094	973.757	-9.84344	1.01286	-9.71843	2.51625e-22	2.2838e-19	SPRR2F	1	153112121	153113516
ENSG00000153993	624.943	-3.3875	0.349322	-9.69735	3.09425e-22	2.58815e-19	SEMA3D	7	84995553	85186855
ENSG00000213047	915.185	-3.80528	0.392689	-9.69031	3.3151e-22	2.63274e-19	DENND1B	1	197504748	197775696
ENSG00000055732	292.7	-5.27833	0.555793	-9.49694	2.16146e-21	1.58451e-18	MCOLN3	1	85018082	85048500
ENSG00000164418	225.942	-3.48393	0.380513	-9.15587	5.39203e-20	3.80637e-17	GRIK2	6	101181257	102070083
ENSG00000185477	447.483	-3.76227	0.41137	-9.1457	5.92423e-20	4.03271e-17	GPRIN3	4	89236383	89307800
ENSG00000145526	182.121	-5.40276	0.631932	-8.54959	1.23531e-17	6.19606e-15	CDH18	5	19471296	20575873
ENSG00000230699	146.46	-3.35685	0.404546	-8.29783	1.06027e-16	4.59292e-14		1	911435	914948
ENSG00000134323	520.325	-3.97311	0.479122	-8.29249	1.10902e-16	4.69734e-14	MYCN	2	15940550	15947007
ENSG00000184828	260.738	-3.28259	0.40051	-8.19602	2.48483e-16	1.00768e-13	ZBTB7C	18	48026672	48410752
ENSG00000072071	1443.41	-1.4706	0.184781	-7.95861	1.73978e-15	6.25664e-13	ADGRL1	19	14147743	14206187
ENSG00000133169	698.659	-2.94788	0.370315	-7.96048	1.71369e-15	6.25664e-13	BEX1	X	103062651	103064171
ENSG00000147676	340.721	-4.88216	0.620678	-7.86586	3.6657e-15	1.29386e-12	MAL2	8	119165034	119245673
ENSG00000143355	433.794	-11.7053	1.52984	-7.65129	1.98979e-14	6.42802e-12	LHX9	1	197911902	197935478
ENSG00000113100	305.603	-8.16964	1.08289	-7.54427	4.54828e-14	1.39823e-11	CDH9	5	26880597	27121150
ENSG00000165973	180.451	-7.99341	1.06886	-7.47845	7.52066e-14	2.23975e-11	NELL1	11	20669551	21575686
ENSG00000223764	589.018	-2.23149	0.303257	-7.3584	1.86131e-13	5.08596e-11	LINC02593	1	916865	921016
ENSG00000176204	185.57	-4.1785	0.576156	-7.25237	4.09546e-13	1.06931e-10	LRRTM4	2	76747685	77593319
ENSG00000127863	977.483	-2.57437	0.355326	-7.24509	4.32158e-13	1.1131e-10	TNFRSF19	13	23570370	23676104
ENSG00000163395	234.35	-7.78559	1.08175	-7.19719	6.14663e-13	1.54151e-10	IGFN1	1	201190824	201228952
ENSG00000167785	249.346	-10.907	1.52171	-7.16761	7.63175e-13	1.88911e-10	ZNF558	19	8806170	8832314
ENSG00000159387	558.119	-9.62471	1.35556	-7.10015	1.24623e-12	2.93248e-10	IRX6	16	55324203	55330756
ENSG00000077279	261.657	-5.42462	0.76824	-7.06109	1.65196e-12	3.79355e-10	DCX	X	111293779	111412429
ENSG00000178568	164.265	-6.52938	0.926492	-7.04742	1.82264e-12	4.13565e-10	ERBB4	2	211375717	212538841
ENSG00000196557	1123.85	-1.77794	0.253631	-7.00994	2.38413e-12	5.12982e-10	CACNA1H	16	1153106	1221771
ENSG00000112149	326.374	-3.36952	0.484197	-6.95899	3.42724e-12	7.02399e-10	CD83	6	14117256	14136918
ENSG00000105855	1162.87	-3.04577	0.437915	-6.95515	3.52184e-12	7.1411e-10	ITGB8	7	20330702	20415754
ENSG00000144227	410.53	-4.75597	0.685843	-6.93449	4.07703e-12	8.17981e-10	NXPH2	2	138669157	138780390
ENSG00000175065	128.867	-7.50645	1.08916	-6.89197	5.50252e-12	1.08122e-09	DSG4	18	31376777	31414912
ENSG00000135127	425.645	-5.75771	0.855151	-6.73298	1.66226e-11	3.07598e-09	BICDL1	12	119989869	120094494
ENSG00000136895	158.218	-1.88043	0.282807	-6.64918	2.94739e-11	5.25021e-09	GARNL3	9	127224265	127393660
ENSG00000093010	221.83	-3.63559	0.547792	-6.63681	3.20554e-11	5.60528e-09	COMT	22	19941371	19969975
ENSG00000162552	343.332	-3.72586	0.57713	-6.45584	1.07623e-10	1.68139e-08	WNT4	1	22117313	22143969
ENSG00000010379	194.764	-7.10035	1.10687	-6.41478	1.41025e-10	2.18532e-08	SLC6A13	12	220621	262873
ENSG00000204060	149.053	-3.46665	0.542449	-6.39074	1.65084e-10	2.49723e-08	FOXO6	1	41361922	41383590
ENSG00000160963	408.89	-3.5102	0.549684	-6.38584	1.70454e-10	2.55815e-08	COL26A1	7	101362875	101559024
ENSG00000186812	614.221	-1.52427	0.243719	-6.25421	3.99545e-10	5.81322e-08	ZNF397	18	35241030	35267133
ENSG00000173258	110.308	-1.99866	0.319633	-6.25299	4.02677e-10	5.81442e-08	ZNF483	9	111525159	111577844
ENSG00000250423	117.675	-3.2387	0.519882	-6.22967	4.6741e-10	6.64838e-08	KIAA1210	X	119078635	119150579
ENSG00000128594	198.719	-3.53129	0.568125	-6.2157	5.10968e-10	7.20185e-08	LRRC4	7	128027071	128032107
ENSG00000079931	3565.02	-1.79259	0.288568	-6.21204	5.23011e-10	7.21734e-08	MOXD1	6	132296055	132401475
ENSG00000186231	113.398	-5.12896	0.826637	-6.20461	5.48321e-10	7.43787e-08	KLHL32	6	96924620	97140754
ENSG00000073670	134.816	-2.38032	0.386436	-6.15967	7.28953e-10	9.6485e-08	ADAM11	17	44758988	44781846
ENSG00000156427	105.521	-6.62857	1.08025	-6.13613	8.4556e-10	1.10386e-07	FGF18	5	171419647	171457626
ENSG00000134755	2709.24	-2.77087	0.455444	-6.08389	1.17304e-09	1.50055e-07	DSC2	18	31058840	31102522
ENSG00000196782	645.153	-1.91775	0.31539	-6.08056	1.19766e-09	1.51174e-07	MAML3	4	139716753	140154184
ENSG00000150907	871.088	-2.1965	0.363814	-6.03743	1.56585e-09	1.88892e-07	FOXO1	13	40555667	40666641
ENSG00000180998	152.969	-1.66425	0.277867	-5.98938	2.10644e-09	2.49371e-07	GPR137C	14	52552836	52637713
ENSG00000022556	288.846	-11.1189	1.85784	-5.98488	2.1655e-09	2.54781e-07	NLRP2	19	54953130	55001142
ENSG00000129951	690.846	-2.18146	0.365937	-5.9613	2.50246e-09	2.89072e-07	PLPPR3	19	812488	821955
ENSG00000170579	261.743	-4.97944	0.835873	-5.95717	2.56647e-09	2.92916e-07	DLGAP1	18	3496032	4455307
ENSG00000153002	229.365	-9.34177	1.5686	-5.95548	2.59314e-09	2.94198e-07	CPB1	3	148791102	148860187
ENSG00000243566	161.473	-7.83256	1.31641	-5.94993	2.68264e-09	3.0255e-07	UPK3B	7	76510525	76516522
ENSG00000135409	140.359	-6.30059	1.07156	-5.8798	4.10752e-09	4.5254e-07	AMHR2	12	53423855	53431672
ENSG00000165238	302.328	-4.3009	0.738573	-5.82326	5.77104e-09	6.21446e-07	WNK2	9	93184916	93320572
ENSG00000171551	134.929	-8.57609	1.47621	-5.80954	6.26441e-09	6.56619e-07	ECEL1	2	232479827	232487834
ENSG00000064989	119.249	-2.15463	0.371788	-5.79532	6.81923e-09	7.10243e-07	CALCRL	2	187341964	187448460
ENSG00000166886	807.636	-1.13004	0.195585	-5.77773	7.57143e-09	7.80062e-07	NAB2	12	57089043	57095476
ENSG00000134363	744.009	-2.24427	0.391702	-5.72955	1.00697e-08	1.00486e-06	FST	5	53480626	53487134
ENSG00000005379	335.172	-2.36685	0.413764	-5.72027	1.06352e-08	1.05577e-06	TSPOAP1	17	58301228	58328795
ENSG00000130700	283.428	-5.82548	1.03854	-5.6093	2.03147e-08	1.96547e-06	GATA5	20	62463497	62475995
ENSG00000215114	551.608	-1.04229	0.185808	-5.60953	2.02881e-08	1.96547e-06	UBXN2B	8	58411359	58451501
ENSG00000077274	1071.35	-4.57338	0.816517	-5.60108	2.13017e-08	2.01995e-06	CAPN6	X	111245099	111270483
ENSG00000169184	1633.51	-1.37624	0.246468	-5.58383	2.35278e-08	2.22e-06	MN1	22	27748277	27801756
ENSG00000062038	517.479	-4.69867	0.843933	-5.56759	2.58293e-08	2.40564e-06	CDH3	16	68636189	68727468
ENSG00000081913	557.962	-1.40017	0.2515	-5.56729	2.58738e-08	2.40564e-06	PHLPP1	18	62715541	62980433
ENSG00000196159	2574.92	-1.20423	0.217123	-5.5463	2.9177e-08	2.64816e-06	FAT4	4	125314918	125492932
ENSG00000162769	399.976	-1.47867	0.267123	-5.53555	3.10247e-08	2.7762e-06	FLVCR1	1	212858275	212899363
ENSG00000225783	375.611	-2.65297	0.479525	-5.53249	3.15714e-08	2.81192e-06	MIAT	22	26646411	26676475
ENSG00000066032	135.655	-4.96983	0.898451	-5.53155	3.17417e-08	2.81394e-06	CTNNA2	2	79185231	80648861
ENSG00000120658	161.371	-1.96521	0.356496	-5.51256	3.53646e-08	3.09197e-06	ENOX1	13	43213518	43786908
ENSG00000273820	205.809	-1.49784	0.272612	-5.49439	3.92053e-08	3.38123e-06	USP27X	X	49879484	49882558
ENSG00000181744	792.842	-1.86828	0.340971	-5.47929	4.27035e-08	3.61575e-06	DIPK2A	3	143971823	144048719
ENSG00000100154	1614	-1.00834	0.185521	-5.43519	5.47376e-08	4.43957e-06	TTC28	22	27978014	28679865
ENSG00000165449	269.173	-3.69397	0.680034	-5.43203	5.57162e-08	4.49979e-06	SLC16A9	10	59650764	59736002
ENSG00000178235	138.81	-3.97496	0.736434	-5.39758	6.75455e-08	5.36424e-06	SLITRK1	13	83877205	83882474
ENSG00000134909	848.921	-1.14361	0.213833	-5.34814	8.88614e-08	6.77479e-06	ARHGAP32	11	128965060	129279324
ENSG00000012171	668.7	-2.12802	0.402836	-5.28261	1.2736e-07	9.16028e-06	SEMA3B	3	50267558	50277546
ENSG00000159784	243.453	-3.05071	0.582586	-5.2365	1.63654e-07	1.13682e-05	FAM131B	7	143353400	143362770
ENSG00000182463	853.354	-1.42797	0.273393	-5.22315	1.75908e-07	1.20172e-05	TSHZ2	20	52972358	53495330
ENSG00000186472	204.118	-2.37045	0.454144	-5.2196	1.79306e-07	1.21823e-05	PCLO	7	82754012	83162930
ENSG00000173157	150.774	-4.29679	0.823403	-5.21833	1.80539e-07	1.22024e-05	ADAMTS20	12	43353866	43552203
ENSG00000183801	619.709	-4.93987	0.955352	-5.17073	2.33175e-07	1.52726e-05	OLFML1	11	7485388	7511377
ENSG00000152578	469.127	-3.93995	0.766983	-5.13695	2.79232e-07	1.80412e-05	GRIA4	11	105609994	105982092
ENSG00000242259	242.704	-1.28013	0.250751	-5.10521	3.30436e-07	2.09937e-05	C22orf39	22	19351368	19447711
ENSG00000008083	1329.63	-1.12143	0.221317	-5.06708	4.03967e-07	2.46782e-05	JARID2	6	15246069	15522042
ENSG00000141431	311.923	-1.16307	0.229589	-5.06589	4.06501e-07	2.47537e-05	ASXL3	18	33578219	33751195
ENSG00000050438	366.417	-2.1764	0.432029	-5.03763	4.71334e-07	2.81618e-05	SLC4A8	12	51391317	51515763
ENSG00000123243	337.181	-2.75256	0.546867	-5.03332	4.8205e-07	2.86332e-05	ITIH5	10	7559270	7666998
ENSG00000143995	2869.88	-1.26549	0.252011	-5.02156	5.12545e-07	2.9875e-05	MEIS1	2	66433452	66573869
ENSG00000067141	3127.09	-1.12226	0.224429	-5.00054	5.71708e-07	3.2723e-05	NEO1	15	73051710	73305205
ENSG00000076555	198.214	-1.27286	0.255117	-4.98933	6.05885e-07	3.43695e-05	ACACB	12	109116595	109268226
ENSG00000068976	202.659	-2.95801	0.597355	-4.95186	7.35087e-07	4.08477e-05	PYGM	11	64746389	64759974
ENSG00000171574	154.392	-1.18098	0.239654	-4.92787	8.31306e-07	4.51416e-05	ZNF584	19	58401504	58418327
ENSG00000125872	1084.23	-3.46681	0.705828	-4.91169	9.02952e-07	4.84796e-05	LRRN4	20	6040546	6054060
ENSG00000078018	827.013	-2.84626	0.581444	-4.89516	9.82281e-07	5.22969e-05	MAP2	2	209424058	209734118
ENSG00000100084	149.463	-1.31754	0.269306	-4.89237	9.96266e-07	5.27467e-05	HIRA	22	19330698	19447450
ENSG00000142065	181.874	-1.30679	0.268271	-4.87114	1.10957e-06	5.76248e-05	ZFP14	19	36334453	36379201
ENSG00000099942	1204.53	-1.29698	0.267488	-4.84875	1.24239e-06	6.31467e-05	CRKL	22	20917407	20953747
ENSG00000124920	10830.7	-2.33189	0.482012	-4.83783	1.31263e-06	6.56662e-05	MYRF	11	61752636	61788518
ENSG00000136828	132.883	-1.97161	0.408413	-4.8275	1.38258e-06	6.8625e-05	RALGPS1	9	126914774	127223166
ENSG00000099910	361.38	-1.20204	0.249829	-4.81145	1.49839e-06	7.37969e-05	KLHL22	22	20441519	20495844
ENSG00000157833	241.167	-1.29365	0.268992	-4.80926	1.51493e-06	7.44188e-05	GAREM2	2	26173088	26189663
ENSG00000185252	301.603	-1.32696	0.277264	-4.78591	1.70214e-06	8.17197e-05	ZNF74	22	20394115	20408461
ENSG00000250742	547.363	-2.70224	0.565574	-4.77787	1.77161e-06	8.44174e-05	LINC02381	12	54126082	54147485
ENSG00000196376	157.063	-3.87464	0.821838	-4.71461	2.42175e-06	0.000110958	SLC35F1	6	117907264	118317676
ENSG00000215386	484.164	-2.50712	0.535342	-4.68321	2.82421e-06	0.00012636	MIR99AHG	21	15928296	16645467
ENSG00000127311	104.6	-1.62462	0.347803	-4.67109	2.99602e-06	0.000132185	HELB	12	66302493	66343643
ENSG00000179292	192.545	-4.34472	0.936859	-4.63753	3.52591e-06	0.00015102	TMEM151A	11	66291894	66296664
ENSG00000128655	1167.88	-4.05861	0.876211	-4.632	3.62153e-06	0.000153734	PDE11A	2	177623244	178072777
ENSG00000188211	319.36	-2.05154	0.449067	-4.56845	4.91337e-06	0.000199253	NCR3LG1	11	17351800	17377341
ENSG00000102290	102.653	-2.8894	0.632658	-4.56708	4.94575e-06	0.000199716	PCDH11X	X	91779261	92623230
ENSG00000111224	306.233	-1.04279	0.228826	-4.55713	5.18585e-06	0.000208089	PARP11	12	3791047	3873448
ENSG00000121005	1099.63	-1.10532	0.244957	-4.51231	6.41258e-06	0.000249436	CRISPLD1	8	74984505	75034558
ENSG00000106631	186.39	-2.82641	0.626772	-4.50947	6.49886e-06	0.000252082	MYL7	7	44138864	44141332
ENSG00000184005	1048.36	-1.85466	0.412318	-4.49814	6.85511e-06	0.000263956	ST6GALNAC3	1	76074746	76634603
ENSG00000049192	637.249	-1.44302	0.323063	-4.46668	7.94431e-06	0.000295163	ADAMTS6	5	65148738	65481920
ENSG00000049249	182.614	-3.0446	0.68188	-4.46501	8.00652e-06	0.000296429	TNFRSF9	1	7915871	7943165
ENSG00000165359	1320.38	-1.66619	0.378816	-4.39842	1.09043e-05	0.000380652	INTS6L	X	135520659	135582510
ENSG00000092051	403.733	-3.34026	0.761014	-4.38922	1.13756e-05	0.000395654	JPH4	14	23568035	23578790
ENSG00000149972	204.791	-3.61194	0.823313	-4.38708	1.14883e-05	0.0003974	CNTN5	11	99020949	100358885
ENSG00000009694	168	-3.27477	0.748974	-4.37234	1.22924e-05	0.00041913	TENM1	X	124375903	124963817
ENSG00000080298	386.719	-1.58291	0.362425	-4.36755	1.25646e-05	0.000426882	RFX3	9	3218297	3526004
ENSG00000156140	459.293	-1.74359	0.399454	-4.36494	1.27158e-05	0.000430484	ADAMTS3	4	72280969	72569221
ENSG00000102678	131.576	-4.16637	0.956015	-4.35806	1.31219e-05	0.000441287	FGF9	13	21671073	21704498
ENSG00000169594	1863.89	-2.59842	0.598292	-4.34307	1.40507e-05	0.000464136	BNC1	15	83255903	83284714
ENSG00000155974	578.166	-1.73865	0.400442	-4.34182	1.41309e-05	0.000465978	GRIP1	12	66347431	67069162
ENSG00000085552	420.761	-2.83155	0.652313	-4.34078	1.4198e-05	0.000467381	IGSF9	1	159927039	159945613
ENSG00000269837	276.593	-2.70418	0.623526	-4.33692	1.44495e-05	0.00047484	IPO5P1	19	23255053	23257939
ENSG00000110042	512.153	-1.19413	0.275744	-4.3306	1.48706e-05	0.000486901	DTX4	11	59171430	59208588
ENSG00000163935	111.36	-1.2603	0.291046	-4.33026	1.48932e-05	0.000486901	SFMBT1	3	52903572	53046750
ENSG00000007968	136.193	-1.67261	0.386379	-4.32893	1.49837e-05	0.000489021	E2F2	1	23506438	23531233
ENSG00000112837	625.901	-1.8412	0.426659	-4.31538	1.5933e-05	0.000512977	TBX18	6	84687351	84764598
ENSG00000110975	217.935	-3.96207	0.918331	-4.31443	1.60018e-05	0.000514324	SYT10	12	33374238	33439819
ENSG00000130844	308.117	-1.05456	0.24544	-4.29663	1.73412e-05	0.000550106	ZNF331	19	53519527	53580269
ENSG00000175087	149.77	-1.12364	0.261521	-4.29657	1.73459e-05	0.000550106	PDIK1L	1	26111165	26125555
ENSG00000088756	1090.6	-1.88881	0.441631	-4.2769	1.89513e-05	0.000590214	ARHGAP28	18	6729716	6915716
ENSG00000144712	266.248	-1.08144	0.253616	-4.26408	2.00728e-05	0.000620077	CAND2	3	12796472	12871916
ENSG00000177519	178.965	-4.69996	1.1057	-4.25067	2.1313e-05	0.000653098	RPRM	2	153477338	153478762
ENSG00000117155	571.943	-1.04284	0.24599	-4.23935	2.24165e-05	0.000681434	SSX2IP	1	84643706	84690803
ENSG00000104381	259.306	-1.41732	0.33437	-4.23877	2.24747e-05	0.000682115	GDAP1	8	74320613	74518007
ENSG00000110675	139.042	-4.40787	1.04639	-4.21248	2.52586e-05	0.000746401	ELMOD1	11	107591091	107666779
ENSG00000125848	1998.73	-2.11347	0.503781	-4.19523	2.72598e-05	0.000798114	FLRT3	20	14322985	14337614
ENSG00000111907	251.345	-1.65051	0.393712	-4.19219	2.76273e-05	0.000807633	TPD52L1	6	125119049	125264407
ENSG00000061455	188.328	-3.70259	0.884002	-4.18844	2.80875e-05	0.000813722	PRDM6	5	123089241	123194266
ENSG00000170382	282.301	-1.70129	0.40639	-4.18635	2.83477e-05	0.000817408	LRRN2	1	204617170	204685738
ENSG00000077063	251.437	-1.46262	0.350159	-4.17701	2.95367e-05	0.000846571	CTTNBP2	7	117710651	117874139
ENSG00000172508	162.483	-3.43859	0.826172	-4.16208	3.15363e-05	0.000894466	CARNS1	11	67414968	67425607
ENSG00000109689	517.741	-1.07762	0.25902	-4.16037	3.17738e-05	0.00089853	STIM2	4	26857601	27025381
ENSG00000064652	516.904	-1.1586	0.279089	-4.15136	3.30507e-05	0.000922321	SNX24	5	122843439	123029354
ENSG00000175084	511.732	-2.75757	0.665812	-4.14167	3.44783e-05	0.00095517	DES	2	219418377	219426734
ENSG00000163132	318.587	-3.63328	0.878636	-4.13514	3.54745e-05	0.000975678	MSX1	4	4859665	4863936
ENSG00000066382	215.677	-2.50982	0.608745	-4.12294	3.7406e-05	0.00102143	MPPED2	11	30384493	30586872
ENSG00000099901	1499.92	-1.12193	0.27321	-4.10647	4.01743e-05	0.00108922	RANBP1	22	20115938	20127355
ENSG00000170500	882.79	-3.56397	0.868506	-4.10356	4.06841e-05	0.00109991	LONRF2	2	100271875	100322501
ENSG00000169418	249.841	-3.60948	0.882202	-4.09144	4.28705e-05	0.00114281	NPR1	1	153678688	153693992
ENSG00000123739	675.995	-2.06364	0.508431	-4.05884	4.93161e-05	0.00127886	PLA2G12A	4	109709989	109730070
ENSG00000152056	126.161	-2.0795	0.513423	-4.05027	5.11595e-05	0.00131592	AP1S3	2	223751686	223838027
ENSG00000243232	205.734	-3.28377	0.812592	-4.04111	5.31992e-05	0.00135013	PCDHAC2	5	140966470	141012347
ENSG00000108379	110.686	-1.47512	0.365229	-4.03888	5.37072e-05	0.00135584	WNT3	17	46762506	46833154
ENSG00000178573	878.555	-1.29173	0.320181	-4.03438	5.47462e-05	0.00137623	MAF	16	79585843	79600737
ENSG00000198743	1388.37	-1.00582	0.249529	-4.03089	5.55671e-05	0.00139173	SLC5A3	21	34073578	34106260
ENSG00000134602	3923.78	-1.92087	0.480585	-3.99694	6.41659e-05	0.00157198	STK26	X	132023302	132075943
ENSG00000236901	166.303	-2.28455	0.572089	-3.99335	6.51462e-05	0.00158783	MIR600HG	9	123109494	123115477
ENSG00000159173	138.6	-2.75172	0.692324	-3.97461	7.04958e-05	0.00169867	TNNI1	1	201403768	201429866
ENSG00000171105	273.623	-1.07087	0.269734	-3.97009	7.18441e-05	0.00172029	INSR	19	7112255	7294414
ENSG00000078114	131.663	-3.00059	0.756226	-3.96785	7.25255e-05	0.00173331	NEBL	10	20779973	21293011
ENSG00000120549	1107.83	-1.28462	0.324019	-3.96465	7.35028e-05	0.00174873	KIAA1217	10	23694746	24547848
ENSG00000198720	350.961	-1.16314	0.293726	-3.95995	7.49659e-05	0.00177277	ANKRD13B	17	29589769	29614761
ENSG00000215012	437.34	-1.26676	0.320095	-3.95744	7.57572e-05	0.00178484	RTL10	22	19846138	19854896
ENSG00000163638	2881.14	-1.9838	0.501587	-3.95504	7.65213e-05	0.00179839	ADAMTS9	3	64515654	64688000
ENSG00000142303	711.515	-1.04578	0.264873	-3.94822	7.87346e-05	0.00183682	ADAMTS10	19	8580240	8610735
ENSG00000055118	431.136	-1.81884	0.460825	-3.94691	7.9165e-05	0.0018446	KCNH2	7	150944961	150978321
ENSG00000278129	195.017	-1.11464	0.2837	-3.92892	8.53292e-05	0.00195713	ZNF8	19	58278955	58302791
ENSG00000154639	889.999	-2.53448	0.645509	-3.92632	8.62545e-05	0.00197598	CXADR	21	17513043	17593579
ENSG00000179240	245.041	-1.11504	0.28417	-3.92383	8.71505e-05	0.00198695	GVQW3	11	76381303	76414619
ENSG00000178053	194.22	-1.11653	0.284629	-3.92275	8.75427e-05	0.00199113	MLF1	3	158571163	158607252
ENSG00000172795	957.858	-1.24527	0.318564	-3.90902	9.26723e-05	0.00208589	DCP2	5	112976702	113022195
ENSG00000144057	330.065	-1.13876	0.291334	-3.90879	9.27608e-05	0.00208589	ST6GAL2	2	106801600	106887108
ENSG00000156475	671.13	-2.70826	0.694717	-3.89837	9.68415e-05	0.00216389	PPP2R2B	5	146580742	147084784
ENSG00000184436	244.669	-1.14297	0.294332	-3.88328	0.000103058	0.00228139	THAP7	22	20999104	21002196
ENSG00000142449	485.831	-2.94845	0.759597	-3.8816	0.00010377	0.00228969	FBN3	19	8065402	8149592
ENSG00000184517	278.345	-1.0429	0.269667	-3.86735	0.000110024	0.00240765	ZFP1	16	75148494	75172236
ENSG00000164488	217.97	-2.61208	0.676529	-3.86101	0.000112919	0.00245217	DACT2	6	168292830	168319777
ENSG00000117569	493.835	-1.15611	0.300411	-3.84842	0.00011888	0.0025459	PTBP2	1	96721665	96823738
ENSG00000105750	113.407	-1.65801	0.433064	-3.82856	0.000128895	0.00270865	ZNF85	19	20923222	20950697
ENSG00000118946	507.962	-2.27102	0.594169	-3.82217	0.000132281	0.00276154	PCDH17	13	57631744	57729311
ENSG00000153132	166.276	-1.47112	0.385138	-3.81971	0.000133607	0.00278204	CLGN	4	140388453	140427661
ENSG00000153291	185.293	-1.61156	0.423314	-3.80702	0.000140653	0.00288885	SLC25A27	6	46652915	46678190
ENSG00000101773	674.652	-1.03108	0.270911	-3.80596	0.000141256	0.0028981	RBBP8	18	22798261	23026488
ENSG00000181085	102.761	-3.33709	0.878168	-3.80006	0.000144662	0.00295209	MAPK15	8	143716340	143722458
ENSG00000178401	187.221	-2.76668	0.729446	-3.79285	0.00014893	0.00301979	DNAJC22	12	49346888	49357546
ENSG00000108352	351.996	-1.66954	0.44242	-3.77365	0.000160875	0.00321077	RAPGEFL1	17	40177010	40195656
ENSG00000105655	2996.25	-1.27504	0.338079	-3.77142	0.000162319	0.00322607	ISYNA1	19	18434388	18438167
ENSG00000128052	2516.94	-2.81975	0.747928	-3.77008	0.000163195	0.00323628	KDR	4	55078481	55125595
ENSG00000104894	168.485	-1.23486	0.327734	-3.76787	0.000164648	0.00325538	CD37	19	49335171	49343335
ENSG00000040199	490.237	-1.0058	0.267354	-3.76208	0.000168508	0.00331794	PHLPP2	16	71637835	71724701
ENSG00000120696	173.299	-1.0313	0.274409	-3.75825	0.000171102	0.00334848	KBTBD7	13	41189834	41194569
ENSG00000174804	696.067	-1.55148	0.413947	-3.74801	0.000178244	0.00346313	FZD4	11	86945679	86955395
ENSG00000143674	119.161	-2.30964	0.617093	-3.74278	0.000181996	0.00352632	MAP3K21	1	233327724	233385148
ENSG00000124171	149.954	-2.55189	0.682766	-3.73757	0.000185806	0.0035881	PARD6B	20	50731580	50756795
ENSG00000138606	363.461	-1.11692	0.299149	-3.73365	0.000188723	0.00362608	SHF	15	45167214	45201175
ENSG00000137834	856.595	-1.67946	0.450639	-3.72683	0.000193906	0.00370697	SMAD6	15	66702236	66782849
ENSG00000163006	258.59	-1.50407	0.404269	-3.72046	0.000198861	0.00375649	CCDC138	2	108786757	108885477
ENSG00000123700	125.515	-2.18849	0.589395	-3.71311	0.000204727	0.00384823	KCNJ2	17	70168673	70180044
ENSG00000169242	139.595	-2.31601	0.624069	-3.71114	0.00020633	0.00387073	EFNA1	1	155127876	155134899
ENSG00000013441	1416.04	-1.08681	0.293384	-3.70439	0.000211904	0.00395582	CLK1	2	200853009	200864744
ENSG00000063180	593.821	-1.9837	0.540369	-3.67101	0.00024159	0.00440221	CA11	19	48637946	48646187
ENSG00000115738	1989.65	-1.14773	0.315422	-3.63872	0.000273992	0.00488978	ID2	2	8678845	8684461
ENSG00000108947	872.631	-1.56477	0.430525	-3.63456	0.000278451	0.004937	EFNB3	17	7705202	7711372
ENSG00000116574	1258.41	-1.18198	0.325464	-3.63168	0.000281588	0.00497872	RHOU	1	228735479	228746664
ENSG00000186767	410.004	-1.73822	0.480209	-3.61973	0.000294915	0.00516989	SPIN4	X	63347228	63351332
ENSG00000128573	464.488	-2.28063	0.631943	-3.60891	0.000307482	0.00534728	FOXP2	7	114086327	114693772
ENSG00000010310	101.053	-1.54156	0.427775	-3.60367	0.000313758	0.00543658	GIPR	19	45668221	45683722
ENSG00000069188	1088.78	-1.17715	0.326813	-3.6019	0.000315904	0.00546382	SDK2	17	73334384	73644445
ENSG00000177380	146.956	-1.48522	0.412787	-3.59804	0.00032063	0.00551554	PPFIA3	19	49119544	49151026
ENSG00000141480	339.334	-1.14969	0.319995	-3.59283	0.000327106	0.00560669	ARRB2	17	4710596	4721499
ENSG00000185008	412.597	-1.37223	0.383799	-3.5754	0.000349695	0.00591935	ROBO2	3	75906695	77649964
ENSG00000196220	265.566	-2.41949	0.682554	-3.54476	0.000392966	0.00651299	SRGAP3	3	8980591	9363053
ENSG00000123191	1683.04	-2.43289	0.687935	-3.53651	0.000405451	0.00668503	ATP7B	13	51930436	52012125
ENSG00000123836	282.916	-1.02214	0.289151	-3.53496	0.000407832	0.00671268	PFKFB2	1	207034366	207081024
ENSG00000138821	614.522	-1.74901	0.496698	-3.52127	0.00042948	0.00700847	SLC39A8	4	102251041	102431258
ENSG00000183666	225.629	-1.4793	0.421486	-3.50972	0.000448584	0.00723964	GUSBP1	5	21341833	21589372
ENSG00000102109	125.682	-4.25626	1.21445	-3.50467	0.000457172	0.00733476	PCSK1N	X	48831096	48835610
ENSG00000088808	390.826	-1.79807	0.513174	-3.50381	0.000458649	0.00734451	PPP1R13B	14	103733195	103847575
ENSG00000080031	235.953	-1.91072	0.545356	-3.50362	0.000458976	0.00734451	PTPRH	19	55181247	55209506
ENSG00000205476	862.841	-1.10098	0.314382	-3.50204	0.000461706	0.00737028	CCDC85C	14	99500190	99604207
ENSG00000099960	124.666	-4.01435	1.14659	-3.50113	0.000463285	0.0073893	SLC7A4	22	21028718	21032840
ENSG00000154358	1082.46	-1.02453	0.292813	-3.49891	0.000467157	0.0074386	OBSCN	1	228208044	228378876
ENSG00000120251	121.228	-5.07455	1.45161	-3.4958	0.000472643	0.00750715	GRIA2	4	157204182	157366075
ENSG00000164070	244.416	-2.13266	0.610827	-3.49143	0.000480434	0.00760554	HSPA4L	4	127781821	127840733
ENSG00000152580	688.466	-2.73081	0.782243	-3.491	0.000481225	0.00761174	IGSF10	3	151425384	151458709
ENSG00000096696	7034.11	-1.5415	0.441664	-3.49021	0.000482637	0.00762774	DSP	6	7541617	7586714
ENSG00000104856	209.556	-1.60598	0.460404	-3.48819	0.000486305	0.00766031	RELB	19	45001449	45038198
ENSG00000125457	116.38	-1.02572	0.29438	-3.48434	0.000493357	0.00773941	MIF4GD	17	75266228	75271231
ENSG00000114541	1931.97	-2.84829	0.817758	-3.48305	0.000495741	0.00776403	FRMD4B	3	69168782	69542583
ENSG00000283050	103.972	-1.20733	0.348459	-3.46477	0.000530685	0.00822346	GTF2IP12	4	119405523	119454638
ENSG00000053747	184.936	-2.9357	0.849607	-3.45537	0.000549546	0.00842667	LAMA3	18	23689453	23956222
ENSG00000068078	222.504	-2.07671	0.601477	-3.45269	0.000555034	0.00849333	FGFR3	4	1793293	1808872
ENSG00000272645	121.876	-1.24017	0.359425	-3.45042	0.000559719	0.00854651	GTF2IP20	1	223951394	223992594
ENSG00000132849	232.462	-1.50336	0.435924	-3.44867	0.00056336	0.00858311	PATJ	1	61742477	62178675
ENSG00000112218	184.359	-1.33093	0.386052	-3.44754	0.000565713	0.00859163	GPR63	6	96794125	96837477
ENSG00000184500	749.957	-1.23802	0.3609	-3.43038	0.000602738	0.00903159	PROS1	3	93873051	93980003
ENSG00000100592	796.171	-1.03315	0.301742	-3.42395	0.000617182	0.00919023	DAAM1	14	59188646	59371405
ENSG00000140873	199.69	-3.91006	1.14226	-3.4231	0.000619121	0.00920903	ADAMTS18	16	77247813	77435034
ENSG00000140600	104.594	-2.06602	0.604296	-3.41889	0.000628778	0.00930474	SH3GL3	15	83447228	83618743
ENSG00000107518	411.893	-1.4351	0.420025	-3.4167	0.000633852	0.00936529	ATRNL1	10	115093365	115948999
ENSG00000198185	359.308	-1.1478	0.336442	-3.4116	0.000645828	0.00949074	ZNF334	20	46499630	46513559
ENSG00000139910	260.209	-1.55889	0.458902	-3.39701	0.000681264	0.00991609	NOVA1	14	26443090	26598033

## Sheet: down cell junction
cell junction; GO:0030054
Enrich these genes with ToppFun
Export these genes with mouse gene symbols to GUDMAP.org
Export these genes to EMAGE
	Entrez Gene ID	Gene Symbol	Gene Name	Original Symbol
1	9229	DLGAP1	DLG associated protein 1	ENSG00000170579
2	9743	ARHGAP32	Rho GTPase activating protein 32	ENSG00000134909
3	540	ATP7B	ATPase copper transporting beta	ENSG00000123191
4	84033	OBSCN	obscurin, cytoskeletal calmodulin and titin-interacting RhoGEF	ENSG00000154358
5	347731	LRRTM3	leucine rich repeat transmembrane neuronal 3	ENSG00000198739
6	64101	LRRC4	leucine rich repeat containing 4	ENSG00000128594
7	23150	FRMD4B	FERM domain containing 4B	ENSG00000114541
8	114798	SLITRK1	SLIT and NTRK like family member 1	ENSG00000178235
9	3696	ITGB8	integrin subunit beta 8	ENSG00000105855
10	58480	RHOU	ras homolog family member U	ENSG00000116574
11	8322	FZD4	frizzled class receptor 4	ENSG00000174804
12	84612	PARD6B	par-6 family cell polarity regulator beta	ENSG00000124171
13	57481	KIAA1210	KIAA1210	ENSG00000250423
14	1674	DES	desmin	ENSG00000175084
15	3759	KCNJ2	potassium inwardly rectifying channel subfamily J member 2	ENSG00000123700
16	80059	LRRTM4	leucine rich repeat transmembrane neuronal 4	ENSG00000176204
17	57549	IGSF9	immunoglobulin superfamily member 9	ENSG00000085552
18	3791	KDR	kinase insert domain receptor	ENSG00000128052
19	2261	FGFR3	fibroblast growth factor receptor 3	ENSG00000068078
20	23767	FLRT3	fibronectin leucine rich transmembrane protein 3	ENSG00000125848
21	54549	SDK2	sidekick cell adhesion molecule 2	ENSG00000069188
22	1824	DSC2	desmocollin 2	ENSG00000134755
23	1832	DSP	desmoplakin	ENSG00000096696
24	27445	PCLO	piccolo presynaptic cytomatrix protein	ENSG00000186472
25	167227	DCP2	decapping mRNA 2	ENSG00000172795
26	3909	LAMA3	laminin subunit alpha 3	ENSG00000053747
27	317762	CCDC85C	coiled-coil domain containing 85C	ENSG00000205476
28	22859	ADGRL1	adhesion G protein-coupled receptor L1	ENSG00000072071
29	2891	GRIA2	glutamate ionotropic receptor AMPA type subunit 2	ENSG00000120251
30	2893	GRIA4	glutamate ionotropic receptor AMPA type subunit 4	ENSG00000152578
31	2898	GRIK2	glutamate ionotropic receptor kainate type subunit 2	ENSG00000164418
32	23426	GRIP1	glutamate receptor interacting protein 1	ENSG00000155974
33	225689	MAPK15	mitogen-activated protein kinase 15	ENSG00000181085
34	117178	SSX2IP	SSX family member 2 interacting protein	ENSG00000117155
35	147409	DSG4	desmoglein 4	ENSG00000175065
36	1496	CTNNA2	catenin alpha 2	ENSG00000066032
37	10207	PATJ	PATJ crumbs cell polarity complex component	ENSG00000132849
38	1001	CDH3	cadherin 3	ENSG00000062038
39	1007	CDH9	cadherin 9	ENSG00000113100
40	1525	CXADR	CXADR Ig-like cell adhesion molecule	ENSG00000154639
41	1016	CDH18	cadherin 18	ENSG00000145526

## Sheet: down cell adhesion
cell adhesion; GO:0007155
Enrich these genes with ToppFun
Export these genes with mouse gene symbols to GUDMAP.org
Export these genes to EMAGE
	Entrez Gene ID	Gene Symbol	Gene Name	Original Symbol
1	136227	COL26A1	collagen type XXVI alpha 1 chain	ENSG00000160963
2	168002	DACT2	dishevelled binding antagonist of beta catenin 2	ENSG00000164488
3	54361	WNT4	Wnt family member 4	ENSG00000162552
4	9308	CD83	CD83 molecule	ENSG00000112149
5	64101	LRRC4	leucine rich repeat containing 4	ENSG00000128594
6	114798	SLITRK1	SLIT and NTRK like family member 1	ENSG00000178235
7	3696	ITGB8	integrin subunit beta 8	ENSG00000105855
8	27253	PCDH17	protocadherin 17	ENSG00000118946
9	8322	FZD4	frizzled class receptor 4	ENSG00000174804
10	341640	FREM2	FRAS1 related extracellular matrix 2	ENSG00000150893
11	4756	NEO1	neogenin 1	ENSG00000067141
12	56999	ADAMTS9	ADAM metallopeptidase with thrombospondin type 1 motif 9	ENSG00000163638
13	5803	PTPRZ1	protein tyrosine phosphatase receptor type Z1	ENSG00000106278
14	53942	CNTN5	contactin 5	ENSG00000149972
15	27328	PCDH11X	protocadherin 11 X-linked	ENSG00000102290
16	170692	ADAMTS18	ADAM metallopeptidase with thrombospondin type 1 motif 18	ENSG00000140873
17	57549	IGSF9	immunoglobulin superfamily member 9	ENSG00000085552
18	10446	LRRN2	leucine rich repeat neuronal 2	ENSG00000170382
19	3791	KDR	kinase insert domain receptor	ENSG00000128052
20	23767	FLRT3	fibronectin leucine rich transmembrane protein 3	ENSG00000125848
21	79633	FAT4	FAT atypical cadherin 4	ENSG00000196159
22	54549	SDK2	sidekick cell adhesion molecule 2	ENSG00000069188
23	1824	DSC2	desmocollin 2	ENSG00000134755
24	1832	DSP	desmoplakin	ENSG00000096696
25	3909	LAMA3	laminin subunit alpha 3	ENSG00000053747
26	56134	PCDHAC2	protocadherin alpha subfamily C, 2	ENSG00000243232
27	22859	ADGRL1	adhesion G protein-coupled receptor L1	ENSG00000072071
28	140628	GATA5	GATA binding protein 5	ENSG00000130700
29	9096	TBX18	T-box transcription factor 18	ENSG00000112837
30	1942	EFNA1	ephrin A1	ENSG00000169242
31	1949	EFNB3	ephrin B3	ENSG00000108947
32	117178	SSX2IP	SSX family member 2 interacting protein	ENSG00000117155
33	10178	TENM1	teneurin transmembrane protein 1	ENSG00000009694
34	6092	ROBO2	roundabout guidance receptor 2	ENSG00000185008
35	147409	DSG4	desmoglein 4	ENSG00000175065
36	1496	CTNNA2	catenin alpha 2	ENSG00000066032
37	1001	CDH3	cadherin 3	ENSG00000062038
38	1007	CDH9	cadherin 9	ENSG00000113100
39	1525	CXADR	CXADR Ig-like cell adhesion molecule	ENSG00000154639
40	286204	CRB2	crumbs cell polarity complex component 2	ENSG00000148204
41	1016	CDH18	cadherin 18	ENSG00000145526
42	4091	SMAD6	SMAD family member 6	ENSG00000137834

## Sheet: down cell-cell adhesion via pla
cell-cell adhesion via plasma-membrane adhesion molecules; GO:0098742
Enrich these genes with ToppFun
Export these genes with mouse gene symbols to GUDMAP.org
Export these genes to EMAGE
	Entrez Gene ID	Gene Symbol	Gene Name	Original Symbol
1	64101	LRRC4	leucine rich repeat containing 4	ENSG00000128594
2	114798	SLITRK1	SLIT and NTRK like family member 1	ENSG00000178235
3	27253	PCDH17	protocadherin 17	ENSG00000118946
4	53942	CNTN5	contactin 5	ENSG00000149972
5	27328	PCDH11X	protocadherin 11 X-linked	ENSG00000102290
6	57549	IGSF9	immunoglobulin superfamily member 9	ENSG00000085552
7	23767	FLRT3	fibronectin leucine rich transmembrane protein 3	ENSG00000125848
8	79633	FAT4	FAT atypical cadherin 4	ENSG00000196159
9	54549	SDK2	sidekick cell adhesion molecule 2	ENSG00000069188
10	1824	DSC2	desmocollin 2	ENSG00000134755
11	56134	PCDHAC2	protocadherin alpha subfamily C, 2	ENSG00000243232
12	22859	ADGRL1	adhesion G protein-coupled receptor L1	ENSG00000072071
13	140628	GATA5	GATA binding protein 5	ENSG00000130700
14	10178	TENM1	teneurin transmembrane protein 1	ENSG00000009694
15	6092	ROBO2	roundabout guidance receptor 2	ENSG00000185008
16	147409	DSG4	desmoglein 4	ENSG00000175065
17	1001	CDH3	cadherin 3	ENSG00000062038
18	1007	CDH9	cadherin 9	ENSG00000113100
19	1525	CXADR	CXADR Ig-like cell adhesion molecule	ENSG00000154639
20	286204	CRB2	crumbs cell polarity complex component 2	ENSG00000148204
21	1016	CDH18	cadherin 18	ENSG00000145526

## Sheet: down combined adhesion
ENSG00000170579
ENSG00000134909		ENSG00000170579	DLGAP1	DLG associated protein 1)	9229
ENSG00000123191		ENSG00000134909	ARHGAP32	Rho GTPase activating protein 32)	9743
ENSG00000154358		ENSG00000123191	ATP7B	ATPase copper transporting beta)	540
ENSG00000198739		ENSG00000154358	OBSCN	obscurin, cytoskeletal calmodulin and titin-interacting RhoGEF)	84033
ENSG00000128594		ENSG00000198739	LRRTM3	leucine rich repeat transmembrane neuronal 3)	347731
ENSG00000114541		ENSG00000128594	LRRC4	leucine rich repeat containing 4)	64101
ENSG00000178235		ENSG00000114541	FRMD4B	FERM domain containing 4B)	23150
ENSG00000105855		ENSG00000178235	SLITRK1	SLIT and NTRK like family member 1)	114798
ENSG00000116574		ENSG00000105855	ITGB8	integrin subunit beta 8)	3696
ENSG00000174804		ENSG00000116574	RHOU	ras homolog family member U)	58480
ENSG00000124171		ENSG00000174804	FZD4	frizzled class receptor 4)	8322
ENSG00000250423		ENSG00000124171	PARD6B	par-6 family cell polarity regulator beta)	84612
ENSG00000175084		ENSG00000250423	KIAA1210	KIAA1210)	57481
ENSG00000123700		ENSG00000175084	DES	desmin)	1674
ENSG00000176204		ENSG00000123700	KCNJ2	potassium inwardly rectifying channel subfamily J member 2)	3759
ENSG00000085552		ENSG00000176204	LRRTM4	leucine rich repeat transmembrane neuronal 4)	80059
ENSG00000128052		ENSG00000085552	IGSF9	immunoglobulin superfamily member 9)	57549
ENSG00000068078		ENSG00000128052	KDR	kinase insert domain receptor)	3791
ENSG00000125848		ENSG00000068078	FGFR3	fibroblast growth factor receptor 3)	2261
ENSG00000069188		ENSG00000125848	FLRT3	fibronectin leucine rich transmembrane protein 3)	23767
ENSG00000134755		ENSG00000069188	SDK2	sidekick cell adhesion molecule 2)	54549
ENSG00000096696		ENSG00000134755	DSC2	desmocollin 2)	1824
ENSG00000186472		ENSG00000096696	DSP	desmoplakin)	1832
ENSG00000172795		ENSG00000186472	PCLO	piccolo presynaptic cytomatrix protein)	27445
ENSG00000053747		ENSG00000172795	DCP2	decapping mRNA 2)	167227
ENSG00000205476		ENSG00000053747	LAMA3	laminin subunit alpha 3)	3909
ENSG00000072071		ENSG00000205476	CCDC85C	coiled-coil domain containing 85C)	317762
ENSG00000120251		ENSG00000072071	ADGRL1	adhesion G protein-coupled receptor L1)	22859
ENSG00000152578		ENSG00000120251	GRIA2	glutamate ionotropic receptor AMPA type subunit 2)	2891
ENSG00000164418		ENSG00000152578	GRIA4	glutamate ionotropic receptor AMPA type subunit 4)	2893
ENSG00000155974		ENSG00000164418	GRIK2	glutamate ionotropic receptor kainate type subunit 2)	2898
ENSG00000181085		ENSG00000155974	GRIP1	glutamate receptor interacting protein 1)	23426
ENSG00000117155		ENSG00000181085	MAPK15	mitogen-activated protein kinase 15)	225689
ENSG00000175065		ENSG00000117155	SSX2IP	SSX family member 2 interacting protein)	117178
ENSG00000066032		ENSG00000175065	DSG4	desmoglein 4)	147409
ENSG00000132849		ENSG00000066032	CTNNA2	catenin alpha 2)	1496
ENSG00000062038		ENSG00000132849	PATJ	PATJ crumbs cell polarity complex component)	10207
ENSG00000113100		ENSG00000062038	CDH3	cadherin 3)	1001
ENSG00000154639		ENSG00000113100	CDH9	cadherin 9)	1007
ENSG00000145526		ENSG00000154639	CXADR	CXADR Ig-like cell adhesion molecule)	1525
ENSG00000160963		ENSG00000145526	CDH18	cadherin 18)	1016
ENSG00000164488		ENSG00000160963	COL26A1	collagen type XXVI alpha 1 chain)	136227
ENSG00000162552		ENSG00000164488	DACT2	dishevelled binding antagonist of beta catenin 2)	168002
ENSG00000112149		ENSG00000162552	WNT4	Wnt family member 4)	54361
ENSG00000118946		ENSG00000112149	CD83	CD83 molecule)	9308
ENSG00000150893		ENSG00000118946	PCDH17	protocadherin 17)	27253
ENSG00000067141		ENSG00000150893	FREM2	FRAS1 related extracellular matrix 2)	341640
ENSG00000163638		ENSG00000067141	NEO1	neogenin 1)	4756
ENSG00000106278		ENSG00000163638	ADAMTS9	ADAM metallopeptidase with thrombospondin type 1 motif 9)	56999
ENSG00000149972		ENSG00000106278	PTPRZ1	protein tyrosine phosphatase receptor type Z1)	5803
ENSG00000102290		ENSG00000149972	CNTN5	contactin 5)	53942
ENSG00000140873		ENSG00000102290	PCDH11X	protocadherin 11 X-linked)	27328
ENSG00000170382		ENSG00000140873	ADAMTS18	ADAM metallopeptidase with thrombospondin type 1 motif 18)	170692
ENSG00000196159		ENSG00000170382	LRRN2	leucine rich repeat neuronal 2)	10446
ENSG00000243232		ENSG00000196159	FAT4	FAT atypical cadherin 4)	79633
ENSG00000130700		ENSG00000243232	PCDHAC2	protocadherin alpha subfamily C, 2)	56134
ENSG00000112837		ENSG00000130700	GATA5	GATA binding protein 5)	140628
ENSG00000169242		ENSG00000112837	TBX18	T-box transcription factor 18)	9096
ENSG00000108947		ENSG00000169242	EFNA1	ephrin A1)	1942
ENSG00000009694		ENSG00000108947	EFNB3	ephrin B3)	1949
ENSG00000185008		ENSG00000009694	TENM1	teneurin transmembrane protein 1)	10178
ENSG00000148204		ENSG00000185008	ROBO2	roundabout guidance receptor 2)	6092
ENSG00000137834		ENSG00000148204	CRB2	crumbs cell polarity complex component 2)	286204
		ENSG00000137834	SMAD6	SMAD family member 6)	4091

## Sheet: up padj 0.01 base 100 fc 2
	baseMean	log2FoldChange	lfcSE	stat	pvalue	padj	hgnc_symbol	chromosome_name	start_position	end_position
ENSG00000151388	2039.83	2.95823	0.137036	21.5873	2.36417e-103	4.50611e-99	ADAMTS12	5	33523535	33892019
ENSG00000101160	934.867	3.3958	0.21937	15.4798	4.74896e-54	4.52575e-50	CTSZ	20	58985686	59008238
ENSG00000148926	568.794	3.09472	0.246032	12.5785	2.7713e-36	1.32052e-32	ADM	11	10305073	10307397
ENSG00000117298	2631.02	1.86295	0.17169	10.8507	1.97987e-27	5.3909e-24	ECE1	1	21217247	21345572
ENSG00000158089	119.274	5.86273	0.555457	10.5548	4.82769e-26	8.36508e-23	GALNT14	2	30910467	31155202
ENSG00000159674	234.92	4.94367	0.469101	10.5386	5.73522e-26	9.10944e-23	SPON2	4	1166932	1208962
ENSG00000134013	5445.93	2.53858	0.248153	10.2299	1.45683e-24	1.85115e-21	LOXL2	8	23296897	23425328
ENSG00000113083	2031.53	3.38214	0.332625	10.168	2.75448e-24	3.28128e-21	LOX	5	122063195	122078413
ENSG00000169715	103.623	5.57786	0.567161	9.83471	7.98011e-23	8.19396e-20	MT1E	16	56625475	56627112
ENSG00000182667	390.595	3.66122	0.377585	9.6964	3.12316e-22	2.58815e-19	NTM	11	131370478	132336822
ENSG00000105355	1400.96	1.44214	0.150186	9.60237	7.81305e-22	5.95667e-19	PLIN3	19	4838341	4867694
ENSG00000213949	2750.92	2.12701	0.232731	9.13935	6.28297e-20	4.12943e-17	ITGA1	5	52787916	52959209
ENSG00000187608	311.81	1.72779	0.193469	8.93059	4.23743e-19	2.69218e-16	ISG15	1	1001138	1014540
ENSG00000115414	71746.9	3.15465	0.355388	8.87663	6.8918e-19	4.23735e-16	FN1	2	215360440	215436073
ENSG00000089327	392.803	2.81908	0.31964	8.81956	1.14912e-18	6.84442e-16	FXYD5	19	35154730	35169881
ENSG00000117450	2281.92	1.29558	0.14727	8.79734	1.401e-18	8.09183e-16	PRDX1	1	45510914	45542732
ENSG00000125257	737.766	2.52484	0.288612	8.74823	2.16732e-18	1.21497e-15	ABCC4	13	95019835	95301475
ENSG00000150093	17825.1	1.70767	0.197703	8.63755	5.74294e-18	3.12744e-15	ITGB1	10	32887273	33005792
ENSG00000142669	1429.15	2.33002	0.270135	8.62539	6.38768e-18	3.38192e-15	SH3BGRL3	1	26280086	26281522
ENSG00000136869	368.759	3.3365	0.389371	8.56896	1.04422e-17	5.37917e-15	TLR4	9	117704175	117724735
ENSG00000144810	2216.17	4.02003	0.470546	8.54333	1.30412e-17	6.37348e-15	COL8A1	3	99638475	99799226
ENSG00000156535	376.312	3.12891	0.370254	8.4507	2.89554e-17	1.37972e-14	CD109	6	73695785	73828316
ENSG00000067225	15389.1	1.58644	0.189954	8.3517	6.72849e-17	3.12793e-14	PKM	15	72199029	72231822
ENSG00000136830	2746.12	2.13562	0.25615	8.33739	7.59485e-17	3.44662e-14	NIBAN2	9	127505339	127578989
ENSG00000115525	842.101	2.42337	0.291721	8.30717	9.80131e-17	4.34449e-14	ST3GAL5	2	85837120	85905199
ENSG00000170801	136.203	3.93	0.478968	8.20514	2.30319e-16	9.54321e-14	HTRA3	4	8269754	8307098
ENSG00000106397	1174.38	1.49527	0.182707	8.18398	2.74622e-16	1.09048e-13	PLOD3	7	101205977	101218420
ENSG00000065534	2623.54	3.06472	0.378448	8.09813	5.58104e-16	2.17091e-13	MYLK	3	123610049	123884332
ENSG00000100097	4094.7	4.35369	0.540435	8.05591	7.88886e-16	2.94827e-13	LGALS1	22	37675636	37679802
ENSG00000160691	3562.98	1.5803	0.201645	7.83705	4.61264e-15	1.59849e-12	SHC1	1	154962298	154974395
ENSG00000154127	545.689	4.1572	0.535804	7.7588	8.5737e-15	2.86692e-12	UBASH3B	11	122655722	122814473
ENSG00000117525	354.637	4.11196	0.530169	7.75593	8.76953e-15	2.88185e-12	F3	1	94529173	94541759
ENSG00000107554	787.22	1.38638	0.182986	7.57638	3.55317e-14	1.11022e-11	DNMBP	10	99875577	100009947
ENSG00000125148	906.989	5.90771	0.779749	7.57643	3.55181e-14	1.11022e-11	MT2A	16	56608584	56609497
ENSG00000137486	287.282	1.86165	0.248454	7.49295	6.73411e-14	2.03734e-11	ARRB1	11	75260122	75351705
ENSG00000254087	262.779	1.77835	0.239652	7.42055	1.16636e-13	3.42012e-11	LYN	8	55879835	56014169
ENSG00000114480	468.665	1.43246	0.193645	7.39735	1.38924e-13	3.95208e-11	GBE1	3	81489703	81761645
ENSG00000119801	1282.84	1.00913	0.136409	7.39779	1.38469e-13	3.95208e-11	YPEL5	2	30146941	30160533
ENSG00000165757	767.331	2.54308	0.344371	7.3847	1.52792e-13	4.28266e-11	JCAD	10	30012803	30115494
ENSG00000091409	1054.69	1.91289	0.259976	7.35793	1.86788e-13	5.08596e-11	ITGA6	2	172427354	172506459
ENSG00000169129	342.245	4.29488	0.584145	7.35242	1.94652e-13	5.22545e-11	AFAP1L2	10	114294824	114404756
ENSG00000052802	2724.22	1.00284	0.137367	7.30041	2.86891e-13	7.59464e-11	MSMO1	4	165327667	165343164
ENSG00000163191	2816.36	2.06466	0.289559	7.13037	1.00098e-12	2.44599e-10	S100A11	1	152032506	152047907
ENSG00000074416	118.043	4.62481	0.649377	7.12192	1.06437e-12	2.56797e-10	MGLL	3	127689062	128052190
ENSG00000174791	213.574	1.94371	0.273683	7.10206	1.22912e-12	2.92838e-10	RIN1	11	66330241	66336840
ENSG00000116649	705.525	1.20528	0.170441	7.07151	1.53255e-12	3.56223e-10	SRM	1	11054584	11060020
ENSG00000119408	1469.15	1.99201	0.283085	7.03679	1.96723e-12	4.35993e-10	NEK6	9	124257606	124353307
ENSG00000197872	177.851	1.74444	0.248093	7.0314	2.04476e-12	4.47967e-10	CYRIA	2	16549459	16666331
ENSG00000139211	819.024	2.9558	0.421697	7.00929	2.39535e-12	5.12982e-10	AMIGO2	12	47075707	47079959
ENSG00000034510	14857.3	1.4701	0.209783	7.00772	2.42239e-12	5.13008e-10	TMSB10	2	84905656	84906671
ENSG00000187800	796.293	2.05783	0.295406	6.96611	3.2583e-12	6.75035e-10	PEAR1	1	156893698	156916434
ENSG00000088832	2900.51	1.04464	0.153009	6.82728	8.65407e-12	1.68313e-09	FKBP1A	20	1368977	1393164
ENSG00000110092	4413.48	2.4043	0.352954	6.81195	9.62831e-12	1.85369e-09	CCND1	11	69641156	69654474
ENSG00000002586	4267.2	1.6997	0.251768	6.75106	1.46772e-11	2.76978e-09	CD99	X	2691187	2741309
ENSG00000138166	224.622	3.24013	0.482867	6.71018	1.94381e-11	3.5624e-09	DUSP5	10	110497907	110511533
ENSG00000136732	1107.77	2.12462	0.319229	6.65547	2.82394e-11	5.07776e-09	GYPC	2	126656133	126696667
ENSG00000154027	105.228	3.18466	0.479649	6.63957	3.146e-11	5.55211e-09	AK5	1	77282019	77559966
ENSG00000123146	150.503	2.97792	0.449246	6.6287	3.38664e-11	5.86812e-09	ADGRE5	19	14380501	14408725
ENSG00000127920	420.835	2.37049	0.357755	6.62601	3.44872e-11	5.92185e-09	GNG11	7	93921735	93928610
ENSG00000171223	850.505	3.10131	0.468721	6.61654	3.67704e-11	6.25753e-09	JUNB	19	12791486	12793315
ENSG00000249992	154.719	3.32415	0.507725	6.54715	5.86453e-11	9.89185e-09	TMEM158	3	45224466	45226287
ENSG00000175040	490.173	1.51878	0.232526	6.53165	6.50484e-11	1.08196e-08	CHST2	3	143119771	143124014
ENSG00000182492	628.087	2.18438	0.337502	6.47221	9.658e-11	1.5372e-08	BGN	X	153494980	153509546
ENSG00000185112	232.805	3.65042	0.563828	6.47436	9.52164e-11	1.5372e-08	FAM43A	3	194685883	194689037
ENSG00000109854	109.673	2.91767	0.451693	6.45939	1.05124e-10	1.65591e-08	HTATIP2	11	20363685	20383782
ENSG00000067082	2734.74	2.16046	0.337327	6.40465	1.50712e-10	2.29806e-08	KLF6	10	3775996	3785281
ENSG00000113739	1608.18	2.92951	0.460017	6.36826	1.91183e-10	2.84683e-08	STC2	5	173314723	173328447
ENSG00000142871	7337.34	3.01846	0.474952	6.35531	2.08013e-10	3.07343e-08	CCN1	1	85580761	85584589
ENSG00000002834	6299.42	1.24143	0.199093	6.23541	4.50603e-10	6.45751e-08	LASP1	17	38869859	38921770
ENSG00000139289	1464.53	3.80786	0.612708	6.21481	5.13878e-10	7.20185e-08	PHLDA1	12	76025447	76031776
ENSG00000175592	477.189	4.33857	0.698341	6.21268	5.20896e-10	7.21734e-08	FOSL1	11	65892049	65900573
ENSG00000050165	2123.94	3.2824	0.528479	6.21104	5.26343e-10	7.21734e-08	DKK3	11	11956207	12009769
ENSG00000175602	315.018	1.48319	0.24023	6.17405	6.65625e-10	8.91228e-08	CCDC85B	11	65890673	65891635
ENSG00000173334	442.744	2.31166	0.375409	6.1577	7.3808e-10	9.70194e-08	TRIB1	8	125430358	125438403
ENSG00000167468	2274.48	1.07122	0.175231	6.11319	9.76599e-10	1.26626e-07	GPX4	19	1103926	1106791
ENSG00000167779	252.442	3.58724	0.589744	6.08271	1.18169e-09	1.50153e-07	IGFBP6	12	53097436	53102345
ENSG00000185043	323.758	1.32373	0.21798	6.07272	1.25764e-09	1.57702e-07	CIB1	15	90229975	90234047
ENSG00000051523	803.499	2.11487	0.348891	6.06168	1.34706e-09	1.6781e-07	CYBA	16	88643289	88651054
ENSG00000244405	492.166	2.20792	0.365011	6.0489	1.45834e-09	1.77044e-07	ETV5	3	186046314	186110318
ENSG00000120318	579.139	1.58559	0.264321	5.99874	1.98854e-09	2.36885e-07	ARAP3	5	141653401	141682230
ENSG00000120738	2107.83	5.55002	0.928984	5.97429	2.31098e-09	2.70228e-07	EGR1	5	138465479	138469303
ENSG00000170955	130.929	2.91392	0.487834	5.97317	2.32681e-09	2.70421e-07	CAVIN3	11	6318946	6320532
ENSG00000182752	2402.93	3.45173	0.579288	5.95858	2.54439e-09	2.92145e-07	PAPPA	9	116153791	116402321
ENSG00000143641	2837.71	1.4538	0.244849	5.93755	2.89304e-09	3.24361e-07	GALNT2	1	230057990	230282122
ENSG00000162614	691.042	2.25339	0.380049	5.92919	3.04429e-09	3.39323e-07	NEXN	1	77888513	77943895
ENSG00000137331	657.437	2.83246	0.4808	5.89114	3.83534e-09	4.25009e-07	IER3	6	30743199	30744548
ENSG00000167772	399.495	2.19288	0.373924	5.86451	4.50458e-09	4.93433e-07	ANGPTL4	19	8363289	8374370
ENSG00000163545	355.772	1.35913	0.23237	5.84899	4.94563e-09	5.3865e-07	NUAK2	1	205302063	205321745
ENSG00000116016	1951.44	5.79785	0.993871	5.8336	5.42434e-09	5.87432e-07	EPAS1	2	46293667	46386697
ENSG00000103512	1357.17	1.22995	0.2115	5.81536	6.05049e-09	6.44259e-07	NOMO1	16	14833721	14896157
ENSG00000101439	2254.95	1.63815	0.281888	5.81134	6.19736e-09	6.56232e-07	CST3	20	23626706	23638473
ENSG00000139926	1350.4	1.98108	0.342313	5.78735	7.15045e-09	7.40694e-07	FRMD6	14	51489100	51730727
ENSG00000173559	773.085	1.89337	0.328381	5.76577	8.12881e-09	8.2853e-07	NABP1	2	191678068	191741097
ENSG00000177706	424.069	1.92529	0.33439	5.75763	8.53049e-09	8.64847e-07	FAM20C	7	192571	260772
ENSG00000105976	345.765	2.85269	0.496043	5.75089	8.87742e-09	8.93012e-07	MET	7	116672196	116798377
ENSG00000146376	411.29	1.59699	0.277717	5.75042	8.90201e-09	8.93012e-07	ARHGAP18	6	129576132	129710177
ENSG00000142552	573.813	2.47314	0.439339	5.62924	1.81007e-08	1.76923e-06	RCN3	19	49528003	49546962
ENSG00000167601	1795.62	1.52149	0.271502	5.604	2.09463e-08	2.0062e-06	AXL	19	41219223	41261766
ENSG00000184009	56189.4	1.06435	0.191374	5.56161	2.67301e-08	2.47318e-06	ACTG1	17	81509413	81523847
ENSG00000110719	453.746	2.07164	0.372638	5.55939	2.70723e-08	2.49275e-06	TCIRG1	11	68039025	68050895
ENSG00000251493	104.49	2.90424	0.522967	5.55339	2.80175e-08	2.56738e-06	FOXD1	5	73444827	73448777
ENSG00000064666	5668.17	1.31501	0.237413	5.53892	3.04346e-08	2.74903e-06	CNN2	19	1026586	1039068
ENSG00000102359	418.86	4.89027	0.885364	5.52345	3.32405e-08	2.91965e-06	SRPX2	X	100644195	100675788
ENSG00000106948	480.081	1.17858	0.214396	5.4972	3.85878e-08	3.34311e-06	AKNA	9	114334156	114394405
ENSG00000120129	1678.75	2.7484	0.501192	5.48373	4.16443e-08	3.5754e-06	DUSP1	5	172768096	172771195
ENSG00000096433	122.525	2.49418	0.455002	5.4817	4.21257e-08	3.60052e-06	ITPR3	6	33620365	33696574
ENSG00000114251	1964.02	2.08223	0.379917	5.48076	4.23513e-08	3.60364e-06	WNT5A	3	55465715	55490539
ENSG00000148154	1113.55	1.54625	0.282234	5.47859	4.28731e-08	3.61575e-06	UGCG	9	111896814	111935369
ENSG00000136542	158.305	3.21108	0.587318	5.46737	4.56774e-08	3.81847e-06	GALNT5	2	157257705	157318491
ENSG00000171206	1133.08	1.32939	0.24319	5.46644	4.5916e-08	3.82166e-06	TRIM8	10	102644479	102658318
ENSG00000189221	622.437	3.04588	0.557815	5.46038	4.75123e-08	3.93732e-06	MAOA	X	43654907	43746824
ENSG00000013364	1502.5	2.68276	0.491456	5.4588	4.79376e-08	3.95537e-06	MVP	16	29820394	29848039
ENSG00000188643	1005.6	3.09285	0.568557	5.43982	5.33354e-08	4.36298e-06	S100A16	1	153606886	153613145
ENSG00000213719	3677.08	1.3312	0.245545	5.4214	5.91346e-08	4.75572e-06	CLIC1	6	31730581	31739763
ENSG00000157613	961.084	2.21758	0.409901	5.41004	6.30098e-08	5.04608e-06	CREB3L1	11	46277662	46321409
ENSG00000157654	4333.79	1.36365	0.252771	5.39481	6.85976e-08	5.42519e-06	PALM2AKAP2	9	109498325	110172512
ENSG00000070540	371.246	2.14888	0.399078	5.3846	7.26044e-08	5.7098e-06	WIPI1	17	68420948	68457513
ENSG00000112893	1378.49	1.14599	0.213398	5.37021	7.8646e-08	6.14341e-06	MAN2A1	5	109689927	109869625
ENSG00000050344	836.688	1.57062	0.292556	5.3686	7.93513e-08	6.14812e-06	NFE2L3	7	26152198	26187137
ENSG00000138119	3758.04	2.77794	0.517909	5.36376	8.1507e-08	6.28957e-06	MYOF	10	93306429	93482334
ENSG00000196141	1577.5	1.61792	0.301905	5.35903	8.36722e-08	6.40479e-06	SPATS2L	2	200305881	200482264
ENSG00000128510	1329.31	5.08024	0.950189	5.34655	8.96443e-08	6.80725e-06	CPA4	7	130293134	130324180
ENSG00000105472	496.21	2.73452	0.513705	5.32313	1.01996e-07	7.684e-06	CLEC11A	19	50723364	50725718
ENSG00000104435	1745.74	5.1227	0.964876	5.30918	1.10122e-07	8.16699e-06	STMN2	8	79611117	79666158
ENSG00000170345	610.098	4.60247	0.868433	5.29974	1.15965e-07	8.50116e-06	FOS	14	75278826	75282230
ENSG00000026025	10642	1.92362	0.36348	5.29222	1.2084e-07	8.75743e-06	VIM	10	17228241	17237593
ENSG00000175832	192.796	3.34667	0.635154	5.26907	1.37116e-07	9.82491e-06	ETV4	17	43527844	43579620
ENSG00000135916	6388.29	1.15127	0.218541	5.26797	1.37944e-07	9.84724e-06	ITM2C	2	230864639	230879248
ENSG00000126458	645.915	1.48223	0.282677	5.24355	1.5752e-07	1.10943e-05	RRAS	19	49635292	49640143
ENSG00000169439	2822.92	1.1495	0.219208	5.24387	1.57241e-07	1.10943e-05	SDC2	8	96493813	96611790
ENSG00000160213	871.443	1.52281	0.290431	5.24329	1.57742e-07	1.10943e-05	CSTB	21	43772511	43776330
ENSG00000158290	2256.03	1.02592	0.195767	5.24054	1.6011e-07	1.12195e-05	CUL4B	X	120505920	120604074
ENSG00000057019	5281.44	2.09888	0.401733	5.22457	1.74561e-07	1.19681e-05	DCBLD2	3	98795941	98901695
ENSG00000157399	214.097	2.41397	0.462509	5.2193	1.79603e-07	1.21823e-05	ARSL	X	2934521	2968475
ENSG00000112378	999.99	2.08238	0.399233	5.21594	1.82884e-07	1.23172e-05	PERP	6	138088505	138107419
ENSG00000077238	349.198	2.41458	0.463861	5.20539	1.9359e-07	1.28565e-05	IL4R	16	27313668	27364778
ENSG00000187678	644.491	2.45919	0.473024	5.19887	2.00501e-07	1.32693e-05	SPRY4	5	142310427	142326455
ENSG00000152601	1853.15	1.22216	0.235285	5.19439	2.05388e-07	1.3499e-05	MBNL1	3	152243828	152465780
ENSG00000152767	1749.55	1.0852	0.210107	5.16499	2.40449e-07	1.56951e-05	FARP1	13	98142562	98455176
ENSG00000102755	692.703	4.82436	0.934301	5.16361	2.42237e-07	1.57578e-05	FLT1	13	28300346	28495145
ENSG00000077942	5494.44	1.74416	0.340077	5.12872	2.91723e-07	1.87213e-05	FBLN1	22	45502238	45601135
ENSG00000105974	1265.67	3.68436	0.720491	5.11368	3.15939e-07	2.01398e-05	CAV1	7	116524994	116561179
ENSG00000181104	3292.52	1.44629	0.283573	5.10022	3.39257e-07	2.14602e-05	F2R	5	76716126	76735770
ENSG00000175352	105.015	3.09981	0.608193	5.09676	3.4552e-07	2.17347e-05	NRIP3	11	8980576	9004049
ENSG00000123104	627.462	1.29568	0.254355	5.094	3.50595e-07	2.19814e-05	ITPR2	12	26335352	26833194
ENSG00000173210	263.26	5.441	1.06921	5.08882	3.60307e-07	2.25162e-05	ABLIM3	5	149141483	149260542
ENSG00000167992	124.912	2.21078	0.434749	5.08519	3.67255e-07	2.28755e-05	VWCE	11	61258286	61295316
ENSG00000107819	976.915	1.66468	0.327471	5.08344	3.70666e-07	2.30127e-05	SFXN3	10	101031234	101041244
ENSG00000198053	730.416	2.12263	0.418897	5.0672	4.03715e-07	2.46782e-05	SIRPA	20	1894167	1940592
ENSG00000035862	4615.56	1.45508	0.2873	5.06468	4.09095e-07	2.48324e-05	TIMP2	17	78852977	78925387
ENSG00000155254	1279.01	1.12052	0.221376	5.06159	4.15771e-07	2.51574e-05	MARVELD1	10	97713173	97718150
ENSG00000213654	170.482	2.18907	0.432994	5.05566	4.28902e-07	2.58698e-05	GPSM3	6	32190766	32195523
ENSG00000204516	157.223	2.42451	0.481698	5.03325	4.82227e-07	2.86332e-05	MICB	6	31494881	31511124
ENSG00000142867	327.962	1.39254	0.276941	5.02828	4.94898e-07	2.90929e-05	BCL10	1	85265776	85276632
ENSG00000103642	295.7	1.24683	0.247956	5.02841	4.9456e-07	2.90929e-05	LACTB	15	63121833	63142061
ENSG00000116285	4141.57	2.01722	0.401211	5.02782	4.96076e-07	2.90929e-05	ERRFI1	1	8004404	8026309
ENSG00000187091	226.643	1.20763	0.240456	5.02225	5.10684e-07	2.98578e-05	PLCD1	3	38007496	38029642
ENSG00000174807	1683.79	1.83957	0.366394	5.02074	5.14723e-07	2.99104e-05	CD248	11	66314494	66317044
ENSG00000130508	11593	1.29177	0.257466	5.01724	5.242e-07	3.03685e-05	PXDN	2	1631887	1744852
ENSG00000126005	554.058	1.37934	0.275037	5.01512	5.30016e-07	3.06124e-05	MMP24OS	20	35201745	35278131
ENSG00000075624	66972.3	1.35223	0.269807	5.01182	5.39164e-07	3.10467e-05	ACTB	7	5526409	5563902
ENSG00000035403	9548.43	1.38528	0.276528	5.00955	5.45579e-07	3.13215e-05	VCL	10	73995193	74121363
ENSG00000185164	494.087	1.13126	0.226344	4.99798	5.79353e-07	3.29626e-05	NOMO2	16	18417325	18562211
ENSG00000163874	199.726	1.37743	0.275588	4.99816	5.78805e-07	3.29626e-05	ZC3H12A	1	37474580	37484377
ENSG00000155368	1307.79	1.18253	0.237851	4.97173	6.63586e-07	3.73096e-05	DBI	2	119366921	119372560
ENSG00000106991	189.071	3.6325	0.731334	4.96695	6.80132e-07	3.80372e-05	ENG	9	127815013	127854658
ENSG00000159216	532.361	3.15894	0.638012	4.95123	7.37473e-07	4.08612e-05	RUNX1	21	34787801	36004667
ENSG00000139318	407.655	2.79875	0.566312	4.94207	7.72973e-07	4.25805e-05	DUSP6	12	89347235	89352501
ENSG00000170006	317.939	4.06605	0.823059	4.94017	7.8054e-07	4.28734e-05	TMEM154	4	152618628	152680012
ENSG00000163110	1461.27	1.28748	0.260734	4.93791	7.89628e-07	4.31241e-05	PDLIM5	4	94451857	94668227
ENSG00000065308	1722.57	1.39954	0.283536	4.93603	7.97277e-07	4.34175e-05	TRAM2	6	52497408	52577060
ENSG00000123342	114.331	1.5184	0.308393	4.9236	8.49684e-07	4.58781e-05	MMP19	12	55835433	55842966
ENSG00000157483	715.762	2.0263	0.412531	4.91187	9.021e-07	4.84796e-05	MYO1E	15	59132434	59372871
ENSG00000087245	6386.15	1.40463	0.286416	4.90418	9.38191e-07	5.02301e-05	MMP2	16	55389700	55506691
ENSG00000131236	3261.26	1.19736	0.244808	4.89103	1.00309e-06	5.2961e-05	CAP1	1	40040233	40072649
ENSG00000197712	1408.33	1.308	0.26753	4.88917	1.01261e-06	5.3316e-05	FAM114A1	4	38867677	38945739
ENSG00000162909	5790.44	1.17222	0.239805	4.88821	1.01756e-06	5.34292e-05	CAPN2	1	223701593	223776018
ENSG00000177697	2229.72	1.47173	0.301122	4.88749	1.02131e-06	5.34785e-05	CD151	11	832887	839831
ENSG00000130164	3473.22	1.11616	0.229133	4.87123	1.10907e-06	5.76248e-05	LDLR	19	11089462	11133820
ENSG00000175220	1431.21	1.08499	0.222735	4.87122	1.1091e-06	5.76248e-05	ARHGAP1	11	46677080	46700619
ENSG00000161638	3704.48	1.37532	0.282779	4.86358	1.15283e-06	5.95471e-05	ITGA5	12	54395261	54419266
ENSG00000152518	637.875	1.8037	0.371099	4.86042	1.17139e-06	6.03423e-05	ZFP36L2	2	43222402	43226606
ENSG00000176171	437.703	1.23812	0.254885	4.85756	1.18841e-06	6.10544e-05	BNIP3	10	131966455	131982013
ENSG00000144118	1007.81	1.07839	0.222079	4.85589	1.19845e-06	6.14042e-05	RALB	2	120240064	120294710
ENSG00000034152	446.297	1.28219	0.264936	4.83961	1.30095e-06	6.54253e-05	MAP2K3	17	21284672	21315232
ENSG00000181649	340.174	3.77186	0.779517	4.83871	1.30682e-06	6.55475e-05	PHLDA2	11	2928273	2929420
ENSG00000111269	337.755	1.07317	0.22186	4.83716	1.31709e-06	6.57164e-05	CREBL2	12	12611827	12645108
ENSG00000130309	2316.45	1.06879	0.222327	4.80728	1.52996e-06	7.4964e-05	COLGALT1	19	17555649	17583162
ENSG00000172965	400.415	1.8242	0.380295	4.79681	1.61216e-06	7.81875e-05	MIR4435-2HG	2	111006015	111523376
ENSG00000083444	3525.15	1.73273	0.361301	4.7958	1.62023e-06	7.83798e-05	PLOD1	1	11934205	11975538
ENSG00000106211	3015.82	1.0599	0.221443	4.78633	1.6986e-06	8.17197e-05	HSPB1	7	76302673	76304295
ENSG00000134668	289.759	3.84628	0.805446	4.77534	1.79406e-06	8.52738e-05	SPOCD1	1	31790422	31816051
ENSG00000101955	783.087	2.75519	0.578541	4.7623	1.91399e-06	9.02988e-05	SRPX	X	38149336	38220924
ENSG00000197956	1248.99	2.52007	0.529818	4.75647	1.97009e-06	9.226e-05	S100A6	1	153534599	153536244
ENSG00000101198	103.548	2.82699	0.594599	4.75444	1.98994e-06	9.27342e-05	NKAIN4	20	63240784	63272694
ENSG00000137936	250.893	2.46104	0.519832	4.7343	2.19807e-06	0.000101693	BCAR3	1	93561741	93847150
ENSG00000116791	671.749	1.70888	0.360957	4.73429	2.19819e-06	0.000101693	CRYZ	1	74705482	74733408
ENSG00000141753	2813.36	2.06347	0.436301	4.72947	2.25108e-06	0.000103887	IGFBP4	17	40443450	40457725
ENSG00000076043	968.362	1.28962	0.273375	4.71742	2.38851e-06	0.000109699	REXO2	11	114439435	114450279
ENSG00000137801	5902.67	4.07941	0.869542	4.69145	2.71277e-06	0.000122525	THBS1	15	39581079	39599466
ENSG00000173442	390.979	2.34562	0.500043	4.69084	2.72088e-06	0.0001226	EHBP1L1	11	65576046	65592650
ENSG00000164442	1427.52	1.94113	0.413967	4.6891	2.74416e-06	0.000123358	CITED2	6	139371807	139374648
ENSG00000143369	729.574	3.68681	0.786858	4.68548	2.79302e-06	0.000125259	ECM1	1	150508062	150513789
ENSG00000135919	3004.32	2.67533	0.571522	4.68106	2.85395e-06	0.000127392	SERPINE2	2	223975045	224039318
ENSG00000259330	475.695	1.3466	0.287968	4.67621	2.92225e-06	0.000129531	INAFM2	15	40323692	40326715
ENSG00000118523	11040.8	2.49245	0.535362	4.65565	3.22964e-06	0.000140862	CCN2	6	131948176	131951372
ENSG00000120885	2324.64	2.29863	0.495885	4.63542	3.56209e-06	0.000151887	CLU	8	27596917	27614700
ENSG00000115641	1418.42	2.31345	0.500263	4.62446	3.75567e-06	0.000159073	FHL2	2	105357712	105438513
ENSG00000162545	533.989	1.6921	0.367364	4.60605	4.10397e-06	0.000172294	CAMK2N1	1	20482391	20486210
ENSG00000115129	417.638	1.03344	0.224436	4.60462	4.13211e-06	0.000173094	TP53I3	2	24077433	24085861
ENSG00000180573	144.17	2.58101	0.561635	4.59552	4.31671e-06	0.000180036	H2AC6	6	26124145	26139116
ENSG00000173846	271.102	1.85823	0.404473	4.5942	4.34413e-06	0.000180784	PLK3	1	44800377	44805990
ENSG00000250479	105.727	2.74482	0.598426	4.58673	4.50242e-06	0.000186152	CHCHD10	22	23765834	23767972
ENSG00000072135	228.27	1.13273	0.247272	4.58091	4.62966e-06	0.000190109	PTPN18	2	130356045	130375405
ENSG00000151689	184.499	1.39212	0.303952	4.58008	4.648e-06	0.000190109	INPP1	2	190343570	190371665
ENSG00000061337	593.881	2.28211	0.499136	4.57213	4.82798e-06	0.000196627	LZTS1	8	20246165	20303963
ENSG00000276045	216.619	1.05166	0.230109	4.57027	4.87102e-06	0.000197957	ORAI1	12	121626550	121642677
ENSG00000172936	571.56	1.00859	0.222196	4.53918	5.64734e-06	0.000224631	MYD88	3	38138478	38143022
ENSG00000156515	1590.34	1.53716	0.338669	4.53882	5.65702e-06	0.000224631	HK1	10	69269984	69401884
ENSG00000011422	503.553	1.94527	0.43079	4.5156	6.31376e-06	0.000246095	PLAUR	19	43646095	43670547
ENSG00000148834	797.071	1.38062	0.306179	4.50921	6.50704e-06	0.000252082	GSTO1	10	104235356	104267459
ENSG00000146733	510.714	1.04073	0.230851	4.50821	6.53772e-06	0.000252756	PSPH	7	56011051	56051604
ENSG00000151136	136.441	1.96544	0.436783	4.49981	6.80127e-06	0.000262413	BTBD11	12	107318421	107659642
ENSG00000013016	703.261	2.46337	0.54783	4.49659	6.90525e-06	0.000264817	EHD3	2	31234152	31269451
ENSG00000067066	452.632	2.94347	0.654933	4.4943	6.9799e-06	0.000267142	SP100	2	230415942	230545606
ENSG00000115457	5995.92	1.24458	0.277028	4.49262	7.03536e-06	0.000268725	IGFBP2	2	216632828	216664436
ENSG00000178209	6268.93	1.18705	0.264519	4.48758	7.20375e-06	0.000274567	PLEC	8	143915153	143976734
ENSG00000184232	565.159	1.83341	0.408709	4.48587	7.26181e-06	0.000275717	OAF	11	120211032	120230334
ENSG00000182534	2051.74	1.02281	0.228058	4.48489	7.29508e-06	0.00027643	MXRA7	17	76672551	76711016
ENSG00000129625	907.285	1.27071	0.283539	4.48159	7.40873e-06	0.000278522	REEP5	5	112876385	112922289
ENSG00000111145	1558.42	1.39551	0.311705	4.47704	7.56853e-06	0.000283411	ELK3	12	96194375	96269824
ENSG00000222041	221.142	1.72202	0.3852	4.47046	7.8051e-06	0.000290557	CYTOR	2	87454781	87636740
ENSG00000147065	6581.46	1.31199	0.293843	4.46493	8.0095e-06	0.000296429	MSN	X	65588377	65741931
ENSG00000013288	848.975	1.55961	0.349776	4.45889	8.23833e-06	0.000303719	MAN2B2	4	6575189	6623362
ENSG00000105329	1298.08	1.3002	0.291676	4.45768	8.28515e-06	0.000304855	TGFB1	19	41301587	41353922
ENSG00000118526	179.157	1.46538	0.329273	4.45034	8.57327e-06	0.000313039	TCF21	6	133889113	133895553
ENSG00000125753	1239.46	1.13985	0.256233	4.44849	8.6477e-06	0.000315153	VASP	19	45506579	45526983
ENSG00000168077	1812.64	1.35487	0.304836	4.4446	8.80556e-06	0.000320294	SCARA3	8	27633868	27676776
ENSG00000182197	3135.85	1.37414	0.309366	4.44178	8.92177e-06	0.000323287	EXT1	8	117794490	118111826
ENSG00000182511	112.043	1.74656	0.393588	4.43752	9.09997e-06	0.000327255	FES	15	90883695	90895776
ENSG00000108828	4028.87	1.31138	0.295909	4.43171	9.34893e-06	0.000334945	VAT1	17	43014607	43025123
ENSG00000111799	10927.5	2.52851	0.570929	4.42876	9.47781e-06	0.000338925	COL12A1	6	75084326	75206267
ENSG00000185813	485.694	1.01753	0.229849	4.42694	9.55804e-06	0.000341154	PCYT2	17	81900958	81911432
ENSG00000154447	407.347	1.32194	0.299808	4.4093	1.03705e-05	0.000366039	SH3RF1	4	169094259	169270956
ENSG00000122786	12396	1.13238	0.256902	4.40783	1.0441e-05	0.000367169	CALD1	7	134744252	134970729
ENSG00000164465	568.785	1.99146	0.452399	4.402	1.07258e-05	0.000376491	DCBLD1	6	117453817	117569858
ENSG00000149260	549.431	1.34542	0.305843	4.39906	1.08723e-05	0.000380652	CAPN5	11	77066961	77126155
ENSG00000115232	2110.42	2.53613	0.5766	4.39843	1.09036e-05	0.000380652	ITGA4	2	181457202	181538940
ENSG00000134590	1785.29	1.1654	0.265929	4.38237	1.17397e-05	0.000403895	RTL8C	X	135032355	135033546
ENSG00000122861	568.875	2.99993	0.688378	4.35797	1.31275e-05	0.000441287	PLAU	10	73909177	73917496
ENSG00000148677	3151.57	2.93853	0.674951	4.35369	1.33862e-05	0.000447617	ANKRD1	10	90912096	90921087
ENSG00000263528	265.609	1.21114	0.278243	4.35282	1.34398e-05	0.000448621	IKBKE	1	206470476	206496889
ENSG00000162722	229.303	2.0517	0.472249	4.34454	1.3957e-05	0.000462644	TRIM58	1	247857187	247880138
ENSG00000153551	151.335	1.21721	0.280222	4.34372	1.40087e-05	0.000463553	CMTM7	3	32391698	32483067
ENSG00000144583	203.356	3.88361	0.897941	4.32502	1.5252e-05	0.000495548	MARCHF4	2	216257865	216372483
ENSG00000101608	2541.32	1.10141	0.25502	4.3189	1.5681e-05	0.000507437	MYL12A	18	3247481	3256236
ENSG00000141682	501.649	1.77763	0.411896	4.31572	1.59086e-05	0.000512977	PMAIP1	18	59899996	59904305
ENSG00000122591	1029.45	1.05883	0.245491	4.3131	1.60981e-05	0.000516549	FAM126A	7	22889371	23014130
ENSG00000162512	2696.09	1.65303	0.384139	4.30321	1.68344e-05	0.000537461	SDC3	1	30869466	30908758
ENSG00000104324	318.545	1.50868	0.351205	4.29572	1.74123e-05	0.000551294	CPQ	8	96645242	97149654
ENSG00000160888	375.019	1.8349	0.427309	4.29408	1.75422e-05	0.000554485	IER2	19	13150411	13154911
ENSG00000247596	404.111	1.17013	0.273269	4.28196	1.85256e-05	0.00058171	TWF2	3	52228612	52246788
ENSG00000112977	2161.47	1.02373	0.239158	4.28058	1.86409e-05	0.000584369	DAP	5	10679230	10761234
ENSG00000100243	3975.76	1.06272	0.248328	4.27948	1.87329e-05	0.000585327	CYB5R3	22	42617840	42649392
ENSG00000111348	334.741	3.23035	0.754818	4.27963	1.872e-05	0.000585327	ARHGDIB	12	14942031	14961728
ENSG00000071127	6387.88	1.15535	0.270466	4.27169	1.93995e-05	0.000603188	WDR1	4	10074339	10116949
ENSG00000185989	841.454	1.34258	0.315837	4.25086	2.12956e-05	0.000653098	RASA3	13	113977783	114132623
ENSG00000140945	802.361	3.61497	0.853157	4.23717	2.26357e-05	0.000684821	CDH13	16	82626965	83800640
ENSG00000197496	326.206	1.71663	0.406078	4.22733	2.36482e-05	0.000713187	SLC2A10	20	46709649	46736347
ENSG00000074410	117.848	3.75637	0.888752	4.22656	2.37286e-05	0.000714482	CA12	15	63321378	63381846
ENSG00000146072	2369.96	1.97429	0.467409	4.2239	2.40112e-05	0.000721851	TNFRSF21	6	47231532	47309905
ENSG00000162458	1937.42	1.36358	0.32295	4.22227	2.41856e-05	0.000724809	FBLIM1	1	15756607	15786594
ENSG00000100345	28791.1	1.53126	0.363015	4.21818	2.46287e-05	0.000733475	MYH9	22	36281280	36387967
ENSG00000054356	110.114	4.75774	1.12877	4.21498	2.49799e-05	0.000740766	PTPRN	2	219289623	219309648
ENSG00000163453	905.401	4.19694	0.995742	4.21489	2.49902e-05	0.000740766	IGFBP7	4	57030773	57110385
ENSG00000134369	2047.76	2.44568	0.580462	4.21334	2.51623e-05	0.00074471	NAV1	1	201622885	201826969
ENSG00000110906	1795.43	1.02943	0.244634	4.20804	2.576e-05	0.00076004	KCTD10	12	109448655	109477359
ENSG00000130635	27375.4	1.47556	0.350911	4.20494	2.61146e-05	0.000768426	COL5A1	9	134641803	134844843
ENSG00000087086	25145.4	1.41698	0.337339	4.20048	2.66348e-05	0.000782218	FTL	19	48965309	48966879
ENSG00000255248	974.898	1.55519	0.370375	4.19895	2.68154e-05	0.00078631	MIR100HG	11	122028325	122556721
ENSG00000178031	372.094	2.89391	0.690492	4.19109	2.77616e-05	0.000809847	ADAMTSL1	9	17906563	18910950
ENSG00000118985	689.053	1.69058	0.403766	4.18703	2.82624e-05	0.000816183	ELL2	5	95885098	95961851
ENSG00000140682	867.825	1.78635	0.426771	4.18573	2.84257e-05	0.00081842	TGFB1I1	16	31471585	31477960
ENSG00000136158	810.012	1.81005	0.432647	4.18367	2.86843e-05	0.000823376	SPRY2	13	80335976	80341126
ENSG00000162618	144.431	4.90931	1.17583	4.17518	2.9775e-05	0.000850842	ADGRL4	1	78889764	79282124
ENSG00000110880	3809.98	1.17191	0.281165	4.16805	3.07213e-05	0.000875259	CORO1C	12	108645109	108731526
ENSG00000111252	782.374	2.17628	0.523059	4.16068	3.17307e-05	0.00089853	SH2B3	12	111405923	111451623
ENSG00000072786	695.496	1.98577	0.477722	4.15675	3.22805e-05	0.000908652	STK10	5	172042079	172188224
ENSG00000110427	330.332	4.00387	0.963321	4.15632	3.23411e-05	0.000908652	KIAA1549L	11	33376108	33674102
ENSG00000130830	191.45	1.25082	0.300991	4.15567	3.24339e-05	0.000908652	MPP1	X	154778684	154821007
ENSG00000172164	104.95	2.17631	0.523531	4.15698	3.22475e-05	0.000908652	SNTB1	8	120535745	120813273
ENSG00000164251	1038.79	3.32617	0.801972	4.14749	3.36136e-05	0.000936661	F2RL1	5	76818933	76835315
ENSG00000146674	25745.4	2.06735	0.498801	4.14463	3.40356e-05	0.000944276	IGFBP3	7	45912245	45921874
ENSG00000182749	114.772	1.08788	0.263057	4.13552	3.54144e-05	0.000975678	PAQR7	1	25861484	25875708
ENSG00000151176	1621.49	1.40185	0.339037	4.13479	3.55274e-05	0.000975723	PLBD2	12	113358566	113391629
ENSG00000116678	193.813	1.13375	0.27526	4.11883	3.80797e-05	0.00103834	LEPR	1	65420652	65641559
ENSG00000171700	109.297	1.29137	0.313683	4.11681	3.84154e-05	0.00104565	RGS19	20	64073181	64079988
ENSG00000089159	1030.72	1.3083	0.318478	4.10797	3.99152e-05	0.00108374	PXN	12	120210439	120265771
ENSG00000172985	204.08	2.0189	0.49305	4.09471	4.22698e-05	0.00112996	SH3RF3	2	109129205	109504634
ENSG00000127314	2585.52	1.10523	0.27026	4.08952	4.3227e-05	0.00114789	RAP1B	12	68610855	68671901
ENSG00000159423	240.589	1.01036	0.247533	4.08173	4.47022e-05	0.00118009	ALDH4A1	1	18871430	18902724
ENSG00000186340	779.723	4.19936	1.02995	4.07723	4.55762e-05	0.00119984	THBS2	6	169215780	169254050
ENSG00000188766	138.31	1.55298	0.381479	4.07095	4.68213e-05	0.00123092	SPRED3	19	38388421	38399587
ENSG00000026508	2868.12	3.36275	0.826712	4.06762	4.74951e-05	0.00124178	CD44	11	35138882	35232402
ENSG00000116260	3717.6	2.17534	0.53479	4.06766	4.74866e-05	0.00124178	QSOX1	1	180154869	180204030
ENSG00000127952	283.52	1.0382	0.255843	4.05795	4.95052e-05	0.00128028	STYXL1	7	75996338	76048004
ENSG00000166510	142.197	3.48168	0.858633	4.05491	5.01546e-05	0.00129357	CCDC68	18	54901509	54959461
ENSG00000164220	343.346	3.153	0.778878	4.04814	5.16273e-05	0.00132438	F2RL2	5	76615482	76623413
ENSG00000162576	1483.83	1.79375	0.443895	4.04094	5.32371e-05	0.00135013	MXRA8	1	1352689	1361777
ENSG00000100644	3370.95	1.02179	0.252775	4.04228	5.29346e-05	0.00135013	HIF1A	14	61695513	61748259
ENSG00000106348	545.964	1.57725	0.390905	4.03485	5.46363e-05	0.00137623	IMPDH1	7	128392277	128410252
ENSG00000115310	5807.79	1.49583	0.370786	4.03421	5.47853e-05	0.00137623	RTN4	2	54972187	55112621
ENSG00000103647	358.298	2.61209	0.648431	4.02833	5.61754e-05	0.00140328	CORO2B	15	68578993	68727806
ENSG00000118508	569.528	1.15746	0.289674	3.99572	6.44981e-05	0.00157809	RAB32	6	146543833	146554953
ENSG00000165507	375.833	2.37943	0.595762	3.99392	6.499e-05	0.00158776	DEPP1	10	44970981	44978809
ENSG00000108219	2008.8	1.17754	0.294853	3.99366	6.50599e-05	0.00158776	TSPAN14	10	80454166	80533124
ENSG00000125740	265.442	3.42216	0.857128	3.99259	6.53558e-05	0.00159091	FOSB	19	45467995	45475179
ENSG00000131459	830.098	2.04178	0.51382	3.97373	7.0757e-05	0.00170281	GFPT2	5	180300698	180353336
ENSG00000135074	2651.74	1.5988	0.402528	3.9719	7.1301e-05	0.00171374	ADAM19	5	157395534	157575775
ENSG00000164741	2862.55	1.39978	0.352511	3.97087	7.16119e-05	0.00171688	DLC1	8	13083361	13604610
ENSG00000136997	719.852	1.99891	0.504215	3.96439	7.35826e-05	0.00174873	MYC	8	127735434	127742951
ENSG00000131018	2288.12	1.41217	0.356789	3.958	7.55788e-05	0.00178284	SYNE1	6	152121684	152637801
ENSG00000144802	811.013	1.98127	0.50129	3.95235	7.73889e-05	0.00181431	NFKBIZ	3	101827991	101861022
ENSG00000164054	2281.61	1.06056	0.268744	3.94635	7.93506e-05	0.00184667	SHISA5	3	48467798	48504826
ENSG00000041353	219.028	5.38049	1.36384	3.9451	7.97674e-05	0.00185411	RAB27B	18	54717860	54895516
ENSG00000163661	794.566	4.12567	1.04832	3.93552	8.30167e-05	0.0019133	PTX3	3	157436850	157443633
ENSG00000116962	4125.34	2.33033	0.592754	3.93136	8.44658e-05	0.001942	NID1	1	235975830	236065109
ENSG00000164111	6359.58	1.25845	0.320613	3.92514	8.66794e-05	0.00198333	ANXA5	4	121667946	121696995
ENSG00000188677	159.262	1.42423	0.363352	3.9197	8.86607e-05	0.00201415	PARVB	22	43999211	44172939
ENSG00000073008	851.42	1.47321	0.376032	3.91779	8.93652e-05	0.00202774	PVR	19	44643798	44666162
ENSG00000129911	288.125	1.017	0.259896	3.9131	9.11182e-05	0.00206506	KLF16	19	1852399	1863579
ENSG00000173482	1208.47	1.29536	0.331472	3.90792	9.30951e-05	0.00208998	PTPRM	18	7566782	8406861
ENSG00000120875	940.469	2.19807	0.563708	3.89931	9.64681e-05	0.00215808	DUSP4	8	29333064	29350684
ENSG00000125347	239.368	2.00056	0.513807	3.8936	9.87669e-05	0.00220175	IRF1	5	132440440	132508719
ENSG00000146112	1657.18	1.34216	0.344811	3.89245	9.92373e-05	0.00220965	PPP1R18	6	30676389	30687895
ENSG00000065054	390.412	1.12695	0.290029	3.88565	0.000102057	0.00226548	SLC9A3R2	16	2025356	2039026
ENSG00000198467	7309.95	1.27154	0.327249	3.88554	0.000102101	0.00226548	TPM2	9	35681992	35690056
ENSG00000126562	214.811	3.20844	0.827208	3.87863	0.000105044	0.00231435	WNK4	17	42780610	42797066
ENSG00000144655	520.541	1.10796	0.285934	3.87486	0.000106685	0.00234265	CSRNP1	3	39141855	39154562
ENSG00000162430	1585.27	1.13496	0.293371	3.86866	0.000109434	0.00240024	SELENON	1	25800176	25818221
ENSG00000137809	1739.08	2.18877	0.566224	3.86555	0.000110839	0.0024199	ITGA11	15	68296532	68432163
ENSG00000136114	165.33	3.0751	0.796802	3.85931	0.000113708	0.00246282	THSD1	13	52377167	52416373
ENSG00000182718	16054.8	1.52987	0.396623	3.85725	0.000114672	0.00247805	ANXA2	15	60347134	60402883
ENSG00000140564	2342.79	1.28821	0.334029	3.85658	0.000114983	0.00248197	FURIN	15	90868588	90883564
ENSG00000162976	148.489	1.24104	0.321886	3.85552	0.000115484	0.00248995	SLC66A3	2	11155198	11178870
ENSG00000116005	2077.05	1.03917	0.269739	3.8525	0.000116916	0.00251314	PCYOX1	2	70257386	70281185
ENSG00000108821	67042.1	1.77414	0.461485	3.84443	0.000120835	0.00258487	COL1A1	17	50184101	50201632
ENSG00000015532	612.742	1.17824	0.306593	3.84302	0.000121531	0.00259393	XYLT2	17	50346126	50363138
ENSG00000214944	290.797	2.7279	0.709915	3.84258	0.00012175	0.00259569	ARHGEF28	5	73626158	73941993
ENSG00000143878	1910.77	1.68079	0.437444	3.8423	0.000121888	0.00259575	RHOB	2	20447074	20449440
ENSG00000062716	3771.11	1.50311	0.391997	3.83449	0.000125824	0.00265877	VMP1	17	59707192	59842255
ENSG00000170017	3484.8	1.15461	0.301391	3.83093	0.000127659	0.00269157	ALCAM	3	105366909	105576900
ENSG00000085117	400.974	2.49006	0.650254	3.82937	0.000128471	0.00270571	CD82	11	44564427	44620358
ENSG00000106105	2986.42	1.00442	0.2625	3.82637	0.000130047	0.00272684	GARS1	7	30580533	30634033
ENSG00000183688	848.126	2.05968	0.538723	3.82326	0.000131699	0.00275541	RFLNB	17	439978	445939
ENSG00000166741	1566.81	2.66425	0.69698	3.82256	0.000132074	0.00276024	NNMT	11	114257787	114313536
ENSG00000118503	818.412	2.51544	0.658571	3.81954	0.000133702	0.00278204	TNFAIP3	6	137867214	137883312
ENSG00000185340	333.831	1.0898	0.285288	3.81999	0.000133458	0.00278204	GAS2L1	22	29306582	29312785
ENSG00000117586	500.273	4.56035	1.19425	3.81858	0.00013422	0.00278979	TNFSF4	1	173183731	173207331
ENSG00000128340	348.475	3.04233	0.797553	3.81458	0.000136412	0.00281692	RAC2	22	37225270	37244448
ENSG00000204442	194.525	1.25125	0.32922	3.80067	0.000144306	0.00294799	FAM155A	13	107163510	107867496
ENSG00000198879	304.181	2.00681	0.528341	3.79831	0.000145684	0.0029666	SFMBT2	10	7158624	7411486
ENSG00000235162	887.354	2.2929	0.604229	3.79476	0.000147785	0.00300297	C12orf75	12	105235290	105396097
ENSG00000072110	7151.94	1.86523	0.491937	3.79161	0.000149674	0.00303165	ACTN1	14	68874128	68979440
ENSG00000101670	377.226	1.72415	0.455397	3.78603	0.000153071	0.00309062	LIPG	18	49560699	49599185
ENSG00000115756	199.861	1.00716	0.266051	3.78558	0.000153353	0.00309245	HPCAL1	2	10302889	10427617
ENSG00000185697	307.119	1.68742	0.446617	3.77822	0.00015795	0.00316233	MYBL1	8	66562175	66614247
ENSG00000066322	819.197	1.16911	0.309981	3.77155	0.000162239	0.00322607	ELOVL1	1	43363398	43368074
ENSG00000059804	1182.37	1.35209	0.358801	3.76835	0.000164327	0.00325242	SLC2A3	12	7919230	7936187
ENSG00000118473	129.844	1.35509	0.360031	3.76382	0.000167335	0.00330166	SGIP1	1	66533383	66751139
ENSG00000130147	2822.48	1.23722	0.329029	3.76022	0.000169765	0.00333924	SH3BP4	2	234952017	235055714
ENSG00000173599	225.723	1.34994	0.359227	3.7579	0.000171344	0.00334955	PC	11	66848417	66958386
ENSG00000115902	458.513	1.47589	0.393556	3.75014	0.000176739	0.0034409	SLC1A4	2	64988477	65023865
ENSG00000185339	259.175	1.29741	0.34665	3.7427	0.000182051	0.00352632	TCN2	22	30607003	30627271
ENSG00000165169	518.319	1.32552	0.354519	3.73892	0.000184809	0.00357248	DYNLT3	X	37836757	37847571
ENSG00000163513	1274.35	2.25515	0.604074	3.73323	0.000189037	0.00362844	TGFBR2	3	30606601	30694142
ENSG00000256235	544.323	2.75793	0.739139	3.73127	0.000190517	0.00364951	SMIM3	5	150778757	150796734
ENSG00000206538	769.149	1.39187	0.373419	3.72736	0.000193495	0.00370282	VGLL3	3	86876388	86991149
ENSG00000120913	209.092	1.30709	0.351291	3.72082	0.00019858	0.00375568	PDLIM2	8	22578279	22598025
ENSG00000182253	389.574	2.5858	0.694965	3.72076	0.000198622	0.00375568	SYNM	15	99098217	99135593
ENSG00000136153	646.717	3.07224	0.825905	3.71984	0.000199346	0.00376192	LMO7	13	75620434	75859870
ENSG00000197614	253.358	4.60256	1.23931	3.71382	0.000204156	0.00384128	MFAP5	12	8637346	8662888
ENSG00000141068	493.64	1.0628	0.286577	3.7086	0.00020841	0.00390011	KSR1	17	27456470	27626438
ENSG00000144959	178.328	2.21598	0.597504	3.70873	0.000208302	0.00390011	NCEH1	3	172630249	172711218
ENSG00000117394	2235.38	1.54011	0.415295	3.70848	0.000208511	0.00390011	SLC2A1	1	42925353	42958893
ENSG00000151702	212.884	2.50798	0.676555	3.70698	0.000209743	0.00391932	FLI1	11	128686535	128813267
ENSG00000157227	6945.5	1.31145	0.354099	3.70364	0.000212529	0.00396361	MMP14	14	22836560	22849041
ENSG00000107984	679.531	2.55995	0.692339	3.69753	0.000217703	0.00403248	DKK1	10	52314281	52318042
ENSG00000104419	248.42	1.5123	0.408986	3.69768	0.00021758	0.00403248	NDRG1	8	133237175	133302022
ENSG00000050820	2622.27	1.34727	0.364446	3.69675	0.000218377	0.00403712	BCAR1	16	75228181	75268053
ENSG00000167555	159.87	1.17506	0.319996	3.67213	0.000240539	0.00438725	ZNF528	19	52397849	52418412
ENSG00000249669	195.563	1.95221	0.53252	3.66598	0.000246392	0.00448115	CARMN	5	149406689	149432835
ENSG00000135046	5891.97	1.32579	0.361809	3.66433	0.000247982	0.00450576	ANXA1	9	73151865	73170393
ENSG00000137962	785.55	2.12634	0.580621	3.66218	0.000250081	0.00452771	ARHGAP29	1	94148988	94275068
ENSG00000171729	207.802	1.62431	0.443544	3.66212	0.00025014	0.00452771	TMEM51	1	15152532	15220478
ENSG00000181634	220.841	4.15336	1.13455	3.66081	0.000251421	0.00454658	TNFSF15	9	114784652	114806039
ENSG00000164932	560.26	2.18167	0.596565	3.65706	0.000255125	0.00460481	CTHRC1	8	103371538	103382989
ENSG00000148680	125.424	3.97951	1.08959	3.65231	0.00025989	0.00468416	HTR7	10	90740823	90858039
ENSG00000100599	355.798	1.89135	0.517975	3.65143	0.000260787	0.00469367	RIN3	14	92513781	92688994
ENSG00000173530	1773.45	1.32506	0.363096	3.64933	0.000262929	0.0047233	TNFRSF10D	8	23135588	23164027
ENSG00000127666	113.991	1.62526	0.446952	3.63631	0.00027657	0.00492347	TICAM1	19	4815932	4831712
ENSG00000197702	2784.45	1.21752	0.335494	3.62903	0.000284488	0.00502068	PARVA	11	12377563	12535356
ENSG00000185624	7104.16	1.02219	0.282015	3.6246	0.000289406	0.00508864	P4HB	17	81843159	81860856
ENSG00000138434	6843.08	1.12827	0.311269	3.62474	0.000289252	0.00508864	ITPRID2	2	181891730	181930738
ENSG00000158710	4892.12	1.74742	0.483115	3.61699	0.000298049	0.00521124	TAGLN2	1	159918107	159925507
ENSG00000031081	280.794	2.06877	0.57213	3.61591	0.000299295	0.00521917	ARHGAP31	3	119294383	119420714
ENSG00000198959	8470.93	5.46171	1.51675	3.60092	0.000317091	0.00547458	TGM2	20	38127385	38166578
ENSG00000008394	618.626	1.58318	0.439772	3.60001	0.000318204	0.00548369	MGST1	12	16347142	16609259
ENSG00000154734	1628.65	2.10838	0.586386	3.59556	0.000323699	0.0055633	ADAMTS1	21	26835755	26845409
ENSG00000133805	100.179	1.7001	0.47305	3.59392	0.000325743	0.00559338	AMPD3	11	10308313	10507579
ENSG00000187498	28289.5	1.84481	0.513387	3.59342	0.000326371	0.00559912	COL4A1	13	110148963	110307157
ENSG00000123384	9831.46	1.68056	0.467985	3.59105	0.000329349	0.00564006	LRP1	12	57128483	57213361
ENSG00000142632	104.206	1.14854	0.320051	3.58861	0.000332441	0.0056828	ARHGEF19	1	16197854	16212652
ENSG00000163932	219.192	1.72673	0.481877	3.58333	0.000339241	0.00578866	PRKCD	3	53156009	53192717
ENSG00000088826	273.926	1.65957	0.463268	3.58231	0.000340573	0.0058062	SMOX	20	4120980	4187747
ENSG00000145685	783.21	1.19363	0.333349	3.58072	0.000342651	0.00582761	LHFPL2	5	78485215	78770021
ENSG00000144619	224.665	3.34466	0.934275	3.57995	0.000343666	0.00583803	CNTN4	3	2098813	3057959
ENSG00000100364	969.543	1.2832	0.359451	3.5699	0.000357122	0.00602438	KIAA0930	22	45192244	45240894
ENSG00000196611	446.618	12.7399	3.56983	3.56876	0.000358677	0.00604456	MMP1	11	102789401	102798160
ENSG00000155366	2044.39	1.00145	0.28087	3.56553	0.000363125	0.00610332	RHOC	1	112701127	112707434
ENSG00000076706	1659.62	1.56106	0.438079	3.56342	0.00036606	0.00613102	MCAM	11	119308529	119321521
ENSG00000197415	106.551	1.78155	0.499945	3.5635	0.000365945	0.00613102	VEPH1	3	157259742	157533619
ENSG00000065833	388.469	1.77537	0.499065	3.5574	0.000374546	0.00625118	ME1	6	83210402	83431051
ENSG00000160211	917.748	1.31942	0.37121	3.55437	0.000378886	0.00630764	G6PD	X	154531391	154547572
ENSG00000203805	127.014	2.4764	0.69836	3.54602	0.000391092	0.00649322	PLPP4	10	120457227	120592065
ENSG00000102547	194.374	1.08782	0.306854	3.54506	0.000392521	0.00651127	CAB39L	13	49308650	49444064
ENSG00000105825	511.041	2.73033	0.771728	3.53794	0.00040326	0.00666043	TFPI2	7	93885396	93890753
ENSG00000162734	3499.12	1.2307	0.348604	3.53035	0.000415005	0.00680723	PEA15	1	160205380	160215376
ENSG00000109220	200.317	1.05261	0.298189	3.53	0.000415556	0.0068104	CHIC2	4	54009789	54064605
ENSG00000137501	222.125	1.91972	0.545781	3.51738	0.000435832	0.00709997	SYTL2	11	85694224	85811159
ENSG00000134686	2325.01	1.11082	0.315806	3.5174	0.000435792	0.00709997	PHC2	1	33323623	33431052
ENSG00000101335	6253.93	1.07578	0.30632	3.51197	0.000444806	0.00719084	MYL9	20	36541497	36551447
ENSG00000115363	140.849	1.99789	0.568863	3.51208	0.000444608	0.00719084	EVA1A	2	75469302	75569722
ENSG00000197728	2682.69	1.09123	0.311199	3.50654	0.000453969	0.00729021	RPS26	12	56041351	56044697
ENSG00000125868	5364.12	1.19304	0.34022	3.50668	0.000453741	0.00729021	DSTN	20	17570075	17609919
ENSG00000148848	2756.1	1.1747	0.335302	3.50342	0.000459321	0.00734451	ADAM12	10	126012381	126388455
ENSG00000110057	107.006	1.81626	0.520422	3.48997	0.000483083	0.00762847	UNC93B1	11	67991100	68004982
ENSG00000154553	142.352	2.37015	0.682931	3.47056	0.000519384	0.0080944	PDLIM3	4	185500660	185535507
ENSG00000138623	251.919	1.78892	0.515751	3.46856	0.000523248	0.00813467	SEMA7A	15	74409289	74433958
ENSG00000100234	2212.83	2.63624	0.762286	3.45834	0.000543516	0.00838141	TIMP3	22	32801705	32863041
ENSG00000168502	747.753	2.53354	0.73289	3.45691	0.000546398	0.00839866	MTCL1	18	8705661	8832778
ENSG00000151491	703.064	1.0414	0.30176	3.45107	0.000558376	0.0085346	EPS8	12	15620134	15882329
ENSG00000115963	1633.73	1.42741	0.413711	3.45026	0.000560052	0.00854651	RND3	2	150468195	150539011
ENSG00000136010	573.54	1.96731	0.570562	3.44802	0.000564702	0.00858311	ALDH1L2	12	105019784	105107643
ENSG00000128016	1098.29	3.52993	1.02365	3.44836	0.000563992	0.00858311	ZFP36	19	39406847	39409412
ENSG00000163171	2091.2	2.22424	0.645447	3.44605	0.000568847	0.00862746	CDC42EP3	2	37641882	37738468
ENSG00000134996	198.308	1.34055	0.390095	3.43648	0.000589331	0.00887957	OSTF1	9	75088514	75147265
ENSG00000164506	483.023	1.09516	0.318726	3.43607	0.000590221	0.00888595	STXBP5	6	147204425	147390476
ENSG00000145022	299.728	1.22059	0.355339	3.43499	0.000592575	0.00891434	TCTA	3	49412206	49416475
ENSG00000166619	637.604	1.08017	0.314526	3.43429	0.000594105	0.00892238	BLCAP	20	37492472	37527931
ENSG00000184678	184.353	2.69118	0.783586	3.43444	0.000593778	0.00892238	H2BC21	1	149884459	149886652
ENSG00000123572	2441.91	1.6448	0.480995	3.41957	0.000627205	0.00928868	NRK	X	105822539	105958610
ENSG00000092841	6276.15	1.19171	0.349219	3.41251	0.000643682	0.00947381	MYL6	12	56158346	56163496
ENSG00000028277	111.766	3.1741	0.93034	3.41176	0.000645438	0.00949074	POU2F2	19	42086110	42196585
ENSG00000140743	829.081	1.18378	0.347185	3.40967	0.000650427	0.00955096	CDR2	16	22345936	22437165
ENSG00000085063	1876.65	1.09476	0.321206	3.40829	0.000653724	0.00957724	CD59	11	33703010	33736479
ENSG00000197903	145.973	1.22691	0.361277	3.39604	0.000683674	0.00993961	H2BC12	6	27146361	27146855

## Sheet: up anchoring junction
anchoring junction; GO:0070161
Enrich these genes with ToppFun
Export these genes with mouse gene symbols to GUDMAP.org
Export these genes to EMAGE
	Entrez Gene ID	Gene Symbol	Gene Name	Original Symbol
1	23603	CORO1C	coronin 1C	ENSG00000110880
2	60	ACTB	actin beta	ENSG00000075624
3	71	ACTG1	actin gamma 1	ENSG00000184009
4	29780	PARVB	parvin beta	ENSG00000188677
5	87	ACTN1	actinin alpha 1	ENSG00000072110
6	6237	RRAS	RAS related	ENSG00000126458
7	30845	EHD3	EH domain containing 3	ENSG00000013016
8	9351	SLC9A3R2	SLC9A3 regulator 2	ENSG00000065054
9	6282	S100A11	S100 calcium binding protein A11	ENSG00000163191
10	10391	CORO2B	coronin 2B	ENSG00000103647
11	10395	DLC1	DLC1 Rho GTPase activating protein	ENSG00000164741
12	10397	NDRG1	N-myc downstream regulated 1	ENSG00000104419
13	57514	ARHGAP31	Rho GTPase activating protein 31	ENSG00000031081
14	4267	CD99	CD99 molecule (Xg blood group)	ENSG00000002586
15	2242	FES	FES proto-oncogene, tyrosine kinase	ENSG00000182511
16	5328	PLAU	plasminogen activator, urokinase	ENSG00000122861
17	5329	PLAUR	plasminogen activator, urokinase receptor	ENSG00000011422
18	214	ALCAM	activated leukocyte cell adhesion molecule	ENSG00000170017
19	5339	PLEC	plectin	ENSG00000178209
20	2274	FHL2	four and a half LIM domains 2	ENSG00000115641
21	4323	MMP14	matrix metallopeptidase 14	ENSG00000157227
22	7408	VASP	vasodilator stimulated phosphoprotein	ENSG00000125753
23	1265	CNN2	calponin 2	ENSG00000064666
24	3315	HSPB1	heat shock protein family B (small) member 1	ENSG00000106211
25	7414	VCL	vinculin	ENSG00000035403
26	10487	CAP1	cyclase associated actin cytoskeleton regulatory protein 1	ENSG00000131236
27	7431	VIM	vimentin	ENSG00000026025
28	57608	JCAD	junctional cadherin 5 associated	ENSG00000165757
29	2321	FLT1	fms related receptor tyrosine kinase 1	ENSG00000102755
30	22801	ITGA11	integrin subunit alpha 11	ENSG00000137809
31	301	ANXA1	annexin A1	ENSG00000135046
32	302	ANXA2	annexin A2	ENSG00000182718
33	308	ANXA5	annexin A5	ENSG00000164111
34	64855	NIBAN2	niban apoptosis regulator 2	ENSG00000136830
35	9564	BCAR1	BCAR1 scaffold protein, Cas family member	ENSG00000050820
36	10611	PDLIM5	PDZ and LIM domain 5	ENSG00000163110
37	4478	MSN	moesin	ENSG00000147065
38	388	RHOB	ras homolog family member B	ENSG00000143878
39	390	RND3	Rho family GTPase 3	ENSG00000115963
40	25996	REXO2	RNA exonuclease 2	ENSG00000076043
41	55742	PARVA	parvin alpha	ENSG00000197702
42	54751	FBLIM1	filamin binding LIM protein 1	ENSG00000162458
43	91624	NEXN	nexilin F-actin binding protein	ENSG00000162614
44	6641	SNTB1	syntrophin beta 1	ENSG00000172164
45	1535	CYBA	cytochrome b-245 alpha chain	ENSG00000051523
46	4627	MYH9	myosin heavy chain 9	ENSG00000100345
47	4643	MYO1E	myosin IE	ENSG00000157483
48	64065	PERP	p53 apoptosis effector related to PMP22	ENSG00000112378
49	3655	ITGA6	integrin subunit alpha 6	ENSG00000091409
50	3672	ITGA1	integrin subunit alpha 1	ENSG00000213949
51	3676	ITGA4	integrin subunit alpha 4	ENSG00000115232
52	3678	ITGA5	integrin subunit alpha 5	ENSG00000161638
53	3688	ITGB1	integrin subunit beta 1	ENSG00000150093
54	27295	PDLIM3	PDZ and LIM domain 3	ENSG00000154553
55	5797	PTPRM	protein tyrosine phosphatase receptor type M	ENSG00000173482
56	5817	PVR	PVR cell adhesion molecule	ENSG00000073008
57	5829	PXN	paxillin	ENSG00000089159
58	726	CAPN5	calpain 5	ENSG00000149260
59	5880	RAC2	Rac family small GTPase 2	ENSG00000128340
60	23336	SYNM	synemin	ENSG00000182253
61	824	CAPN2	calpain 2	ENSG00000162909
62	3927	LASP1	LIM and SH3 protein 1	ENSG00000002834
63	857	CAV1	caveolin 1	ENSG00000105974
64	7041	TGFB1I1	transforming growth factor beta 1 induced transcript 1	ENSG00000140682
65	7052	TGM2	transglutaminase 2	ENSG00000198959
66	4008	LMO7	LIM domain 7	ENSG00000136153
67	5034	P4HB	prolyl 4-hydroxylase subunit beta	ENSG00000185624
68	81848	SPRY4	sprouty RTK signaling antagonist 4	ENSG00000187678
69	960	CD44	CD44 molecule (Indian blood group)	ENSG00000026508
70	4035	LRP1	LDL receptor related protein 1	ENSG00000123384
71	966	CD59	CD59 molecule (CD59 blood group)	ENSG00000085063
72	976	ADGRE5	adhesion G protein-coupled receptor E5	ENSG00000123146
73	977	CD151	CD151 molecule (Raph blood group)	ENSG00000177697
74	4067	LYN	LYN proto-oncogene, Src family tyrosine kinase	ENSG00000254087
75	2022	ENG	endoglin	ENSG00000106991
76	1012	CDH13	cadherin 13	ENSG00000140945

## Sheet: up adhesion junction
adherens junction; GO:0005912								padj < 0.01, base > 100, log2fc > 1
Enrich these genes with ToppFun
Export these genes with mouse gene symbols to GUDMAP.org
Export these genes to EMAGE
	Entrez Gene ID	Gene Symbol	Gene Name	Original Symbol
1	23603	CORO1C	coronin 1C	ENSG00000110880
2	60	ACTB	actin beta	ENSG00000075624
3	71	ACTG1	actin gamma 1	ENSG00000184009
4	29780	PARVB	parvin beta	ENSG00000188677
5	87	ACTN1	actinin alpha 1	ENSG00000072110
6	6237	RRAS	RAS related	ENSG00000126458
7	30845	EHD3	EH domain containing 3	ENSG00000013016
8	9351	SLC9A3R2	SLC9A3 regulator 2	ENSG00000065054
9	6282	S100A11	S100 calcium binding protein A11	ENSG00000163191
10	10391	CORO2B	coronin 2B	ENSG00000103647
11	10395	DLC1	DLC1 Rho GTPase activating protein	ENSG00000164741
12	10397	NDRG1	N-myc downstream regulated 1	ENSG00000104419
13	57514	ARHGAP31	Rho GTPase activating protein 31	ENSG00000031081
14	4267	CD99	CD99 molecule (Xg blood group)	ENSG00000002586
15	2242	FES	FES proto-oncogene, tyrosine kinase	ENSG00000182511
16	5328	PLAU	plasminogen activator, urokinase	ENSG00000122861
17	5329	PLAUR	plasminogen activator, urokinase receptor	ENSG00000011422
18	214	ALCAM	activated leukocyte cell adhesion molecule	ENSG00000170017
19	5339	PLEC	plectin	ENSG00000178209
20	2274	FHL2	four and a half LIM domains 2	ENSG00000115641
21	4323	MMP14	matrix metallopeptidase 14	ENSG00000157227
22	7408	VASP	vasodilator stimulated phosphoprotein	ENSG00000125753
23	1265	CNN2	calponin 2	ENSG00000064666
24	3315	HSPB1	heat shock protein family B (small) member 1	ENSG00000106211
25	7414	VCL	vinculin	ENSG00000035403
26	10487	CAP1	cyclase associated actin cytoskeleton regulatory protein 1	ENSG00000131236
27	7431	VIM	vimentin	ENSG00000026025
28	57608	JCAD	junctional cadherin 5 associated	ENSG00000165757
29	2321	FLT1	fms related receptor tyrosine kinase 1	ENSG00000102755
30	22801	ITGA11	integrin subunit alpha 11	ENSG00000137809
31	301	ANXA1	annexin A1	ENSG00000135046
32	302	ANXA2	annexin A2	ENSG00000182718
33	308	ANXA5	annexin A5	ENSG00000164111
34	64855	NIBAN2	niban apoptosis regulator 2	ENSG00000136830
35	9564	BCAR1	BCAR1 scaffold protein, Cas family member	ENSG00000050820
36	10611	PDLIM5	PDZ and LIM domain 5	ENSG00000163110
37	4478	MSN	moesin	ENSG00000147065
38	388	RHOB	ras homolog family member B	ENSG00000143878
39	390	RND3	Rho family GTPase 3	ENSG00000115963
40	25996	REXO2	RNA exonuclease 2	ENSG00000076043
41	55742	PARVA	parvin alpha	ENSG00000197702
42	54751	FBLIM1	filamin binding LIM protein 1	ENSG00000162458
43	91624	NEXN	nexilin F-actin binding protein	ENSG00000162614
44	6641	SNTB1	syntrophin beta 1	ENSG00000172164
45	1535	CYBA	cytochrome b-245 alpha chain	ENSG00000051523
46	4627	MYH9	myosin heavy chain 9	ENSG00000100345
47	4643	MYO1E	myosin IE	ENSG00000157483
48	3655	ITGA6	integrin subunit alpha 6	ENSG00000091409
49	3672	ITGA1	integrin subunit alpha 1	ENSG00000213949
50	3676	ITGA4	integrin subunit alpha 4	ENSG00000115232
51	3678	ITGA5	integrin subunit alpha 5	ENSG00000161638
52	3688	ITGB1	integrin subunit beta 1	ENSG00000150093
53	27295	PDLIM3	PDZ and LIM domain 3	ENSG00000154553
54	5797	PTPRM	protein tyrosine phosphatase receptor type M	ENSG00000173482
55	5817	PVR	PVR cell adhesion molecule	ENSG00000073008
56	5829	PXN	paxillin	ENSG00000089159
57	726	CAPN5	calpain 5	ENSG00000149260
58	5880	RAC2	Rac family small GTPase 2	ENSG00000128340
59	23336	SYNM	synemin	ENSG00000182253
60	824	CAPN2	calpain 2	ENSG00000162909
61	3927	LASP1	LIM and SH3 protein 1	ENSG00000002834
62	857	CAV1	caveolin 1	ENSG00000105974
63	7041	TGFB1I1	transforming growth factor beta 1 induced transcript 1	ENSG00000140682
64	7052	TGM2	transglutaminase 2	ENSG00000198959
65	4008	LMO7	LIM domain 7	ENSG00000136153
66	5034	P4HB	prolyl 4-hydroxylase subunit beta	ENSG00000185624
67	81848	SPRY4	sprouty RTK signaling antagonist 4	ENSG00000187678
68	960	CD44	CD44 molecule (Indian blood group)	ENSG00000026508
69	4035	LRP1	LDL receptor related protein 1	ENSG00000123384
70	966	CD59	CD59 molecule (CD59 blood group)	ENSG00000085063
71	976	ADGRE5	adhesion G protein-coupled receptor E5	ENSG00000123146
72	977	CD151	CD151 molecule (Raph blood group)	ENSG00000177697
73	4067	LYN	LYN proto-oncogene, Src family tyrosine kinase	ENSG00000254087
74	2022	ENG	endoglin	ENSG00000106991
75	1012	CDH13	cadherin 13	ENSG00000140945

## Sheet: up focal adhesion
focal adhesion; GO:0005925
Enrich these genes with ToppFun
Export these genes with mouse gene symbols to GUDMAP.org
Export these genes to EMAGE
	Entrez Gene ID	Gene Symbol	Gene Name	Original Symbol
1	23603	CORO1C	coronin 1C	ENSG00000110880
2	60	ACTB	actin beta	ENSG00000075624
3	71	ACTG1	actin gamma 1	ENSG00000184009
4	29780	PARVB	parvin beta	ENSG00000188677
5	87	ACTN1	actinin alpha 1	ENSG00000072110
6	6237	RRAS	RAS related	ENSG00000126458
7	30845	EHD3	EH domain containing 3	ENSG00000013016
8	9351	SLC9A3R2	SLC9A3 regulator 2	ENSG00000065054
9	10391	CORO2B	coronin 2B	ENSG00000103647
10	10395	DLC1	DLC1 Rho GTPase activating protein	ENSG00000164741
11	57514	ARHGAP31	Rho GTPase activating protein 31	ENSG00000031081
12	4267	CD99	CD99 molecule (Xg blood group)	ENSG00000002586
13	2242	FES	FES proto-oncogene, tyrosine kinase	ENSG00000182511
14	5328	PLAU	plasminogen activator, urokinase	ENSG00000122861
15	5329	PLAUR	plasminogen activator, urokinase receptor	ENSG00000011422
16	214	ALCAM	activated leukocyte cell adhesion molecule	ENSG00000170017
17	5339	PLEC	plectin	ENSG00000178209
18	2274	FHL2	four and a half LIM domains 2	ENSG00000115641
19	4323	MMP14	matrix metallopeptidase 14	ENSG00000157227
20	7408	VASP	vasodilator stimulated phosphoprotein	ENSG00000125753
21	1265	CNN2	calponin 2	ENSG00000064666
22	3315	HSPB1	heat shock protein family B (small) member 1	ENSG00000106211
23	7414	VCL	vinculin	ENSG00000035403
24	10487	CAP1	cyclase associated actin cytoskeleton regulatory protein 1	ENSG00000131236
25	7431	VIM	vimentin	ENSG00000026025
26	2321	FLT1	fms related receptor tyrosine kinase 1	ENSG00000102755
27	22801	ITGA11	integrin subunit alpha 11	ENSG00000137809
28	301	ANXA1	annexin A1	ENSG00000135046
29	308	ANXA5	annexin A5	ENSG00000164111
30	9564	BCAR1	BCAR1 scaffold protein, Cas family member	ENSG00000050820
31	4478	MSN	moesin	ENSG00000147065
32	388	RHOB	ras homolog family member B	ENSG00000143878
33	390	RND3	Rho family GTPase 3	ENSG00000115963
34	25996	REXO2	RNA exonuclease 2	ENSG00000076043
35	55742	PARVA	parvin alpha	ENSG00000197702
36	54751	FBLIM1	filamin binding LIM protein 1	ENSG00000162458
37	91624	NEXN	nexilin F-actin binding protein	ENSG00000162614
38	6641	SNTB1	syntrophin beta 1	ENSG00000172164
39	1535	CYBA	cytochrome b-245 alpha chain	ENSG00000051523
40	4627	MYH9	myosin heavy chain 9	ENSG00000100345
41	3655	ITGA6	integrin subunit alpha 6	ENSG00000091409
42	3672	ITGA1	integrin subunit alpha 1	ENSG00000213949
43	3676	ITGA4	integrin subunit alpha 4	ENSG00000115232
44	3678	ITGA5	integrin subunit alpha 5	ENSG00000161638
45	3688	ITGB1	integrin subunit beta 1	ENSG00000150093
46	5817	PVR	PVR cell adhesion molecule	ENSG00000073008
47	5829	PXN	paxillin	ENSG00000089159
48	726	CAPN5	calpain 5	ENSG00000149260
49	5880	RAC2	Rac family small GTPase 2	ENSG00000128340
50	824	CAPN2	calpain 2	ENSG00000162909
51	3927	LASP1	LIM and SH3 protein 1	ENSG00000002834
52	857	CAV1	caveolin 1	ENSG00000105974
53	7041	TGFB1I1	transforming growth factor beta 1 induced transcript 1	ENSG00000140682
54	7052	TGM2	transglutaminase 2	ENSG00000198959
55	4008	LMO7	LIM domain 7	ENSG00000136153
56	5034	P4HB	prolyl 4-hydroxylase subunit beta	ENSG00000185624
57	81848	SPRY4	sprouty RTK signaling antagonist 4	ENSG00000187678
58	960	CD44	CD44 molecule (Indian blood group)	ENSG00000026508
59	4035	LRP1	LDL receptor related protein 1	ENSG00000123384
60	966	CD59	CD59 molecule (CD59 blood group)	ENSG00000085063
61	976	ADGRE5	adhesion G protein-coupled receptor E5	ENSG00000123146
62	977	CD151	CD151 molecule (Raph blood group)	ENSG00000177697
63	2022	ENG	endoglin	ENSG00000106991
64	1012	CDH13	cadherin 13	ENSG00000140945

[truncated: 2 more sheets: up adhesion combined, down adhesion]
