# Supplementary material for: Investigation of Neurodevelopmental Deficits of 22 q11.2 Deletion Syndrome with a Patient-iPSC-Derived Blood–Brain Barrier Model
Source: Cells. 2021 Sep 28;10(10):2576. doi: 10.3390/cells10102576 (PMC8534009; doi:10.3390/cells10102576)
Supplement: Supplementary file 1 [file cells-10-02576-s001.zip › Table S2.xlsx]

## Sheet: toppgene_457_up-regulated
Supp Table 2: Gene Ontology Analysis of 457 up-regulated genes
Category	ID	Name	Source	p-value	q-value Bonferroni	q-value FDR B&H	q-value FDR B&Y	Hit Count in Query List	Hit Count in Genome	Hit in Query List
GO: Cellular Component	GO:0005925	focal adhesion		7.158e-37	4.452e-34	4.452e-34	3.121e-33	65	424	CORO1C,ACTB,ACTG1,PARVB,ACTN1,RRAS,EHD3,SLC9A3R2,CORO2B,DLC1,ARHGAP31,CD99,FES,PLAU,PLAUR,ALCAM,PLEC,FHL2,MMP14,VASP,CNN2,HSPB1,VCL,CAP1,VIM,FLT1,ITGA11,ANXA1,ANXA5,BCAR1,MSN,RHOB,RND3,REXO2,PARVA,FBLIM1,NEXN,SNTB1,CYBA,MYH9,ITGA6,ITGA1,ITGA4,THSD1,ITGA5,ITGB1,PVR,PXN,CAPN5,RAC2,CAPN2,LASP1,CAV1,TGFB1I1,TGM2,LMO7,P4HB,SPRY4,CD44,LRP1,CD59,ADGRE5,CD151,ENG,CDH13
GO: Cellular Component	GO:0030055	cell-substrate junction		3.553e-36	2.21e-33	1.105e-33	7.747e-33	65	435	CORO1C,ACTB,ACTG1,PARVB,ACTN1,RRAS,EHD3,SLC9A3R2,CORO2B,DLC1,ARHGAP31,CD99,FES,PLAU,PLAUR,ALCAM,PLEC,FHL2,MMP14,VASP,CNN2,HSPB1,VCL,CAP1,VIM,FLT1,ITGA11,ANXA1,ANXA5,BCAR1,MSN,RHOB,RND3,REXO2,PARVA,FBLIM1,NEXN,SNTB1,CYBA,MYH9,ITGA6,ITGA1,ITGA4,THSD1,ITGA5,ITGB1,PVR,PXN,CAPN5,RAC2,CAPN2,LASP1,CAV1,TGFB1I1,TGM2,LMO7,P4HB,SPRY4,CD44,LRP1,CD59,ADGRE5,CD151,ENG,CDH13
GO: Cellular Component	GO:0070161	anchoring junction		2.669e-34	1.66e-31	5.534e-32	3.88e-31	87	880	CORO1C,ACTB,ACTG1,PARVB,ACTN1,RRAS,EHD3,SLC9A3R2,S100A11,CORO2B,DLC1,NDRG1,ARHGAP31,CD99,FES,PLAU,PLAUR,ALCAM,PLEC,FHL2,MMP14,VASP,CNN2,HSPB1,VCL,CAP1,VIM,JCAD,FLT1,ITGA11,ANXA1,ANXA2,ANXA5,MXRA8,NIBAN2,BCAR1,SLC2A1,PDLIM5,MSN,RHOB,RND3,REXO2,PARVA,PRKCD,FBLIM1,NEXN,SNTB1,CYBA,MYH9,MYLK,MYO1E,PERP,ITGA6,CCND1,ITGA1,ITGA4,THSD1,ITGA5,ITGB1,PDLIM3,PTPRM,PVR,PXN,CAPN5,WDR1,DNMBP,RAC2,CCDC85B,RAP1B,S…
GO: Biological Process	GO:0007155	cell adhesion		8.448e-30	5.346e-26	3.924e-26	3.661e-25	109	1571	CORO1C,ACTB,ACTG1,EXT1,PARVB,ACTN1,RRAS,TNFSF4,CITED2,S100A11,FBLN1,SERPINE2,CORO2B,DLC1,MYL9,CLIC1,CD99,FES,PLAU,PLAUR,SRPX,ALCAM,MMP2,MMP14,HSPB1,VCL,PEAR1,COL1A1,JCAD,COL5A1,COL8A1,ITGA11,CIB1,COL12A1,FN1,ANXA1,ANXA2,WNT5A,MXRA8,SHC1,BCAR1,PDLIM5,MSN,RHOB,RND3,ARHGDIB,IGFBP7,CCN1,PARVA,SDC3,MIR21,PRKCD,CCN2,FBLIM1,NEXN,IL4R,MYH9,ADAM19,AXL,PERP,FXYD5,ITGA6,IRF1,SIRPA,ITGA1,ITGA4,THSD1,ITGA5,IT…
GO: Biological Process	GO:0022610	biological adhesion		1.24e-29	7.848e-26	3.924e-26	3.661e-25	109	1578	CORO1C,ACTB,ACTG1,EXT1,PARVB,ACTN1,RRAS,TNFSF4,CITED2,S100A11,FBLN1,SERPINE2,CORO2B,DLC1,MYL9,CLIC1,CD99,FES,PLAU,PLAUR,SRPX,ALCAM,MMP2,MMP14,HSPB1,VCL,PEAR1,COL1A1,JCAD,COL5A1,COL8A1,ITGA11,CIB1,COL12A1,FN1,ANXA1,ANXA2,WNT5A,MXRA8,SHC1,BCAR1,PDLIM5,MSN,RHOB,RND3,ARHGDIB,IGFBP7,CCN1,PARVA,SDC3,MIR21,PRKCD,CCN2,FBLIM1,NEXN,IL4R,MYH9,ADAM19,AXL,PERP,FXYD5,ITGA6,IRF1,SIRPA,ITGA1,ITGA4,THSD1,ITGA5,IT…
GO: Cellular Component	GO:0062023	collagen-containing extracellular matrix		2.69e-27	1.673e-24	3.788e-25	2.656e-24	59	498	F3,S100A6,S100A11,FBLN1,SERPINE2,CLU,PKM,CTHRC1,SRPX,MMP2,GSTO1,PLOD1,SCARA3,SDC2,COL1A1,COL4A1,COL5A1,COL8A1,COL12A1,FN1,SEMA7A,ADAMTS1,ANXA1,ANXA2,WNT5A,ANXA5,IGFBP6,IGFBP7,CCN1,CST3,CSTB,SDC3,CCN2,CTSZ,ADAM19,ITGA6,ITGB1,MXRA7,BGN,SRPX2,PXDN,NID1,ADAMTSL1,PLOD3,ECM1,LGALS1,TGFB1,TGFB1I1,MFAP5,TGM2,THBS1,THBS2,TIMP2,TIMP3,LOX,LOXL2,ANGPTL4,CD151,CDH13
GO: Cellular Component	GO:0031012	extracellular matrix		3.045e-27	1.894e-24	3.788e-25	2.656e-24	66	633	F3,S100A6,S100A11,FBLN1,SERPINE2,CLU,PKM,CTHRC1,SRPX,MMP1,MMP2,MMP14,GSTO1,MMP19,PLOD1,SCARA3,SDC2,COL1A1,COL4A1,COL5A1,COL8A1,COL12A1,FN1,SEMA7A,ADAMTS1,ANXA1,ANXA2,WNT5A,ANXA5,IGFBP6,IGFBP7,CCN1,CST3,CSTB,SDC3,CCN2,CTSZ,ADAM19,ITGA6,ITGB1,MXRA7,BGN,SRPX2,PXDN,PTX3,NID1,ADAMTSL1,PLOD3,CD248,TFPI2,ECM1,LGALS1,TGFB1,ADAMTS12,TGFB1I1,MFAP5,TGM2,THBS1,THBS2,TIMP2,TIMP3,LOX,LOXL2,ANGPTL4,CD151,CDH13
GO: Cellular Component	GO:0030312	external encapsulating structure		3.657e-27	2.274e-24	3.791e-25	2.658e-24	66	635	F3,S100A6,S100A11,FBLN1,SERPINE2,CLU,PKM,CTHRC1,SRPX,MMP1,MMP2,MMP14,GSTO1,MMP19,PLOD1,SCARA3,SDC2,COL1A1,COL4A1,COL5A1,COL8A1,COL12A1,FN1,SEMA7A,ADAMTS1,ANXA1,ANXA2,WNT5A,ANXA5,IGFBP6,IGFBP7,CCN1,CST3,CSTB,SDC3,CCN2,CTSZ,ADAM19,ITGA6,ITGB1,MXRA7,BGN,SRPX2,PXDN,PTX3,NID1,ADAMTSL1,PLOD3,CD248,TFPI2,ECM1,LGALS1,TGFB1,ADAMTS12,TGFB1I1,MFAP5,TGM2,THBS1,THBS2,TIMP2,TIMP3,LOX,LOXL2,ANGPTL4,CD151,CDH13
GO: Biological Process	GO:0009611	response to wounding		1.293e-25	8.187e-22	2.729e-22	2.546e-21	69	746	HIF1A,ACTB,CD109,ACTG1,EXT1,ACTN1,F2R,F2RL1,F2RL2,F3,EHD3,ADM,FBLN1,SERPINE2,MYL9,CLIC1,PLAU,PLAUR,MMP2,PLEC,CNN2,HSPB1,VCL,PEAR1,COL1A1,COL5A1,ARHGEF19,FN1,ANXA1,ANXA2,WNT5A,ANXA5,ZFP36,RHOC,CCN1,MIR21,PRKCD,CCN2,DCBLD2,MYH9,MYLK,AXL,IRF1,ITGA5,ITGB1,ITPR2,ITPR3,BNIP3,ZFP36L2,SH2B3,TFPI2,RTN4,CAV1,LGALS1,TGFB1,TGFBR2,MYOF,THBS1,LOX,TLR4,CD44,LRP1,CD59,CD151,ELK3,TNFAIP3,UBASH3B,LYN,ENG
GO: Biological Process	GO:0042060	wound healing		1.683e-23	1.065e-19	2.663e-20	2.485e-19	59	594	HIF1A,ACTB,CD109,ACTG1,EXT1,ACTN1,F2R,F2RL1,F2RL2,F3,EHD3,FBLN1,SERPINE2,MYL9,CLIC1,PLAU,PLAUR,PLEC,CNN2,HSPB1,VCL,PEAR1,COL1A1,COL5A1,ARHGEF19,FN1,ANXA1,ANXA2,WNT5A,ANXA5,RHOC,CCN1,PRKCD,DCBLD2,MYH9,MYLK,AXL,IRF1,ITGA5,ITGB1,ITPR2,ITPR3,SH2B3,TFPI2,CAV1,TGFB1,TGFBR2,MYOF,THBS1,LOX,TLR4,CD44,CD59,CD151,ELK3,TNFAIP3,UBASH3B,LYN,ENG
GO: Biological Process	GO:0001568	blood vessel development		3.031e-23	1.919e-19	3.837e-20	3.58e-19	71	866	SPRY2,HIF1A,ACTG1,RRAS,F3,TNFSF4,CITED2,ADM,SLC2A10,PKM,PLAU,PLCD1,MMP2,MMP14,MMP19,HSPB1,COL1A1,COL4A1,JCAD,COL5A1,COL8A1,FLT1,CIB1,FN1,ADAMTS1,ANXA1,ANXA2,WNT5A,HTATIP2,SHC1,NIBAN2,RHOB,CCN1,PARVA,MIR21,CCN2,SP100,MYH9,MYLK,MYO1E,ITGA5,ITGB1,JUNB,SRPX2,PTPRM,PXN,TCF21,CALD1,RTN4,CAV1,ECM1,ADAM12,LDLR,CREB3L1,LEPR,FOSL1,TGFB1,TGFBR2,THBS1,THBS2,EGR1,LOX,LOXL2,KCTD10,ANGPTL4,LRP1,ELK3,TNFAIP3,ENG…
GO: Biological Process	GO:0035239	tube morphogenesis		4.99e-23	3.158e-19	4.842e-20	4.517e-19	79	1068	SPRY2,HIF1A,ETV4,ETV5,ACTG1,EXT1,RRAS,F3,CITED2,ADM,MET,DLC1,PKM,CTHRC1,PLAU,PLCD1,MMP2,MMP14,MMP19,VASP,HSPB1,FOXD1,COL4A1,JCAD,COL8A1,FLT1,CIB1,FN1,ADAMTS1,ANXA1,ANXA2,WNT5A,HTATIP2,SHC1,NIBAN2,RHOB,CCN1,PARVA,MIR21,CCN2,CTSZ,MYC,SP100,MYH9,MYLK,MYO1E,ITGA5,ITGB1,JUNB,SRPX2,PTPRM,PXN,BCL10,TCF21,CALD1,RTN4,CAV1,ECM1,ADAM12,LDLR,CREB3L1,LEPR,TGFB1,ADAMTS12,TGFBR2,TGM2,THBS1,THBS2,LOX,LOXL2,KCTD1…
GO: Biological Process	GO:0030198	extracellular matrix organization		5.6e-23	3.544e-19	4.842e-20	4.517e-19	50	431	EXT1,SLC2A10,FBLN1,MMP1,MMP2,MMP14,MMP19,SCARA3,COL1A1,COL4A1,COL5A1,COL8A1,ITGA11,COL12A1,FN1,ADAMTS1,ANXA2,CCN1,CST3,CCN2,ADAM19,MYO1E,ITGA6,ITGA1,ITGA4,ITGA5,ITGB1,BGN,QSOX1,PXDN,PTX3,NID1,ADAMTSL1,PLOD3,CAPN2,CAV1,COLGALT1,ADAM12,CREB3L1,TGFB1,ADAMTS12,MFAP5,THBS1,TIMP2,LOX,LOXL2,FURIN,CD44,LRP1,ENG
GO: Biological Process	GO:0043062	extracellular structure organization		6.215e-23	3.934e-19	4.842e-20	4.517e-19	50	432	EXT1,SLC2A10,FBLN1,MMP1,MMP2,MMP14,MMP19,SCARA3,COL1A1,COL4A1,COL5A1,COL8A1,ITGA11,COL12A1,FN1,ADAMTS1,ANXA2,CCN1,CST3,CCN2,ADAM19,MYO1E,ITGA6,ITGA1,ITGA4,ITGA5,ITGB1,BGN,QSOX1,PXDN,PTX3,NID1,ADAMTSL1,PLOD3,CAPN2,CAV1,COLGALT1,ADAM12,CREB3L1,TGFB1,ADAMTS12,MFAP5,THBS1,TIMP2,LOX,LOXL2,FURIN,CD44,LRP1,ENG
GO: Biological Process	GO:0001944	vasculature development		7.345e-23	4.649e-19	4.842e-20	4.517e-19	72	903	SPRY2,HIF1A,ACTG1,RRAS,F3,TNFSF4,CITED2,ADM,SLC2A10,PKM,PLAU,PLCD1,MMP2,MMP14,MMP19,HSPB1,COL1A1,COL4A1,JCAD,COL5A1,COL8A1,FLT1,CIB1,FN1,ADAMTS1,ANXA1,ANXA2,WNT5A,HTATIP2,SHC1,NIBAN2,RHOB,CCN1,PARVA,MIR21,CCN2,SP100,MYH9,MYLK,MYO1E,ITGA5,ITGB1,JUNB,SRPX2,PTPRM,PXN,TCF21,CALD1,RTN4,CAV1,ECM1,ADAM12,LDLR,CREB3L1,LEPR,FOSL1,TGFB1,TGFBR2,THBS1,THBS2,EGR1,LOX,LOXL2,KCTD10,ANGPTL4,ERRFI1,LRP1,ELK3,TNFA…
GO: Biological Process	GO:0045229	external encapsulating structure organization		7.65e-23	4.842e-19	4.842e-20	4.517e-19	50	434	EXT1,SLC2A10,FBLN1,MMP1,MMP2,MMP14,MMP19,SCARA3,COL1A1,COL4A1,COL5A1,COL8A1,ITGA11,COL12A1,FN1,ADAMTS1,ANXA2,CCN1,CST3,CCN2,ADAM19,MYO1E,ITGA6,ITGA1,ITGA4,ITGA5,ITGB1,BGN,QSOX1,PXDN,PTX3,NID1,ADAMTSL1,PLOD3,CAPN2,CAV1,COLGALT1,ADAM12,CREB3L1,TGFB1,ADAMTS12,MFAP5,THBS1,TIMP2,LOX,LOXL2,FURIN,CD44,LRP1,ENG
GO: Biological Process	GO:0048646	anatomical structure formation involved in morphogenesis		3.762e-22	2.381e-18	2.165e-19	2.02e-18	90	1395	SPRY2,HIF1A,CD109,ACTG1,TCIRG1,EXT1,ACTN1,RRAS,F3,CITED2,ADM,DLC1,PKM,CTHRC1,PLAU,PLCD1,MMP2,FHL2,MMP14,MMP19,VASP,HSPB1,FOXD1,COL1A1,COL4A1,JCAD,COL5A1,COL8A1,FLT1,CIB1,COL12A1,FN1,ADAMTS1,ANXA1,ANXA2,WNT5A,HTATIP2,SHC1,NIBAN2,RHOB,DKK1,CCN1,ANKRD1,PARVA,MIR21,CCN2,IL4R,SP100,MYH9,PERP,ITGA4,ITGA5,ITGB1,JUNB,FAM20C,SRPX2,PTPRM,PXN,BCL10,WDR1,TCF21,CALD1,DUSP1,RTN4,DUSP4,DUSP5,CAPN2,TCTA,CAV1,ECM…
GO: Biological Process	GO:0048514	blood vessel morphogenesis		4.976e-22	3.149e-18	2.624e-19	2.448e-18	65	768	SPRY2,HIF1A,ACTG1,RRAS,F3,CITED2,ADM,PKM,PLAU,PLCD1,MMP2,MMP14,MMP19,HSPB1,COL4A1,JCAD,COL8A1,FLT1,CIB1,FN1,ADAMTS1,ANXA1,ANXA2,WNT5A,HTATIP2,SHC1,NIBAN2,RHOB,CCN1,PARVA,MIR21,CCN2,SP100,MYH9,MYLK,MYO1E,ITGA5,ITGB1,JUNB,SRPX2,PTPRM,PXN,TCF21,CALD1,RTN4,CAV1,ECM1,ADAM12,LDLR,CREB3L1,LEPR,TGFB1,TGFBR2,THBS1,THBS2,LOX,LOXL2,KCTD10,ANGPTL4,LRP1,ELK3,TNFAIP3,ENG,EPAS1,CDH13
GO: Biological Process	GO:0016477	cell migration		7.882e-22	4.989e-18	3.837e-19	3.58e-18	104	1812	EPS8,SPRY2,HIF1A,RIN3,CORO1C,ACTG1,EXT1,RRAS,PHLDA2,F2R,F2RL1,F3,TNFSF4,CITED2,MET,S100A11,FBLN1,SERPINE2,DLC1,CD99,CTHRC1,PLAU,MMP1,MMP2,MMP14,SDC2,CNN2,HSPB1,VCL,CAP1,COL1A1,MPP1,VIM,JCAD,COL5A1,FLT1,ITGA11,CIB1,SH3RF1,FN1,SEMA7A,ADAMTS1,ANXA1,WNT5A,SHC1,BCAR1,MSN,RHOB,RHOC,RND3,ARHGDIB,IGFBP3,IGFBP6,CCN1,PARVA,GPSM3,SDC3,MIR21,PRKCD,CCN2,NEXN,MYC,MYD88,SP100,MYH9,MYLK,AXL,ITGA6,SIRPA,ITGA1,TNF…
GO: Biological Process	GO:0035295	tube development		4.783e-21	3.027e-17	2.162e-18	2.017e-17	85	1310	SPRY2,HIF1A,MAN2A1,ETV4,ETV5,ACTG1,EXT1,RRAS,F3,CITED2,ADM,MET,SERPINE2,DLC1,PKM,CTHRC1,PLAU,PLCD1,MMP2,MMP14,MMP19,VASP,HSPB1,FOXD1,COL4A1,JCAD,COL8A1,FLT1,CIB1,FN1,ADAMTS1,ANXA1,ANXA2,WNT5A,HTATIP2,SHC1,NIBAN2,RHOB,CCN1,PARVA,MIR21,CCN2,CTSZ,MYC,SP100,MYH9,MYLK,MYO1E,ITGA5,ITGB1,JUNB,SRPX2,PTPRM,PXN,BCL10,PLOD3,TCF21,CALD1,RTN4,CAV1,ECM1,SELENON,ADAM12,LDLR,CREB3L1,LEPR,TGFB1,ADAMTS12,TGFBR2,TG…
GO: Biological Process	GO:0072359	circulatory system development		2.044e-20	1.294e-16	8.625e-18	8.047e-17	85	1340	SPRY2,HIF1A,ACTG1,EXT1,RRAS,F3,TNFSF4,CITED2,ADM,SLC2A10,MET,DLC1,PKM,PLAU,PLCD1,MMP2,FHL2,MMP14,MMP19,HSPB1,COL1A1,COL4A1,JCAD,COL5A1,COL8A1,FLT1,CIB1,FN1,ADAMTS1,ANXA1,ANXA2,WNT5A,HTATIP2,SHC1,NIBAN2,PDLIM5,RHOB,DKK1,CCN1,ANKRD1,PARVA,MIR21,CCN2,G6PD,SP100,MYH9,ADAM19,MYLK,MYO1E,ITGA4,ITGA5,ITGB1,JUNB,SRPX2,PDLIM3,PTPRM,PXN,TCF21,CALD1,RTN4,DUSP6,CAV1,ECE1,ECM1,ADAM12,LDLR,CREB3L1,LEPR,FOSL1,TG…
GO: Biological Process	GO:2000145	regulation of cell motility		3.124e-20	1.977e-16	1.236e-17	1.153e-16	78	1159	SPRY2,HIF1A,RIN3,CORO1C,ACTG1,RRAS,PHLDA2,F2R,F2RL1,F3,TNFSF4,CITED2,MET,S100A11,FBLN1,SERPINE2,DLC1,CD99,FES,PLAU,MMP2,MMP14,CNN2,HSPB1,VCL,COL1A1,MPP1,VIM,JCAD,FLT1,CIB1,FN1,SEMA7A,ADAMTS1,ANXA1,WNT5A,ANXA5,BCAR1,MSN,RHOB,RHOC,ARHGDIB,IGFBP3,CCN1,GPSM3,SDC3,MIR21,ARHGAP18,NEXN,MYC,MYD88,SP100,MYLK,ITGA6,ITGA4,ITGA5,ITGB1,STK10,SRPX2,PTPRM,RAC2,DUSP1,RTN4,CAV1,ECM1,TGFB1,TGFBR2,THBS1,ARAP3,EGR1,…
GO: Biological Process	GO:0030334	regulation of cell migration		4.991e-20	3.159e-16	1.858e-17	1.734e-16	75	1089	SPRY2,HIF1A,RIN3,CORO1C,ACTG1,RRAS,PHLDA2,F2R,F2RL1,F3,TNFSF4,CITED2,MET,S100A11,FBLN1,SERPINE2,DLC1,CD99,PLAU,MMP2,MMP14,CNN2,HSPB1,VCL,COL1A1,MPP1,VIM,JCAD,FLT1,CIB1,FN1,SEMA7A,ADAMTS1,ANXA1,WNT5A,BCAR1,MSN,RHOB,RHOC,ARHGDIB,IGFBP3,CCN1,GPSM3,SDC3,MIR21,NEXN,MYC,MYD88,SP100,MYLK,ITGA6,ITGA4,ITGA5,ITGB1,STK10,SRPX2,PTPRM,RAC2,DUSP1,RTN4,CAV1,ECM1,TGFB1,TGFBR2,THBS1,ARAP3,EGR1,FURIN,LRP1,TMSB10,C…
GO: Biological Process	GO:0001525	angiogenesis		7.618e-20	4.821e-16	2.678e-17	2.499e-16	57	658	SPRY2,HIF1A,ACTG1,RRAS,F3,ADM,PKM,PLAU,PLCD1,MMP2,MMP14,MMP19,HSPB1,COL4A1,JCAD,COL8A1,FLT1,CIB1,FN1,ADAMTS1,ANXA1,ANXA2,WNT5A,HTATIP2,SHC1,NIBAN2,RHOB,CCN1,PARVA,MIR21,CCN2,SP100,MYH9,ITGA5,ITGB1,SRPX2,PTPRM,PXN,TCF21,CALD1,RTN4,CAV1,ECM1,ADAM12,CREB3L1,LEPR,TGFBR2,THBS1,THBS2,LOXL2,KCTD10,ANGPTL4,ELK3,TNFAIP3,ENG,EPAS1,CDH13
GO: Biological Process	GO:0051270	regulation of cellular component movement		1.982e-19	1.254e-15	6.601e-17	6.159e-16	80	1250	SPRY2,HIF1A,RIN3,CORO1C,ACTG1,ACTN1,RRAS,PHLDA2,F2R,F2RL1,F3,TNFSF4,CITED2,MET,S100A11,FBLN1,SERPINE2,DLC1,CD99,FES,PLAU,MMP2,MMP14,CNN2,HSPB1,VCL,COL1A1,MPP1,VIM,JCAD,FLT1,CIB1,FN1,SEMA7A,TRIM58,ADAMTS1,ANXA1,WNT5A,ANXA5,BCAR1,MSN,RHOB,RHOC,ARHGDIB,IGFBP3,CCN1,GPSM3,SDC3,MIR21,ARHGAP18,NEXN,MYC,MYD88,SP100,MYLK,ITGA6,ITGA4,ITGA5,ITGB1,STK10,SRPX2,PTPRM,RAC2,DUSP1,RTN4,CAV1,ECM1,TGFB1,TGFBR2,THBS…
GO: Biological Process	GO:0040012	regulation of locomotion		4.006e-19	2.536e-15	1.268e-16	1.183e-15	78	1210	SPRY2,HIF1A,RIN3,CORO1C,ACTG1,RRAS,PHLDA2,F2R,F2RL1,F3,TNFSF4,CITED2,MET,S100A11,FBLN1,SERPINE2,DLC1,CD99,FES,PLAU,MMP2,MMP14,CNN2,HSPB1,VCL,COL1A1,MPP1,VIM,JCAD,FLT1,CIB1,FN1,SEMA7A,ADAMTS1,ANXA1,WNT5A,ANXA5,BCAR1,MSN,RHOB,RHOC,ARHGDIB,IGFBP3,CCN1,GPSM3,SDC3,MIR21,ARHGAP18,NEXN,MYC,MYD88,SP100,MYLK,ITGA6,ITGA4,ITGA5,ITGB1,STK10,SRPX2,PTPRM,RAC2,DUSP1,RTN4,CAV1,ECM1,TGFB1,TGFBR2,THBS1,ARAP3,EGR1,…
GO: Biological Process	GO:0022603	regulation of anatomical structure morphogenesis		4.903e-19	3.103e-15	1.478e-16	1.379e-15	76	1160	EPS8,SPRY2,HIF1A,CORO1C,ETV5,TWF2,PARVB,RRAS,F3,CITED2,ADM,MET,FBLN1,DLC1,FES,PKM,CTHRC1,SDC2,HSPB1,VAT1,VIM,JCAD,FLT1,ARHGEF19,CIB1,FN1,SEMA7A,ADAMTS1,ANXA1,WNT5A,HTATIP2,SHC1,NIBAN2,BCAR1,CDC42EP3,PALM2AKAP2,PDLIM5,MSN,RHOB,RHOC,RND3,DKK1,PARVA,CST3,MIR21,ARHGAP18,FBLIM1,SP100,MYH9,ITGA5,ITGB1,BNIP3,PTPRM,PXN,WDR1,DNMBP,RAC2,SYNE1,RTN4,ECM1,ADAM12,CREB3L1,TGFB1,ADAMTS12,TGFBR2,THBS1,THBS2,ARAP3…
GO: Biological Process	GO:0007167	enzyme linked receptor protein signaling pathway		7.276e-19	4.605e-15	2.093e-16	1.953e-15	76	1168	SPRY2,HIF1A,ACTB,CD109,ACTG1,TCIRG1,EXT1,F3,SPRED3,CITED2,SLC2A10,MET,CSRNP1,FES,NCEH1,PLAUR,MMP2,SDC2,HSPB1,FOXD1,COL1A1,COL4A1,VIM,JCAD,FLT1,FOS,WNT5A,SHC1,NIBAN2,BCAR1,PALM2AKAP2,IGFBP3,IGFBP4,DKK1,IGFBP6,CCN1,MIR21,PRKCD,CCN2,DKK3,CYBA,MYD88,MYO1E,AXL,ITGA1,ITGA5,ITGB1,FAM20C,AFAP1L2,PXN,BTBD11,MVP,ARHGEF28,SH2B3,RTN4,VEPH1,HTRA3,CAV1,PTPN18,CREB3L1,TGFB1,ADAMTS12,TGFB1I1,TGFBR2,MYOF,THBS1,EG…
GO: Biological Process	GO:0001775	cell activation		2.525e-18	1.598e-14	6.947e-16	6.482e-15	91	1623	ACTB,ACTG1,TCIRG1,ACTN1,F2R,F2RL1,F2RL2,TNFSF4,S100A11,SERPINE2,NDRG1,MYL9,MGST1,CLU,CLIC1,MICB,FES,PKM,PLAU,PLAUR,MMP14,CNN2,HSPB1,VCL,CAP1,PEAR1,VAT1,COL1A1,SH3RF1,FN1,KLF6,ANXA1,ANXA2,WNT5A,POU2F2,MSN,YPEL5,CST3,CSTB,MIR21,PRKCD,FTL,CCN2,IL4R,CTSZ,CYBA,MYD88,MYH9,IMPDH1,AXL,TICAM1,IRF1,SIRPA,ITGA4,ITGB1,TNFRSF21,ITPR2,ITPR3,QSOX1,STK10,ZFP36L2,PTX3,CYB5R3,TSPAN14,BCL10,MVP,RAC2,RAP1B,SH2B3,NFK…
GO: Molecular Function	GO:0050839	cell adhesion molecule binding		9.83e-19	8.699e-16	8.699e-16	6.406e-15	53	573	TWF2,ACTN1,SLC9A3R2,S100A11,FBLN1,NDRG1,CLIC1,PKM,TAGLN2,PLEC,MMP14,VASP,CNN2,VCL,COL5A1,ITGA11,FN1,SEMA7A,ANXA1,ANXA2,NIBAN2,PDLIM5,MSN,ARHGAP1,CCN1,ISG15,PARVA,CCN2,ARHGAP18,NEXN,MYH9,FXYD5,ITGA6,SIRPA,ITGA1,ITGA4,ITGA5,ITGB1,PTPRM,PVR,PXN,CNTN4,CALD1,RTN4,LASP1,THBS1,TIMP2,P4HB,PRDX1,CD151,LYN,PLIN3,CDH13
GO: Biological Process	GO:0009719	response to endogenous stimulus		3.115e-17	1.972e-13	8.216e-15	7.666e-14	94	1780	SPRY2,ACTB,CD109,TCIRG1,EXT1,ME1,SPRED3,TNFSF4,SH3BP4,CITED2,ADM,SLC2A10,UGCG,PKM,PLCD1,MMP2,FHL2,MMP14,MMP19,FOXD1,PAQR7,COL1A1,COL4A1,VIM,CIB1,HTR7,ANXA1,FOS,WNT5A,FOSB,ANXA5,SHC1,BCAR1,SLC2A1,ZFP36,IER2,GAS2L1,DKK1,IGFBP7,CCN1,STC2,ANKRD1,MIR21,PRKCD,CCN2,IL4R,DKK3,MYD88,TICAM1,IRF1,CCND1,ITGA4,ITGB1,ITPR2,ITPR3,FAM20C,ZFP36L2,PTPRN,PXN,RAP1B,PLOD3,TCF21,CALD1,DUSP1,CAPN2,VEPH1,STMN2,HTRA3,CAV…
GO: Biological Process	GO:2000026	regulation of multicellular organismal development		3.722e-17	2.356e-13	9.422e-15	8.791e-14	89	1632	SPRY2,HIF1A,MAN2A1,CD109,ETV4,ETV5,TWF2,RRAS,PHLDA2,F3,SPRED3,TNFSF4,CITED2,ADM,MET,SERPINE2,MYL9,FES,PKM,MMP14,HSPB1,VCL,VIM,JCAD,FLT1,CIB1,SH3RF1,FN1,SEMA7A,ADAMTS1,ANXA1,FOS,WNT5A,HTATIP2,SHC1,NIBAN2,ZFP36,RHOB,GAS2L1,DKK1,RFLNB,CCN1,ISG15,MIR21,CCN2,G6PD,IL4R,MYC,SP100,AXL,IRF1,CCND1,ITGA5,ITGB1,TNFRSF21,FAM20C,SRPX2,PTPRM,ZFP36L2,PXN,AMIGO2,RTN4,DUSP6,NFKBIZ,TCTA,CAV1,ECM1,ADAM12,LDLR,CREB3L…
GO: Biological Process	GO:0051240	positive regulation of multicellular organismal process		1.125e-16	7.118e-13	2.738e-14	2.554e-13	90	1692	HIF1A,HK1,MAN2A1,ETV4,ETV5,TWF2,RRAS,F2R,F2RL1,F3,TNFSF4,CITED2,ADM,MET,SERPINE2,CLU,LIPG,FES,PKM,PLAU,MMP14,GSTO1,HSPB1,FOXD1,COL1A1,VIM,JCAD,FLT1,CIB1,SGIP1,FN1,SEMA7A,KLF6,ANXA1,ANXA2,FOS,WNT5A,SHC1,POU2F2,NIBAN2,RHOB,DKK1,CCN1,ISG15,GPSM3,MIR21,CCN2,IL4R,CYBA,MYC,MYD88,AXL,TICAM1,SYTL2,IRF1,CCND1,ITGA5,ITGB1,FAM20C,SRPX2,AFAP1L2,PXN,BCL10,UNC93B1,TNFSF15,AMIGO2,RTN4,NFKBIZ,CAV1,ECE1,ECM1,ADAM…
GO: Biological Process	GO:0030155	regulation of cell adhesion		1.599e-16	1.012e-12	3.748e-14	3.497e-13	59	827	CORO1C,ACTG1,RRAS,TNFSF4,CITED2,FBLN1,SERPINE2,CORO2B,DLC1,FES,PLAU,PLAUR,MMP2,MMP14,HSPB1,VCL,COL1A1,COL8A1,CIB1,FN1,ANXA1,WNT5A,BCAR1,ARHGDIB,CCN1,MIR21,PRKCD,IL4R,ADAM19,FXYD5,ITGA6,IRF1,SIRPA,ITGA4,ITGA5,ITGB1,TNFRSF21,NID1,BCL10,RAC2,SH2B3,DUSP1,AKNA,NFKBIZ,CAV1,LGALS1,TGFB1,TGFBR2,TGM2,THBS1,LMO7,P4HB,SPRY4,CD44,LRP1,TNFAIP3,UBASH3B,LYN,CDH13
GO: Biological Process	GO:0030036	actin cytoskeleton organization		3.965e-16	2.509e-12	8.962e-14	8.361e-13	56	768	TPM2,EPS8,CORO1C,ACTB,ACTG1,TWF2,PARVB,ACTN1,F2RL1,MET,EHBP1L1,CORO2B,DLC1,FES,VASP,CNN2,CAP1,ARHGEF19,ANXA1,SHC1,BCAR1,ABLIM3,CDC42EP3,PALM2AKAP2,PDLIM5,RHOB,RHOC,RND3,GAS2L1,ARHGDIB,RFLNB,ANKRD1,PARVA,MIR21,PRKCD,CCN2,ARHGAP18,MYH9,MYO1E,SIRPA,ITGB1,CYRIA,PDLIM3,NRK,PXN,WDR1,RAC2,DSTN,CALD1,CAVIN3,NUAK2,TGFB1,FRMD6,FARP1,LRP1,TMSB10
GO: Cellular Component	GO:0015629	actin cytoskeleton		1.652e-15	1.027e-12	1.468e-13	1.029e-12	58	837	TPM2,EPS8,SPRY2,RGS19,CORO1C,ACTB,ACTG1,TWF2,PARVB,ACTN1,SLC9A3R2,EHBP1L1,CORO2B,DLC1,MYL9,CLIC1,PLEC,VASP,CNN2,VCL,CAP1,MPP1,FLT1,CIB1,ANXA1,ANXA2,BCAR1,ABLIM3,CDC42EP3,SLC2A1,PDLIM5,MSN,RHOC,GAS2L1,RFLNB,PARVA,FBLIM1,NEXN,CYBA,MYH9,MYL6,MYLK,MYO1E,AXL,ITGA6,ITGB1,ITPR3,PDLIM3,PXN,WDR1,RAC2,DSTN,CALD1,CAPN2,LASP1,TGFB1,FARP1,CD44
GO: Biological Process	GO:0030335	positive regulation of cell migration		7.406e-16	4.687e-12	1.616e-13	1.508e-12	50	633	SPRY2,HIF1A,ACTG1,RRAS,F2R,F2RL1,F3,TNFSF4,MET,S100A11,FBLN1,CD99,PLAU,MMP2,MMP14,HSPB1,COL1A1,JCAD,FLT1,CIB1,FN1,SEMA7A,ADAMTS1,ANXA1,WNT5A,BCAR1,RHOB,RHOC,CCN1,GPSM3,MIR21,MYC,MYLK,ITGA6,ITGA4,ITGA5,ITGB1,SRPX2,RAC2,RTN4,CAV1,TGFB1,TGFBR2,THBS1,EGR1,FURIN,LRP1,CD151,LYN,CDH13
GO: Biological Process	GO:0098609	cell-cell adhesion		7.716e-16	4.883e-12	1.628e-13	1.519e-12	63	961	ACTB,ACTG1,EXT1,ACTN1,TNFSF4,CITED2,S100A11,SERPINE2,MYL9,CLIC1,CD99,PLAUR,ALCAM,HSPB1,VCL,PEAR1,FN1,ANXA1,ANXA2,WNT5A,SHC1,PDLIM5,MSN,CCN1,PARVA,MIR21,PRKCD,FBLIM1,NEXN,IL4R,MYH9,ADAM19,PERP,FXYD5,ITGA6,IRF1,SIRPA,ITGA4,ITGA5,ITGB1,TNFRSF21,STK10,SRPX2,PTPRM,PVR,BCL10,RAC2,AMIGO2,CNTN4,SH2B3,AKNA,NFKBIZ,CAV1,LGALS1,TGFB1,TGFBR2,THBS1,LMO7,CD44,TNFAIP3,UBASH3B,LYN,CDH13
GO: Biological Process	GO:0031589	cell-substrate adhesion		1.205e-15	7.627e-12	2.46e-13	2.296e-12	39	397	CORO1C,ACTG1,PARVB,ACTN1,RRAS,FBLN1,CORO2B,DLC1,PLAU,MMP14,VCL,COL1A1,COL8A1,ITGA11,CIB1,FN1,BCAR1,CCN1,PARVA,CCN2,AXL,ITGA6,SIRPA,ITGA1,ITGA4,THSD1,ITGA5,ITGB1,PXN,NID1,RAC2,LGALS1,ADAMTS12,THBS1,P4HB,SPRY4,CD44,LRP1,CDH13
GO: Biological Process	GO:0032940	secretion by cell		1.422e-15	8.997e-12	2.812e-13	2.623e-12	82	1517	ABCC4,HIF1A,CD109,TCIRG1,ACTN1,F2R,F2RL1,ADM,S100A11,SERPINE2,CAMK2N1,MGST1,CLU,FES,PKM,PLAU,PLAUR,PLCD1,TAGLN2,CNN2,VCL,CAP1,FOXD1,VAT1,FN1,HTR7,ANXA1,ANXA2,ANXA5,NIBAN2,SLC2A1,IGFBP3,ANKRD1,YPEL5,CST3,CSTB,PRKCD,FTL,CCN2,IL4R,CTSZ,CYBA,MYH9,IMPDH1,AXL,SYTL2,SIRPA,ITGB1,ITPR2,ITPR3,QSOX1,STK10,PTPRN,PTX3,CYB5R3,TSPAN14,WDR1,MVP,RAB27B,RAC2,RALB,RAP1B,STXBP5,RTN4,ECM1,CREB3L1,LEPR,TGFB1,THBS1,TIM…
GO: Biological Process	GO:0071345	cellular response to cytokine stimulus		1.513e-15	9.576e-12	2.902e-13	2.707e-12	71	1196	EPS8,SPRY2,HIF1A,MAOA,ACTG1,TCIRG1,EXT1,F2RL1,F3,TNFSF4,H2BC21,UGCG,MMP1,MMP2,GSTO1,CNN2,COL1A1,VIM,CIB1,FN1,KLF6,ANXA1,ANXA2,FOS,WNT5A,SHC1,ZFP36,MSN,MT2A,ISG15,IKBKE,ANKRD1,MIR21,PRKCD,IL4R,MYC,MYD88,SP100,AXL,SRM,IRF1,CCND1,SIRPA,ITGA4,ITGB1,TNFRSF21,JUNB,PXDN,ZFP36L2,PTPRN,TRIM8,GFPT2,TNFSF15,RAP1B,SH2B3,DUSP1,CAPN2,CAV1,ECM1,PTPN18,LEPR,TGFB1,ADAMTS12,THBS1,EGR1,P4HB,LOX,SPRY4,TLR4,CD44,TNFA…
GO: Biological Process	GO:0034097	response to cytokine		2.1e-15	1.329e-11	3.909e-13	3.647e-12	74	1290	EPS8,SPRY2,HIF1A,MAOA,ACTG1,TCIRG1,EXT1,F2RL1,F3,TNFSF4,H2BC21,UGCG,MMP1,MMP2,GSTO1,CNN2,COL1A1,VIM,CIB1,FN1,KLF6,ANXA1,ANXA2,FOS,WNT5A,SHC1,ZFP36,MSN,MT2A,ISG15,IKBKE,ANKRD1,MIR21,PRKCD,IL4R,MYC,MYD88,SP100,AXL,SRM,IRF1,CCND1,SIRPA,ITGA4,ITGB1,TNFRSF21,JUNB,PXDN,ZFP36L2,PTPRN,TRIM8,GFPT2,TNFSF15,RAP1B,SH2B3,DUSP1,CAPN2,CAV1,ECM1,PTPN18,LEPR,FOSL1,TGFB1,ADAMTS12,THBS1,TIMP2,EGR1,TIMP3,P4HB,LOX,SP…
GO: Biological Process	GO:0030029	actin filament-based process		2.518e-15	1.593e-11	4.552e-13	4.248e-12	59	879	TPM2,EPS8,CORO1C,ACTB,ACTG1,TWF2,PARVB,ACTN1,F2RL1,MET,EHBP1L1,CORO2B,DLC1,FES,VASP,CNN2,CAP1,VIM,ARHGEF19,ANXA1,SHC1,BCAR1,ABLIM3,CDC42EP3,PALM2AKAP2,PDLIM5,RHOB,RHOC,RND3,GAS2L1,ARHGDIB,RFLNB,ANKRD1,PARVA,MIR21,PRKCD,CCN2,ARHGAP18,MYH9,MYL6,MYO1E,SIRPA,ITGB1,CYRIA,PDLIM3,NRK,PXN,WDR1,RAC2,DSTN,CALD1,CAVIN3,CAV1,NUAK2,TGFB1,FRMD6,FARP1,LRP1,TMSB10
GO: Biological Process	GO:0140352	export from cell		3.381e-15	2.14e-11	5.944e-13	5.546e-12	83	1571	ABCC4,HIF1A,CD109,TCIRG1,ACTN1,F2R,F2RL1,ADM,S100A11,SERPINE2,CAMK2N1,MGST1,CLU,FES,PKM,PLAU,PLAUR,PLCD1,TAGLN2,CNN2,VCL,CAP1,FOXD1,VAT1,FN1,HTR7,ANXA1,ANXA2,ANXA5,NIBAN2,SLC2A1,IGFBP3,ANKRD1,YPEL5,CST3,CSTB,MIR21,PRKCD,FTL,CCN2,IL4R,CTSZ,CYBA,MYH9,IMPDH1,AXL,SYTL2,SIRPA,ITGB1,ITPR2,ITPR3,QSOX1,STK10,PTPRN,PTX3,CYB5R3,TSPAN14,WDR1,MVP,RAB27B,RAC2,RALB,RAP1B,STXBP5,RTN4,ECM1,CREB3L1,LEPR,TGFB1,THB…
GO: Biological Process	GO:2000147	positive regulation of cell motility		4.402e-15	2.786e-11	7.531e-13	7.026e-12	50	662	SPRY2,HIF1A,ACTG1,RRAS,F2R,F2RL1,F3,TNFSF4,MET,S100A11,FBLN1,CD99,PLAU,MMP2,MMP14,HSPB1,COL1A1,JCAD,FLT1,CIB1,FN1,SEMA7A,ADAMTS1,ANXA1,WNT5A,BCAR1,RHOB,RHOC,CCN1,GPSM3,MIR21,MYC,MYLK,ITGA6,ITGA4,ITGA5,ITGB1,SRPX2,RAC2,RTN4,CAV1,TGFB1,TGFBR2,THBS1,EGR1,FURIN,LRP1,CD151,LYN,CDH13
GO: Biological Process	GO:0000902	cell morphogenesis		5.268e-15	3.334e-11	8.774e-13	8.187e-12	70	1197	EPS8,CORO1C,ACTB,ETV4,MGLL,TWF2,EXT1,PARVB,ACTN1,S100A6,MET,FBLN1,DLC1,CLU,FES,ALCAM,SDC2,VASP,VCL,CAP1,FOXD1,VIM,CIB1,FN1,SEMA7A,ANXA1,WNT5A,SHC1,NIBAN2,BCAR1,CDC42EP3,PALM2AKAP2,PDLIM5,MSN,RHOB,RHOC,RND3,DKK1,PARVA,MIR21,ARHGAP18,FBLIM1,NEXN,MYH9,AXL,ITGA1,ITGA4,ITGB1,PTPRM,NRK,PXN,UNC93B1,WDR1,DNMBP,RAC2,CNTN4,PLOD3,ARHGEF28,STXBP5,SYNE1,RTN4,TGFB1,ARAP3,FRMD6,LZTS1,P4HB,FARP1,SPRY4,CD44,LRP1
GO: Biological Process	GO:0097435	supramolecular fiber organization		6.28e-15	3.974e-11	1.007e-12	9.394e-12	55	793	TPM2,EPS8,CORO1C,ACTG1,TWF2,EXT1,ACTN1,F2RL1,MET,CORO2B,DLC1,CLU,FES,VASP,COL1A1,VIM,COL5A1,CIB1,COL12A1,ANXA2,BCAR1,CDC42EP3,PALM2AKAP2,RHOB,RHOC,RND3,GAS2L1,RFLNB,ANKRD1,CST3,MIR21,PRKCD,CCN2,ARHGAP18,MYH9,MYO1E,SIRPA,ITGB1,CYRIA,PXDN,PDLIM3,PXN,WDR1,RAC2,PLOD3,DSTN,CALD1,STMN2,CAV1,COLGALT1,LDLR,MFAP5,LOX,LOXL2,TMSB10
GO: Biological Process	GO:0032963	collagen metabolic process		6.363e-15	4.027e-11	1.007e-12	9.394e-12	23	133	HIF1A,F2R,MMP1,MMP2,MMP14,MMP19,COL1A1,VIM,COL5A1,FN1,CST3,MIR21,PRKCD,CCN2,TRAM2,ITGB1,PLOD3,CREB3L1,TGFB1,FURIN,ERRFI1,ENG,RCN3
GO: Biological Process	GO:0043067	regulation of programmed cell death		6.546e-15	4.143e-11	1.01e-12	9.427e-12	89	1777	SPRY2,HIF1A,HK1,ACTN1,PHLDA2,F2R,F2RL1,TNFSF4,CITED2,ADM,MET,DLC1,NDRG1,CLU,PLAUR,SRPX,MMP2,FHL2,HSPB1,PMAIP1,ARHGEF19,CIB1,SH3RF1,FN1,PHLDA1,ANXA1,WNT5A,ANXA5,HTATIP2,SHC1,TP53I3,NIBAN2,BCAR1,ZFP36,RHOB,IGFBP3,DKK1,CCN1,ANKRD1,CST3,STYXL1,MIR21,PRKCD,PEA15,G6PD,CTSZ,MYC,MYD88,SP100,AXL,PERP,ITGA6,GBE1,ITGA1,TNFRSF10D,ITGA4,ITGA5,ITGB1,BNIP3,IER3,ITM2C,BCL10,AMIGO2,CD248,SYNE1,DUSP1,RTN4,DUSP6,CA…
GO: Biological Process	GO:0016050	vesicle organization		1.114e-14	7.053e-11	1.656e-12	1.545e-11	90	1825	ABCC4,RIN3,CORO1C,ACTB,CD109,ACTG1,TCIRG1,ACTN1,F2R,F2RL1,EHD3,SH3BP4,ADM,S100A11,SERPINE2,MGST1,CLU,LIPG,FES,PKM,PLAU,NCEH1,PLAUR,SRPX,TAGLN2,SCARA3,CNN2,VCL,CAP1,PEAR1,VAT1,SGIP1,FN1,HTR7,ANXA1,ANXA2,WNT5A,ANXA5,RIN1,DKK1,YPEL5,CST3,CSTB,PRKCD,FTL,IL4R,CTSZ,CYBA,MYH9,IMPDH1,MYO1E,AXL,SYTL2,SIRPA,ITGA4,ITGB1,QSOX1,STK10,PTPRN,PTX3,CYB5R3,TSPAN14,WDR1,RAB32,MVP,RAB27B,RAC2,RALB,RAP1B,STXBP5,SYNE1…
GO: Biological Process	GO:0040017	positive regulation of locomotion		1.125e-14	7.12e-11	1.656e-12	1.545e-11	50	678	SPRY2,HIF1A,ACTG1,RRAS,F2R,F2RL1,F3,TNFSF4,MET,S100A11,FBLN1,CD99,PLAU,MMP2,MMP14,HSPB1,COL1A1,JCAD,FLT1,CIB1,FN1,SEMA7A,ADAMTS1,ANXA1,WNT5A,BCAR1,RHOB,RHOC,CCN1,GPSM3,MIR21,MYC,MYLK,ITGA6,ITGA4,ITGA5,ITGB1,SRPX2,RAC2,RTN4,CAV1,TGFB1,TGFBR2,THBS1,EGR1,FURIN,LRP1,CD151,LYN,CDH13
GO: Biological Process	GO:0046903	secretion		1.328e-14	8.405e-11	1.88e-12	1.754e-11	85	1672	ABCC4,HIF1A,CD109,TCIRG1,ACTN1,F2R,F2RL1,ADM,S100A11,SERPINE2,CAMK2N1,MGST1,CLU,FES,PKM,PLAU,PLAUR,PLCD1,TAGLN2,CNN2,VCL,CAP1,FOXD1,VAT1,FN1,HTR7,ANXA1,ANXA2,ANXA5,NIBAN2,SLC2A1,IGFBP3,ANKRD1,YPEL5,CST3,CSTB,PRKCD,FTL,CCN2,IL4R,CTSZ,CYBA,MYC,MYH9,IMPDH1,AXL,SYTL2,CCND1,SIRPA,ITGB1,ITPR2,ITPR3,QSOX1,STK10,PTPRN,PTX3,CYB5R3,TSPAN14,WDR1,MVP,RAB27B,RAC2,RALB,RAP1B,STXBP5,RTN4,CAV1,ECM1,CREB3L1,LEPR,…
GO: Biological Process	GO:0051272	positive regulation of cellular component movement		1.337e-14	8.461e-11	1.88e-12	1.754e-11	50	681	SPRY2,HIF1A,ACTG1,RRAS,F2R,F2RL1,F3,TNFSF4,MET,S100A11,FBLN1,CD99,PLAU,MMP2,MMP14,HSPB1,COL1A1,JCAD,FLT1,CIB1,FN1,SEMA7A,ADAMTS1,ANXA1,WNT5A,BCAR1,RHOB,RHOC,CCN1,GPSM3,MIR21,MYC,MYLK,ITGA6,ITGA4,ITGA5,ITGB1,SRPX2,RAC2,RTN4,CAV1,TGFB1,TGFBR2,THBS1,EGR1,FURIN,LRP1,CD151,LYN,CDH13
GO: Cellular Component	GO:0009986	cell surface		2.428e-14	1.51e-11	1.888e-12	1.324e-11	64	1053	ABCC4,CD109,F2R,F3,TNFSF4,MET,SERPINE2,CLU,LIPG,MICB,PLAU,PLAUR,SRPX,ALCAM,SDC2,SEMA7A,ANXA1,ANXA2,WNT5A,ANXA5,MXRA8,SLC1A4,MSN,SDC3,DCBLD2,CTSZ,ADAM19,AXL,ITGA6,SIRPA,ITGA1,TNFRSF10D,ITGA4,THSD1,ITGA5,ITGB1,BGN,SRPX2,NTM,PVR,TSPAN14,CAPN5,CD248,CAPN2,CAV1,ECE1,LDLR,LEPR,LGALS1,TGFB1,TGFBR2,THBS1,TIMP2,LMO7,P4HB,FURIN,TLR4,CD44,LRP1,CD59,ADGRE5,CD151,ENG,CDH13
GO: Biological Process	GO:0050878	regulation of body fluid levels		1.512e-14	9.57e-11	2.08e-12	1.941e-11	45	563	HIF1A,ACTB,ACTG1,EXT1,ACTN1,F2R,F2RL1,F2RL2,F3,EHD3,ADM,MET,FBLN1,SERPINE2,CORO2B,MYL9,CLIC1,UGCG,PLAU,PLAUR,HSPB1,VCL,PEAR1,COL1A1,FLI1,FN1,ANXA2,ANXA5,PRKCD,CYBA,MYH9,AXL,SYTL2,IRF1,CCND1,ITPR2,ITPR3,SH2B3,TFPI2,CAV1,THBS1,TLR4,CD59,UBASH3B,LYN
GO: Biological Process	GO:0007599	hemostasis		1.66e-14	1.051e-10	2.232e-12	2.082e-11	36	367	ACTB,ACTG1,ACTN1,F2R,F2RL1,F2RL2,F3,EHD3,FBLN1,SERPINE2,MYL9,CLIC1,PLAU,PLAUR,HSPB1,VCL,PEAR1,COL1A1,FLI1,FN1,ANXA2,ANXA5,PRKCD,MYH9,AXL,IRF1,ITPR2,ITPR3,SH2B3,TFPI2,CAV1,THBS1,TLR4,CD59,UBASH3B,LYN
GO: Biological Process	GO:0043408	regulation of MAPK cascade		1.693e-14	1.071e-10	2.232e-12	2.082e-11	55	812	SPRY2,RRAS,F2R,F2RL1,SPRED3,MET,FBLN1,CAMK2N1,JCAD,FLT1,CIB1,SH3RF1,FN1,SEMA7A,WNT5A,SHC1,IGFBP3,IGFBP4,DKK1,IGFBP6,CCN1,MIR21,PRKCD,CCN2,PEA15,SH3RF3,MYC,MYD88,SIRPA,ITGA1,KSR1,NRK,PXN,BCL10,RAP1B,SH2B3,DUSP1,DUSP4,DUSP5,DUSP6,CAVIN3,CAV1,ECE1,LEPR,TGFB1,THBS1,TIMP2,TIMP3,SPRY4,TLR4,PRDX1,ERRFI1,CD44,LRP1,LYN
GO: Biological Process	GO:0042127	regulation of cell population proliferation		2.012e-14	1.274e-10	2.599e-12	2.425e-11	94	1973	SPRY2,ABCC4,HIF1A,CD109,ETV4,ETV5,TCIRG1,PHLDA2,F2R,F3,TNFSF4,SH3BP4,CITED2,ADM,S100A6,S100A11,H2AC6,FBLN1,SERPINE2,CAMK2N1,DLC1,NDRG1,CLU,CLEC11A,FES,CTHRC1,PLAU,PLCD1,SRPX,MMP2,CNN2,PMAIP1,VIM,JCAD,FLT1,CIB1,SH3RF1,FN1,ADAMTS1,ANXA1,ANXA2,WNT5A,SHC1,NIBAN2,ZFP36,IGFBP3,IGFBP6,IGFBP7,CCN1,CST3,MIR21,CCN2,IL4R,CTSZ,CYBA,MYC,MYD88,TICAM1,IRF1,CCND1,ITGA1,ITGA4,ITGB1,TNFRSF21,KSR1,JUNB,PTPRM,PTPRN,…
GO: Biological Process	GO:0009968	negative regulation of signal transduction		2.683e-14	1.698e-10	3.396e-12	3.169e-11	80	1537	SPRY2,HIF1A,RGS19,CD109,F2RL1,SPRED3,TNFSF4,SH3BP4,ADM,SLC2A10,SLC9A3R2,MET,FBLN1,SERPINE2,CAMK2N1,DLC1,H2BC21,CLU,CTHRC1,PLAUR,FHL2,MMP14,HSPB1,CIB1,SH3RF1,RASA3,WNT5A,NIBAN2,IGFBP3,IGFBP4,DKK1,IGFBP6,MIR21,PRKCD,PEA15,DKK3,MYC,TICAM1,ITGA6,IRF1,SIRPA,ITGA1,ITGB1,PXDN,IER3,MVP,TCF21,SH2B3,SYNE1,DUSP1,DUSP4,DUSP5,DUSP6,VEPH1,HTRA3,CAVIN3,CAV1,ECM1,PTPN18,CREB3L1,TGFB1,ADAMTS12,TGFB1I1,TGFBR2,THBS…
GO: Cellular Component	GO:0030141	secretory granule		4.951e-14	3.08e-11	3.422e-12	2.399e-11	58	905	ABCC4,CD109,TCIRG1,ACTN1,S100A11,SERPINE2,MGST1,CLU,PKM,PLAU,PLAUR,CNN2,VCL,CAP1,VAT1,COL1A1,FN1,ANXA2,MSN,IGFBP3,YPEL5,CST3,CSTB,PRKCD,FTL,CTSZ,CYBA,IMPDH1,GARS1,SIRPA,ITGA1,ITGB1,ITPR2,ITPR3,QSOX1,STK10,PTPRN,PTX3,CYB5R3,TSPAN14,MVP,RAB27B,RAP1B,STXBP5,CAV1,ECE1,ECM1,TGFB1,THBS1,THBS2,TIMP2,TIMP3,CD44,LRP1,CD59,LHFPL2,ADGRE5,OSTF1
GO: Cellular Component	GO:0005788	endoplasmic reticulum lumen		8.738e-14	5.435e-11	5.334e-12	3.739e-11	33	323	SHISA5,CLU,EVA1A,PLAUR,SDC2,COL1A1,COL4A1,COL5A1,COL8A1,COL12A1,FN1,WNT5A,MXRA8,IGFBP3,ARSL,IGFBP4,IGFBP7,CCN1,STC2,CST3,CTSZ,DBI,QSOX1,FAM20C,TSPAN14,ADAMTSL1,PLOD3,COLGALT1,LGALS1,THBS1,P4HB,FURIN,RCN3
GO: Cellular Component	GO:0005884	actin filament		9.433e-14	5.867e-11	5.334e-12	3.739e-11	43	540	TPM2,EPS8,RGS19,ACTB,ACTG1,TWF2,ACTN1,SLC9A3R2,EHBP1L1,CORO2B,DLC1,MYL9,CLIC1,PLEC,VASP,CNN2,VCL,MPP1,CIB1,ANXA1,ANXA2,ABLIM3,PDLIM5,MSN,RHOC,GAS2L1,RFLNB,FBLIM1,CYBA,MYH9,MYL6,MYLK,MYO1E,ITGA6,ITGB1,ITPR3,PDLIM3,PXN,RAC2,CALD1,TGFB1,FARP1,CD44
GO: Biological Process	GO:0070848	response to growth factor		4.466e-14	2.826e-10	5.542e-12	5.171e-11	54	805	SPRY2,HIF1A,CD109,TWF2,EXT1,SPRED3,CITED2,SLC2A10,HSPB1,FOXD1,COL1A1,JCAD,FLT1,CIB1,ANXA1,FOS,WNT5A,SHC1,NIBAN2,BCAR1,ZFP36,IER2,DKK1,CCN1,ANKRD1,MIR21,CCN2,DKK3,MYC,ITGA5,ITGB1,FAM20C,ZFP36L2,PXN,CALD1,DUSP6,VEPH1,STMN2,HTRA3,CAV1,CREB3L1,TGFB1,ADAMTS12,TGFB1I1,TGFBR2,MYOF,THBS1,EGR1,LOX,FURIN,SPRY4,ERRFI1,CD44,ENG
GO: Biological Process	GO:0007596	blood coagulation		6.013e-14	3.805e-10	7.318e-12	6.828e-11	35	362	ACTB,ACTG1,ACTN1,F2R,F2RL1,F2RL2,F3,EHD3,FBLN1,SERPINE2,MYL9,CLIC1,PLAU,PLAUR,HSPB1,VCL,PEAR1,COL1A1,FN1,ANXA2,ANXA5,PRKCD,MYH9,AXL,IRF1,ITPR2,ITPR3,SH2B3,TFPI2,CAV1,THBS1,TLR4,CD59,UBASH3B,LYN
GO: Biological Process	GO:0048585	negative regulation of response to stimulus		6.329e-14	4.006e-10	7.558e-12	7.051e-11	92	1945	SPRY2,HIF1A,RIN3,RGS19,CD109,F2RL1,SPRED3,TNFSF4,SH3BP4,ADM,SLC2A10,SLC9A3R2,MET,FBLN1,SERPINE2,CAMK2N1,DLC1,H2BC21,CLU,MICB,CTHRC1,PLAU,PLAUR,FHL2,MMP14,HSPB1,CIB1,SH3RF1,SEMA7A,RASA3,ANXA1,ANXA2,WNT5A,ANXA5,NIBAN2,ZFP36,IGFBP3,IGFBP4,DKK1,IGFBP6,MIR21,PRKCD,PEA15,IL4R,DKK3,MYC,TICAM1,ITGA6,IRF1,SIRPA,ITGA1,ITGB1,PXDN,IER3,MVP,TCF21,SH2B3,SYNE1,DUSP1,RTN4,DUSP4,DUSP5,DUSP6,VEPH1,HTRA3,CAVIN3,CAV…
GO: Biological Process	GO:0010648	negative regulation of cell communication		6.846e-14	4.333e-10	8.023e-12	7.486e-11	83	1658	SPRY2,HIF1A,RGS19,CD109,MGLL,F2RL1,SPRED3,TNFSF4,SH3BP4,ADM,SLC2A10,SLC9A3R2,MET,FBLN1,SERPINE2,CAMK2N1,DLC1,H2BC21,CLU,CTHRC1,PLAUR,FHL2,MMP14,HSPB1,CIB1,SH3RF1,RASA3,WNT5A,ANXA5,NIBAN2,IGFBP3,IGFBP4,DKK1,IGFBP6,MIR21,PRKCD,PEA15,DKK3,MYC,TICAM1,ITGA6,IRF1,SIRPA,ITGA1,ITGB1,PXDN,IER3,MVP,RAP1B,TCF21,SH2B3,SYNE1,DUSP1,DUSP4,DUSP5,DUSP6,VEPH1,HTRA3,CAVIN3,CAV1,ECM1,PTPN18,CREB3L1,TGFB1,ADAMTS12,TG…
GO: Biological Process	GO:0023057	negative regulation of signaling		7.559e-14	4.784e-10	8.699e-12	8.116e-11	83	1661	SPRY2,HIF1A,RGS19,CD109,MGLL,F2RL1,SPRED3,TNFSF4,SH3BP4,ADM,SLC2A10,SLC9A3R2,MET,FBLN1,SERPINE2,CAMK2N1,DLC1,H2BC21,CLU,CTHRC1,PLAUR,FHL2,MMP14,HSPB1,CIB1,SH3RF1,RASA3,WNT5A,ANXA5,NIBAN2,IGFBP3,IGFBP4,DKK1,IGFBP6,MIR21,PRKCD,PEA15,DKK3,MYC,TICAM1,ITGA6,IRF1,SIRPA,ITGA1,ITGB1,PXDN,IER3,MVP,RAP1B,TCF21,SH2B3,SYNE1,DUSP1,DUSP4,DUSP5,DUSP6,VEPH1,HTRA3,CAVIN3,CAV1,ECM1,PTPN18,CREB3L1,TGFB1,ADAMTS12,TG…
GO: Biological Process	GO:0010941	regulation of cell death		7.824e-14	4.952e-10	8.843e-12	8.25e-11	92	1952	SPRY2,HIF1A,HK1,ACTN1,PHLDA2,F2R,F2RL1,TNFSF4,CITED2,ADM,MET,DLC1,NDRG1,CLU,PLAUR,SRPX,MMP2,FHL2,HSPB1,PMAIP1,ARHGEF19,CIB1,SH3RF1,FN1,PHLDA1,ANXA1,FOS,WNT5A,ANXA5,HTATIP2,SHC1,TP53I3,NIBAN2,BCAR1,ZFP36,RHOB,IGFBP3,DKK1,CCN1,ANKRD1,CST3,STYXL1,MIR21,PRKCD,CCN2,PEA15,G6PD,CTSZ,MYC,MYD88,SP100,AXL,PERP,ITGA6,GBE1,IRF1,ITGA1,TNFRSF10D,ITGA4,ITGA5,ITGB1,BNIP3,IER3,ITM2C,BCL10,AMIGO2,CD248,SYNE1,DUSP1…
GO: Biological Process	GO:0048534	hematopoietic or lymphoid organ development		8.194e-14	5.186e-10	9.098e-12	8.489e-11	65	1120	HIF1A,CD109,TCIRG1,EXT1,ACTN1,RRAS,F2RL1,TNFSF4,CITED2,MYL9,FES,MMP14,CNN2,HSPB1,FLI1,FLT1,CIB1,SH3RF1,KLF6,TRIM58,ANXA1,ANXA2,FOS,WNT5A,POU2F2,ZFP36,GAS2L1,ISG15,MIR21,G6PD,IL4R,MYC,MYH9,MYO1E,AXL,IRF1,SIRPA,ITGA4,THSD1,ITGB1,JUNB,FAM20C,ZFP36L2,WDR1,TCF21,SH2B3,CD248,NFKBIZ,TCTA,LEPR,LGALS1,TGFB1,TGFBR2,MFAP5,THBS1,EGR1,LOX,TLR4,CD44,TNFAIP3,UBASH3B,LYN,CMTM7,TRIB1,EPAS1
GO: Biological Process	GO:0050817	coagulation		9.805e-14	6.206e-10	1.07e-11	9.983e-11	35	368	ACTB,ACTG1,ACTN1,F2R,F2RL1,F2RL2,F3,EHD3,FBLN1,SERPINE2,MYL9,CLIC1,PLAU,PLAUR,HSPB1,VCL,PEAR1,COL1A1,FN1,ANXA2,ANXA5,PRKCD,MYH9,AXL,IRF1,ITPR2,ITPR3,SH2B3,TFPI2,CAV1,THBS1,TLR4,CD59,UBASH3B,LYN
GO: Biological Process	GO:0007169	transmembrane receptor protein tyrosine kinase signaling pathway		1.007e-13	6.372e-10	1.08e-11	1.008e-10	53	795	SPRY2,HIF1A,ACTB,ACTG1,TCIRG1,EXT1,F3,MET,CSRNP1,FES,PLAUR,MMP2,SDC2,HSPB1,COL1A1,COL4A1,JCAD,FLT1,WNT5A,SHC1,NIBAN2,BCAR1,IGFBP3,IGFBP4,IGFBP6,MIR21,PRKCD,CCN2,CYBA,MYO1E,AXL,ITGA1,ITGA5,FAM20C,AFAP1L2,PXN,MVP,ARHGEF28,SH2B3,RTN4,PTPN18,CREB3L1,TGFB1,ADAMTS12,MYOF,THBS1,LOX,SPRY4,ERRFI1,LRP1,UBASH3B,LYN,CDH13
GO: Biological Process	GO:0042981	regulation of apoptotic process		1.096e-13	6.937e-10	1.156e-11	1.079e-10	85	1736	SPRY2,HIF1A,HK1,ACTN1,PHLDA2,F2R,TNFSF4,CITED2,ADM,DLC1,NDRG1,CLU,PLAUR,SRPX,MMP2,FHL2,HSPB1,PMAIP1,ARHGEF19,CIB1,SH3RF1,FN1,PHLDA1,ANXA1,WNT5A,ANXA5,HTATIP2,SHC1,TP53I3,NIBAN2,BCAR1,ZFP36,RHOB,IGFBP3,DKK1,CCN1,ANKRD1,STYXL1,MIR21,PRKCD,PEA15,G6PD,CTSZ,MYC,MYD88,SP100,AXL,PERP,ITGA6,GBE1,ITGA1,TNFRSF10D,ITGA4,ITGA5,ITGB1,BNIP3,IER3,ITM2C,BCL10,AMIGO2,CD248,SYNE1,DUSP1,RTN4,DUSP6,CAPN2,CAV1,CREB3L…
GO: Biological Process	GO:0030097	hemopoiesis		1.297e-13	8.208e-10	1.346e-11	1.255e-10	63	1074	HIF1A,CD109,TCIRG1,EXT1,ACTN1,RRAS,F2RL1,TNFSF4,CITED2,MYL9,FES,MMP14,CNN2,HSPB1,FLI1,FLT1,CIB1,SH3RF1,KLF6,TRIM58,ANXA1,ANXA2,FOS,WNT5A,POU2F2,ZFP36,GAS2L1,ISG15,MIR21,G6PD,IL4R,MYC,MYH9,MYO1E,AXL,IRF1,SIRPA,ITGA4,THSD1,ITGB1,JUNB,FAM20C,ZFP36L2,WDR1,SH2B3,NFKBIZ,TCTA,LEPR,LGALS1,TGFB1,TGFBR2,MFAP5,THBS1,EGR1,LOX,TLR4,CD44,TNFAIP3,UBASH3B,LYN,CMTM7,TRIB1,EPAS1
GO: Biological Process	GO:0045055	regulated exocytosis		3.151e-13	1.994e-09	3.216e-11	3.001e-10	54	845	ABCC4,CD109,TCIRG1,ACTN1,F2RL1,S100A11,MGST1,CLU,FES,PKM,PLAU,PLAUR,TAGLN2,CNN2,VCL,CAP1,VAT1,FN1,HTR7,ANXA2,ANXA5,YPEL5,CST3,CSTB,PRKCD,FTL,IL4R,CTSZ,CYBA,MYH9,IMPDH1,SIRPA,QSOX1,STK10,PTX3,CYB5R3,TSPAN14,WDR1,MVP,RAB27B,RAC2,RAP1B,STXBP5,ECM1,TGFB1,THBS1,TIMP2,TIMP3,CD44,CD59,LHFPL2,ADGRE5,OSTF1,LYN
GO: Biological Process	GO:0048729	tissue morphogenesis		3.458e-13	2.189e-09	3.474e-11	3.242e-10	55	874	SPRY2,HIF1A,ACTB,ETV4,ETV5,ACTG1,EXT1,CITED2,ADM,MET,DLC1,CTHRC1,MMP2,MMP14,VASP,VCL,FOXD1,COL4A1,COL5A1,COL8A1,FLT1,ARHGEF19,COL12A1,FN1,WNT5A,MSN,RHOB,RHOC,DKK1,CCN1,ANKRD1,MIR21,CTSZ,MYC,MYLK,ITGA4,ITGA5,ITGB1,PXN,BCL10,WDR1,PLOD3,TCF21,DUSP1,DUSP4,DUSP5,TGFB1,ADAMTS12,TGFB1I1,TGFBR2,TGM2,CD44,CD151,TNFAIP3,ENG
GO: Biological Process	GO:0045321	leukocyte activation		7.252e-13	4.59e-09	7.172e-11	6.691e-10	74	1447	TCIRG1,F2RL1,TNFSF4,S100A11,NDRG1,MGST1,CLU,MICB,FES,PKM,PLAU,PLAUR,MMP14,CNN2,HSPB1,VCL,CAP1,VAT1,SH3RF1,KLF6,ANXA1,ANXA2,WNT5A,POU2F2,MSN,YPEL5,CST3,CSTB,MIR21,PRKCD,FTL,IL4R,CTSZ,CYBA,MYD88,MYH9,IMPDH1,AXL,TICAM1,IRF1,SIRPA,ITGA4,ITGB1,TNFRSF21,QSOX1,STK10,ZFP36L2,PTX3,CYB5R3,TSPAN14,BCL10,MVP,RAC2,RAP1B,NFKBIZ,CAV1,LDLR,LEPR,LGALS1,TGFB1,TGFBR2,THBS1,TIMP2,EGR1,TLR4,PRDX1,CD44,CD59,ADGRE5,CD1…
GO: Biological Process	GO:0051241	negative regulation of multicellular organismal process		7.476e-13	4.732e-09	7.279e-11	6.792e-10	69	1295	SPRY2,HIF1A,CORO1C,ETV4,F2R,F2RL1,SPRED3,TNFSF4,CITED2,ADM,SLC2A10,MET,FBLN1,SERPINE2,PLAU,PLAUR,MMP2,HSPB1,FN1,SEMA7A,HTR7,ADAMTS1,ANXA1,ANXA2,WNT5A,ANXA5,SHC1,NIBAN2,ZFP36,ARHGDIB,DKK1,RFLNB,ISG15,STC2,IKBKE,CST3,MIR21,PRKCD,G6PD,IL4R,CYBA,MYC,SP100,AXL,IRF1,SIRPA,TNFRSF21,PTPRM,SH2B3,RTN4,DUSP5,TCTA,ECM1,LDLR,CREB3L1,TGFB1,ADAMTS12,TGFBR2,THBS1,THBS2,LOXL2,FURIN,TLR4,ERRFI1,CD44,TNFAIP3,UBASH3…
GO: Biological Process	GO:0002274	myeloid leukocyte activation		8.468e-13	5.36e-09	8.121e-11	7.577e-10	48	707	TCIRG1,F2RL1,S100A11,NDRG1,MGST1,CLU,FES,PKM,PLAU,PLAUR,CNN2,VCL,CAP1,VAT1,ANXA2,WNT5A,YPEL5,CST3,CSTB,PRKCD,FTL,IL4R,CTSZ,CYBA,MYD88,IMPDH1,TICAM1,SIRPA,QSOX1,STK10,PTX3,CYB5R3,TSPAN14,BCL10,MVP,RAC2,RAP1B,LDLR,TGFB1,TGFBR2,THBS1,TIMP2,TLR4,CD44,CD59,ADGRE5,OSTF1,LYN
GO: Biological Process	GO:0002520	immune system development		1.062e-12	6.722e-09	1.003e-10	9.361e-10	65	1185	HIF1A,CD109,TCIRG1,EXT1,ACTN1,RRAS,F2RL1,TNFSF4,CITED2,MYL9,FES,MMP14,CNN2,HSPB1,FLI1,FLT1,CIB1,SH3RF1,KLF6,TRIM58,ANXA1,ANXA2,FOS,WNT5A,POU2F2,ZFP36,GAS2L1,ISG15,MIR21,G6PD,IL4R,MYC,MYH9,MYO1E,AXL,IRF1,SIRPA,ITGA4,THSD1,ITGB1,JUNB,FAM20C,ZFP36L2,WDR1,TCF21,SH2B3,CD248,NFKBIZ,TCTA,LEPR,LGALS1,TGFB1,TGFBR2,MFAP5,THBS1,EGR1,LOX,TLR4,CD44,TNFAIP3,UBASH3B,LYN,CMTM7,TRIB1,EPAS1
GO: Biological Process	GO:0010942	positive regulation of cell death		1.151e-12	7.286e-09	1.072e-10	9.998e-10	51	792	HIF1A,PHLDA2,F2RL1,ADM,DLC1,CLU,SRPX,MMP2,PMAIP1,ARHGEF19,PHLDA1,ANXA1,FOS,WNT5A,ANXA5,HTATIP2,RHOB,IGFBP3,DKK1,CCN1,ANKRD1,STYXL1,MIR21,PRKCD,CCN2,PEA15,CTSZ,MYC,ITGA6,IRF1,ITGA1,ITGA4,ITGB1,BNIP3,ITM2C,BCL10,CD248,DUSP1,DUSP6,CAPN2,CAV1,FOSL1,TGFB1,TGM2,THBS1,EGR1,TIMP3,TLR4,CD44,LRP1,LYN
GO: Biological Process	GO:1902533	positive regulation of intracellular signal transduction		1.184e-12	7.494e-09	1.086e-10	1.013e-09	63	1129	SPRY2,SHISA5,F2R,F2RL1,F2RL2,F3,SPRED3,MET,CLU,PMAIP1,JCAD,FLT1,CIB1,SH3RF1,FN1,SEMA7A,WNT5A,SHC1,RHOC,IGFBP3,IGFBP4,DKK1,IGFBP6,IKBKE,ANKRD1,STYXL1,MIR21,PRKCD,CCN2,PEA15,SH3RF3,MYD88,NEK6,AXL,TICAM1,ITGA1,ITGB1,KSR1,NRK,TRIM8,PXN,BCL10,RAC2,RAP1B,RTN4,DUSP5,DUSP6,CAVIN3,CAV1,ECE1,ECM1,LEPR,LGALS1,TGFB1,TGM2,THBS1,TIMP2,TLR4,CD44,LRP1,LYN,ENG,CDH13
GO: Biological Process	GO:0000165	MAPK cascade		1.544e-12	9.775e-09	1.396e-10	1.303e-09	59	1020	SPRY2,RRAS,F2R,F2RL1,SPRED3,MET,FBLN1,CAMK2N1,JCAD,FLT1,CIB1,SH3RF1,FN1,SEMA7A,RASA3,WNT5A,SHC1,ZFP36,IGFBP3,IGFBP4,DKK1,IGFBP6,CCN1,MIR21,PRKCD,CCN2,PEA15,SH3RF3,MYC,MYD88,SIRPA,ITGA1,KSR1,ZFP36L2,NRK,PXN,BCL10,RAP1B,SH2B3,DUSP1,DUSP4,DUSP5,DUSP6,CAVIN3,CAV1,ECE1,LEPR,TGFB1,THBS1,TIMP2,TIMP3,SPRY4,TLR4,PRDX1,ERRFI1,CD44,LRP1,LYN,TRIB1
GO: Cellular Component	GO:0099503	secretory vesicle		2.949e-12	1.834e-09	1.529e-10	1.072e-09	62	1113	ABCC4,CD109,TCIRG1,ACTN1,S100A11,SERPINE2,MGST1,CLU,PKM,PLAU,PLAUR,CNN2,VCL,CAP1,VAT1,COL1A1,FN1,HTR7,ANXA2,ANXA5,MSN,IGFBP3,YPEL5,CST3,CSTB,PRKCD,FTL,CTSZ,CYBA,IMPDH1,GARS1,SYTL2,DBI,SIRPA,ITGA1,ITGB1,ITPR2,ITPR3,QSOX1,STK10,PTPRN,PTX3,CYB5R3,TSPAN14,MVP,RAB27B,RAP1B,STXBP5,CAV1,ECE1,ECM1,TGFB1,THBS1,THBS2,TIMP2,TIMP3,CD44,LRP1,CD59,LHFPL2,ADGRE5,OSTF1
GO: Biological Process	GO:0045595	regulation of cell differentiation		1.732e-12	1.096e-08	1.544e-10	1.441e-09	86	1859	SPRY2,HIF1A,MAN2A1,CORO1C,CD109,ETV4,ETV5,TCIRG1,TWF2,RRAS,SPRED3,TNFSF4,ADM,MET,FBLN1,SERPINE2,MYL9,CLU,CLIC1,FES,CTHRC1,MMP14,HSPB1,VCL,COL1A1,VIM,COL5A1,FLT1,CIB1,SH3RF1,FN1,SEMA7A,TRIM58,ANXA1,FOS,WNT5A,NIBAN2,BCAR1,CREBL2,ZFP36,GAS2L1,IGFBP3,DKK1,RFLNB,CCN1,ISG15,MIR21,CCN2,G6PD,IL4R,MYC,AXL,IRF1,CCND1,ITGB1,TNFRSF21,JUNB,FAM20C,ZFP36L2,WDR1,CCDC85B,CNTN4,RTN4,NFKBIZ,TCTA,CAV1,LDLR,LGALS1,TG…
GO: Biological Process	GO:0071363	cellular response to growth factor stimulus		1.825e-12	1.155e-08	1.605e-10	1.497e-09	50	775	SPRY2,HIF1A,CD109,TWF2,EXT1,SPRED3,CITED2,SLC2A10,HSPB1,FOXD1,COL1A1,JCAD,FLT1,CIB1,ANXA1,FOS,WNT5A,SHC1,NIBAN2,BCAR1,ZFP36,DKK1,CCN1,ANKRD1,MIR21,CCN2,DKK3,ITGA5,ITGB1,FAM20C,ZFP36L2,PXN,VEPH1,STMN2,HTRA3,CAV1,CREB3L1,TGFB1,ADAMTS12,TGFB1I1,TGFBR2,MYOF,THBS1,EGR1,LOX,FURIN,SPRY4,ERRFI1,CD44,ENG
GO: Biological Process	GO:0009967	positive regulation of signal transduction		2.011e-12	1.273e-08	1.707e-10	1.593e-09	82	1733	SPRY2,HIF1A,MAOA,SHISA5,F2R,F2RL1,F2RL2,F3,SPRED3,CITED2,SLC2A10,MET,CLU,PLAUR,SRPX,PMAIP1,FOXD1,COL1A1,JCAD,FLT1,CIB1,SH3RF1,FN1,SEMA7A,WNT5A,SHC1,RHOC,IGFBP3,IGFBP4,DKK1,IGFBP6,CCN1,IKBKE,ANKRD1,STYXL1,MIR21,PRKCD,CCN2,PEA15,SH3RF3,CYBA,MYC,MYD88,NEK6,AXL,TICAM1,ITGA1,ITGA5,ITGB1,KSR1,AFAP1L2,NRK,TRIM8,PXN,TSPAN14,ITM2C,BCL10,RAC2,RAP1B,RTN4,DUSP5,DUSP6,CAVIN3,CAV1,ECE1,ECM1,LEPR,LGALS1,TGFB1,T…
GO: Biological Process	GO:0006887	exocytosis		2.05e-12	1.297e-08	1.707e-10	1.593e-09	57	970	ABCC4,CD109,TCIRG1,ACTN1,F2RL1,S100A11,MGST1,CLU,FES,PKM,PLAU,PLAUR,TAGLN2,CNN2,VCL,CAP1,VAT1,FN1,HTR7,ANXA1,ANXA2,ANXA5,YPEL5,CST3,CSTB,PRKCD,FTL,IL4R,CTSZ,CYBA,MYH9,IMPDH1,SYTL2,SIRPA,QSOX1,STK10,PTX3,CYB5R3,TSPAN14,WDR1,MVP,RAB27B,RAC2,RALB,RAP1B,STXBP5,ECM1,TGFB1,THBS1,TIMP2,TIMP3,CD44,CD59,LHFPL2,ADGRE5,OSTF1,LYN
GO: Biological Process	GO:0140029	exocytic process		2.05e-12	1.297e-08	1.707e-10	1.593e-09	57	970	ABCC4,CD109,TCIRG1,ACTN1,F2RL1,S100A11,MGST1,CLU,FES,PKM,PLAU,PLAUR,TAGLN2,CNN2,VCL,CAP1,VAT1,FN1,HTR7,ANXA1,ANXA2,ANXA5,YPEL5,CST3,CSTB,PRKCD,FTL,IL4R,CTSZ,CYBA,MYH9,IMPDH1,SYTL2,SIRPA,QSOX1,STK10,PTX3,CYB5R3,TSPAN14,WDR1,MVP,RAB27B,RAC2,RALB,RAP1B,STXBP5,ECM1,TGFB1,THBS1,TIMP2,TIMP3,CD44,CD59,LHFPL2,ADGRE5,OSTF1,LYN
GO: Biological Process	GO:0099500	vesicle fusion to plasma membrane		2.05e-12	1.297e-08	1.707e-10	1.593e-09	57	970	ABCC4,CD109,TCIRG1,ACTN1,F2RL1,S100A11,MGST1,CLU,FES,PKM,PLAU,PLAUR,TAGLN2,CNN2,VCL,CAP1,VAT1,FN1,HTR7,ANXA1,ANXA2,ANXA5,YPEL5,CST3,CSTB,PRKCD,FTL,IL4R,CTSZ,CYBA,MYH9,IMPDH1,SYTL2,SIRPA,QSOX1,STK10,PTX3,CYB5R3,TSPAN14,WDR1,MVP,RAB27B,RAC2,RALB,RAP1B,STXBP5,ECM1,TGFB1,THBS1,TIMP2,TIMP3,CD44,CD59,LHFPL2,ADGRE5,OSTF1,LYN
GO: Cellular Component	GO:0097517	contractile actin filament bundle		4.026e-12	2.504e-09	1.789e-10	1.254e-09	17	88	ACTB,ACTN1,CORO2B,DLC1,MYL9,CNN2,VCL,ANXA2,ABLIM3,PDLIM5,GAS2L1,FBLIM1,CYBA,MYH9,MYLK,PDLIM3,PXN
GO: Cellular Component	GO:0001725	stress fiber		4.026e-12	2.504e-09	1.789e-10	1.254e-09	17	88	ACTB,ACTN1,CORO2B,DLC1,MYL9,CNN2,VCL,ANXA2,ABLIM3,PDLIM5,GAS2L1,FBLIM1,CYBA,MYH9,MYLK,PDLIM3,PXN
GO: Biological Process	GO:0034109	homotypic cell-cell adhesion		2.382e-12	1.508e-08	1.958e-10	1.827e-09	18	99	ACTB,ACTG1,ACTN1,SERPINE2,MYL9,CLIC1,CD99,PLAUR,HSPB1,VCL,PEAR1,FN1,PRKCD,MYH9,SH2B3,LGALS1,UBASH3B,LYN
GO: Biological Process	GO:0051094	positive regulation of developmental process		3.375e-12	2.136e-08	2.712e-10	2.531e-09	75	1525	HIF1A,MAN2A1,CORO1C,ETV4,ETV5,TWF2,RRAS,F3,TNFSF4,CITED2,ADM,MET,SERPINE2,CLU,CLIC1,FES,PKM,CTHRC1,MMP14,HSPB1,FOXD1,COL1A1,VIM,JCAD,FLT1,CIB1,SGIP1,FN1,SEMA7A,ANXA1,FOS,WNT5A,NIBAN2,CREBL2,ZFP36,RHOB,IGFBP3,DKK1,CCN1,ISG15,MIR21,CCN2,IL4R,MYC,AXL,IRF1,CCND1,ITGA5,ITGB1,JUNB,FAM20C,SRPX2,BNIP3,PXN,AMIGO2,RTN4,CAPN2,NFKBIZ,ECM1,ADAM12,LGALS1,TGFB1,TGFB1I1,TGFBR2,THBS1,THBS2,TIMP2,P4HB,LOXL2,ANGPTL…
GO: Biological Process	GO:0022604	regulation of cell morphogenesis		3.385e-12	2.143e-08	2.712e-10	2.531e-09	32	350	EPS8,CORO1C,PARVB,MET,FBLN1,DLC1,FES,CIB1,FN1,ANXA1,WNT5A,BCAR1,CDC42EP3,PALM2AKAP2,MSN,RHOB,RHOC,RND3,PARVA,MIR21,ARHGAP18,FBLIM1,MYH9,PXN,WDR1,DNMBP,RAC2,RTN4,ARAP3,P4HB,SPRY4,CD44
GO: Biological Process	GO:0002263	cell activation involved in immune response		3.845e-12	2.433e-08	3.042e-10	2.838e-09	49	764	TCIRG1,F2RL1,TNFSF4,S100A11,MGST1,FES,PKM,PLAU,PLAUR,CNN2,VCL,CAP1,VAT1,ANXA1,ANXA2,YPEL5,CST3,CSTB,MIR21,PRKCD,FTL,IL4R,CTSZ,CYBA,MYD88,IMPDH1,TICAM1,IRF1,SIRPA,QSOX1,STK10,PTX3,CYB5R3,TSPAN14,MVP,RAC2,RAP1B,NFKBIZ,LGALS1,TGFB1,TIMP2,TLR4,CD44,LRP1,CD59,ADGRE5,OSTF1,TNFAIP3,LYN
GO: Biological Process	GO:0023056	positive regulation of signaling		4.114e-12	2.604e-08	3.214e-10	2.999e-09	88	1956	SPRY2,HIF1A,MAOA,SHISA5,F2R,F2RL1,F2RL2,F3,SPRED3,CITED2,SLC2A10,MET,SERPINE2,CAMK2N1,CLU,PLAUR,SRPX,PMAIP1,FOXD1,COL1A1,JCAD,FLT1,CIB1,SH3RF1,FN1,SEMA7A,HTR7,ANXA2,WNT5A,SHC1,RHOC,IGFBP3,IGFBP4,DKK1,IGFBP6,CCN1,IKBKE,ANKRD1,STYXL1,MIR21,PRKCD,CCN2,PEA15,SH3RF3,CYBA,MYC,MYD88,NEK6,AXL,TICAM1,DBI,ITGA1,ITGA5,ITGB1,ITPR3,KSR1,AFAP1L2,NRK,TRIM8,PXN,TSPAN14,ITM2C,BCL10,RAC2,RAP1B,RTN4,DUSP5,DUSP6,CAV…
GO: Biological Process	GO:0051174	regulation of phosphorus metabolic process		4.252e-12	2.691e-08	3.282e-10	3.062e-09	83	1791	SPRY2,HIF1A,CORO1C,ACTB,CD109,F2R,SPRED3,MET,FBLN1,CAMK2N1,DLC1,CLU,PLAUR,PLCD1,HSPB1,FLT1,CIB1,FN1,SEMA7A,ANXA2,WNT5A,SHC1,CREBL2,IGFBP3,DKK1,IGFBP6,CCN1,PARVA,STYXL1,MIR21,PRKCD,CCN2,PEA15,MYC,AXL,SYTL2,ITGA6,IRF1,CCND1,SIRPA,ITGA1,ITGA5,ITGB1,KSR1,FAM20C,SRPX2,AFAP1L2,IER3,NRK,PXN,CAB39L,BCL10,SPOCD1,MVP,TNFSF15,RAC2,RALB,SH2B3,DUSP1,DUSP4,DUSP5,DUSP6,CAPN2,CAV1,LDLR,LEPR,TGFB1,TGFBR2,THBS1,EG…
GO: Biological Process	GO:0008360	regulation of cell shape		5.825e-12	3.687e-08	4.442e-10	4.145e-09	22	165	EPS8,PARVB,DLC1,FES,FN1,ANXA1,CDC42EP3,PALM2AKAP2,MSN,RHOB,RHOC,RND3,PARVA,MIR21,ARHGAP18,FBLIM1,MYH9,PXN,WDR1,DNMBP,RAC2,ARAP3
GO: Biological Process	GO:0007162	negative regulation of cell adhesion		6.369e-12	4.031e-08	4.798e-10	4.477e-09	31	337	CORO1C,TNFSF4,FBLN1,SERPINE2,CORO2B,DLC1,MMP2,MMP14,HSPB1,COL1A1,ANXA1,BCAR1,ARHGDIB,MIR21,PRKCD,IL4R,FXYD5,IRF1,TNFRSF21,SH2B3,DUSP1,AKNA,LGALS1,TGFB1,THBS1,SPRY4,CD44,LRP1,TNFAIP3,UBASH3B,CDH13
GO: Biological Process	GO:0010647	positive regulation of cell communication		9.297e-12	5.884e-08	6.922e-10	6.459e-09	87	1952	SPRY2,HIF1A,MAOA,SHISA5,F2R,F2RL1,F2RL2,F3,SPRED3,CITED2,SLC2A10,MET,SERPINE2,CAMK2N1,CLU,PLAUR,SRPX,PMAIP1,FOXD1,COL1A1,JCAD,FLT1,CIB1,SH3RF1,FN1,SEMA7A,HTR7,WNT5A,SHC1,RHOC,IGFBP3,IGFBP4,DKK1,IGFBP6,CCN1,IKBKE,ANKRD1,STYXL1,MIR21,PRKCD,CCN2,PEA15,SH3RF3,CYBA,MYC,MYD88,NEK6,AXL,TICAM1,DBI,ITGA1,ITGA5,ITGB1,ITPR3,KSR1,AFAP1L2,NRK,TRIM8,PXN,TSPAN14,ITM2C,BCL10,RAC2,RAP1B,RTN4,DUSP5,DUSP6,CAVIN3,CA…
GO: Biological Process	GO:0030168	platelet activation		1.067e-11	6.754e-08	7.769e-10	7.249e-09	22	170	ACTB,ACTG1,ACTN1,F2R,F2RL2,SERPINE2,MYL9,CLIC1,HSPB1,VCL,PEAR1,COL1A1,FN1,PRKCD,MYH9,AXL,ITPR2,ITPR3,SH2B3,TLR4,UBASH3B,LYN
GO: Biological Process	GO:0019220	regulation of phosphate metabolic process		1.068e-11	6.759e-08	7.769e-10	7.249e-09	82	1790	SPRY2,HIF1A,CORO1C,ACTB,CD109,F2R,SPRED3,MET,FBLN1,CAMK2N1,DLC1,CLU,PLAUR,PLCD1,HSPB1,FLT1,CIB1,FN1,SEMA7A,ANXA2,WNT5A,SHC1,CREBL2,IGFBP3,DKK1,IGFBP6,CCN1,PARVA,STYXL1,MIR21,PRKCD,CCN2,PEA15,MYC,AXL,SYTL2,ITGA6,IRF1,CCND1,SIRPA,ITGA1,ITGA5,ITGB1,KSR1,SRPX2,AFAP1L2,IER3,NRK,PXN,CAB39L,BCL10,SPOCD1,MVP,TNFSF15,RAC2,RALB,SH2B3,DUSP1,DUSP4,DUSP5,DUSP6,CAPN2,CAV1,LDLR,LEPR,TGFB1,TGFBR2,THBS1,EGR1,LOX,…
GO: Biological Process	GO:0002366	leukocyte activation involved in immune response		1.118e-11	7.075e-08	8.039e-10	7.501e-09	48	760	TCIRG1,F2RL1,TNFSF4,S100A11,MGST1,FES,PKM,PLAU,PLAUR,CNN2,VCL,CAP1,VAT1,ANXA1,ANXA2,YPEL5,CST3,CSTB,MIR21,PRKCD,FTL,IL4R,CTSZ,CYBA,MYD88,IMPDH1,TICAM1,IRF1,SIRPA,QSOX1,STK10,PTX3,CYB5R3,TSPAN14,MVP,RAC2,RAP1B,NFKBIZ,LGALS1,TGFB1,TIMP2,TLR4,CD44,CD59,ADGRE5,OSTF1,TNFAIP3,LYN
GO: Biological Process	GO:0050900	leukocyte migration		1.182e-11	7.48e-08	8.404e-10	7.841e-09	40	554	EPS8,RIN3,EXT1,F2RL1,TNFSF4,CD99,MMP1,MMP14,SDC2,COL1A1,MPP1,FLT1,FN1,ANXA1,WNT5A,SHC1,MSN,GPSM3,SDC3,MYD88,MYH9,ITGA6,SIRPA,ITGA1,TNFRSF10D,ITGA4,ITGA5,ITGB1,STK10,WDR1,RAC2,DUSP1,RTN4,CAV1,ECM1,TGFB1,THBS1,GYPC,CD44,LYN
GO: Biological Process	GO:0070527	platelet aggregation		1.364e-11	8.632e-08	9.501e-10	8.865e-09	15	70	ACTB,ACTG1,ACTN1,SERPINE2,MYL9,CLIC1,HSPB1,VCL,PEAR1,FN1,PRKCD,MYH9,SH2B3,UBASH3B,LYN
GO: Biological Process	GO:0061025	membrane fusion		1.366e-11	8.646e-08	9.501e-10	8.865e-09	61	1135	ABCC4,CD109,TCIRG1,ACTN1,F2RL1,S100A11,MGST1,CLU,FES,PKM,PLAU,PLAUR,TAGLN2,CNN2,VCL,CAP1,VAT1,FN1,HTR7,ANXA1,ANXA2,ANXA5,YPEL5,CST3,CSTB,PRKCD,FTL,IL4R,CTSZ,CYBA,MYH9,IMPDH1,SYTL2,SIRPA,QSOX1,STK10,PTX3,CYB5R3,TSPAN14,WDR1,MVP,RAB27B,RAC2,RALB,RAP1B,STXBP5,CAPN2,TCTA,ECM1,ADAM12,TGFB1,MYOF,THBS1,TIMP2,TIMP3,CD44,CD59,LHFPL2,ADGRE5,OSTF1,LYN
GO: Biological Process	GO:0010810	regulation of cell-substrate adhesion		1.528e-11	9.669e-08	1.051e-09	9.806e-09	26	246	CORO1C,ACTG1,RRAS,FBLN1,CORO2B,DLC1,PLAU,MMP14,VCL,COL1A1,COL8A1,CIB1,FN1,BCAR1,CCN1,ITGA6,ITGA5,ITGB1,NID1,RAC2,LGALS1,THBS1,P4HB,SPRY4,LRP1,CDH13
GO: Biological Process	GO:0071495	cellular response to endogenous stimulus		1.556e-11	9.849e-08	1.052e-09	9.818e-09	73	1510	SPRY2,ACTB,CD109,TCIRG1,EXT1,SPRED3,TNFSF4,SH3BP4,CITED2,SLC2A10,UGCG,PKM,MMP2,FOXD1,PAQR7,COL1A1,COL4A1,VIM,CIB1,HTR7,ANXA1,FOS,WNT5A,FOSB,ANXA5,SHC1,BCAR1,ZFP36,GAS2L1,DKK1,IGFBP7,CCN1,ANKRD1,MIR21,PRKCD,CCN2,DKK3,IRF1,ITGA4,ITGB1,ITPR2,ITPR3,FAM20C,ZFP36L2,PXN,RAP1B,PLOD3,TCF21,DUSP1,CAPN2,VEPH1,STMN2,HTRA3,CAV1,SELENON,CREB3L1,LEPR,TGFB1,ADAMTS12,TGFB1I1,TGFBR2,KLF16,THBS1,EGR1,LOX,FURIN,SPRY…
GO: Biological Process	GO:0019221	cytokine-mediated signaling pathway		1.563e-11	9.892e-08	1.052e-09	9.818e-09	50	822	HIF1A,MAOA,EXT1,F2RL1,F3,TNFSF4,H2BC21,UGCG,MMP1,MMP2,GSTO1,CNN2,VIM,CIB1,FN1,KLF6,ANXA1,ANXA2,FOS,WNT5A,SHC1,MSN,MT2A,ISG15,IKBKE,MIR21,PRKCD,IL4R,MYC,MYD88,SP100,AXL,IRF1,CCND1,ITGB1,JUNB,PXDN,PTPRN,TRIM8,TNFSF15,RAP1B,SH2B3,CAV1,ECM1,LEPR,TGFB1,EGR1,P4HB,CD44,TNFAIP3
GO: Biological Process	GO:0043068	positive regulation of programmed cell death		1.67e-11	1.057e-07	1.112e-09	1.038e-08	46	715	HIF1A,PHLDA2,F2RL1,ADM,DLC1,CLU,SRPX,MMP2,PMAIP1,ARHGEF19,PHLDA1,ANXA1,WNT5A,ANXA5,HTATIP2,RHOB,IGFBP3,CCN1,ANKRD1,STYXL1,MIR21,PRKCD,PEA15,CTSZ,MYC,ITGA6,ITGA1,ITGA4,ITGB1,BNIP3,ITM2C,BCL10,CD248,DUSP1,DUSP6,CAPN2,CAV1,FOSL1,TGFB1,TGM2,THBS1,EGR1,TIMP3,TLR4,CD44,LYN
GO: Cellular Component	GO:0099081	supramolecular polymer		2.904e-11	1.806e-08	1.128e-09	7.907e-09	75	1580	TPM2,EPS8,SPRY2,HK1,RGS19,CORO1C,ACTB,ACTG1,TWF2,PARVB,ACTN1,SLC9A3R2,MET,FBLN1,EHBP1L1,CORO2B,DLC1,NDRG1,MYL9,CLIC1,MMP2,PLEC,FHL2,VASP,CNN2,HSPB1,VCL,COL1A1,MPP1,COL4A1,VIM,COL5A1,COL8A1,CIB1,ANXA1,ANXA2,ANXA5,ABLIM3,SLC1A4,SLC2A1,PDLIM5,MSN,RHOC,GAS2L1,RFLNB,ANKRD1,PARVA,CST3,ARHGAP18,FBLIM1,NEXN,CYBA,MYH9,MYL6,MYLK,NEK6,MYO1E,ITGA6,DBI,ITGB1,ITPR3,PDLIM3,PXN,BCL10,MTCL1,RAC2,CALD1,SYNM,SYNE1,…
GO: Cellular Component	GO:0042641	actomyosin		2.927e-11	1.821e-08	1.128e-09	7.907e-09	17	99	ACTB,ACTN1,CORO2B,DLC1,MYL9,CNN2,VCL,ANXA2,ABLIM3,PDLIM5,GAS2L1,FBLIM1,CYBA,MYH9,MYLK,PDLIM3,PXN
GO: Cellular Component	GO:0031252	cell leading edge		3.083e-11	1.917e-08	1.128e-09	7.907e-09	36	469	EPS8,SPRY2,CORO1C,ACTB,TWF2,PARVB,ACTN1,S100A6,S100A11,DLC1,ARHGAP31,VASP,VIM,JCAD,CIB1,SH3RF1,ANXA2,BCAR1,ABLIM3,ARHGAP1,PARVA,ARHGAP18,MYH9,MYLK,ITGA5,ITGB1,KSR1,PTPRM,PXN,RAC2,STMN2,ARAP3,P4HB,SPRY4,TLR4,CD44
GO: Cellular Component	GO:0005911	cell-cell junction		3.335e-11	2.075e-08	1.153e-09	8.08e-09	39	543	ACTB,ACTG1,ACTN1,S100A11,NDRG1,VASP,CNN2,VCL,JCAD,ANXA1,ANXA2,ANXA5,MXRA8,NIBAN2,SLC2A1,PDLIM5,PRKCD,NEXN,MYH9,MYLK,MYO1E,PERP,ITGA6,CCND1,ITGA4,ITGA5,ITGB1,PDLIM3,PTPRM,PVR,PXN,WDR1,DNMBP,CCDC85B,RAP1B,SYNM,FRMD6,LMO7,LYN
GO: Biological Process	GO:0006906	vesicle fusion		1.849e-11	1.17e-07	1.219e-09	1.137e-08	57	1025	ABCC4,CD109,TCIRG1,ACTN1,F2RL1,S100A11,MGST1,CLU,FES,PKM,PLAU,PLAUR,TAGLN2,CNN2,VCL,CAP1,VAT1,FN1,HTR7,ANXA1,ANXA2,ANXA5,YPEL5,CST3,CSTB,PRKCD,FTL,IL4R,CTSZ,CYBA,MYH9,IMPDH1,SYTL2,SIRPA,QSOX1,STK10,PTX3,CYB5R3,TSPAN14,WDR1,MVP,RAB27B,RAC2,RALB,RAP1B,STXBP5,ECM1,TGFB1,THBS1,TIMP2,TIMP3,CD44,CD59,LHFPL2,ADGRE5,OSTF1,LYN
GO: Molecular Function	GO:0019838	growth factor binding		3.255e-12	2.881e-09	1.44e-09	1.061e-08	23	168	CD109,MET,COL1A1,COL4A1,COL5A1,FLT1,SHC1,IGFBP3,IGFBP4,IGFBP6,IGFBP7,CCN1,CCN2,IL4R,ITGA6,SRPX2,PXDN,DUSP1,HTRA3,TGFBR2,THBS1,FURIN,ENG
GO: Biological Process	GO:0090174	organelle membrane fusion		2.325e-11	1.472e-07	1.517e-09	1.415e-08	57	1031	ABCC4,CD109,TCIRG1,ACTN1,F2RL1,S100A11,MGST1,CLU,FES,PKM,PLAU,PLAUR,TAGLN2,CNN2,VCL,CAP1,VAT1,FN1,HTR7,ANXA1,ANXA2,ANXA5,YPEL5,CST3,CSTB,PRKCD,FTL,IL4R,CTSZ,CYBA,MYH9,IMPDH1,SYTL2,SIRPA,QSOX1,STK10,PTX3,CYB5R3,TSPAN14,WDR1,MVP,RAB27B,RAC2,RALB,RAP1B,STXBP5,ECM1,TGFB1,THBS1,TIMP2,TIMP3,CD44,CD59,LHFPL2,ADGRE5,OSTF1,LYN
GO: Biological Process	GO:0070371	ERK1 and ERK2 cascade		2.419e-11	1.531e-07	1.56e-09	1.455e-08	32	377	SPRY2,RRAS,F2R,F2RL1,SPRED3,FBLN1,CAMK2N1,CIB1,FN1,SEMA7A,SHC1,CCN1,MIR21,CCN2,MYC,SIRPA,ZFP36L2,RAP1B,DUSP1,DUSP4,DUSP6,CAVIN3,CAV1,ECE1,TGFB1,TIMP3,SPRY4,TLR4,ERRFI1,CD44,LRP1,LYN
GO: Biological Process	GO:0002009	morphogenesis of an epithelium		2.44e-11	1.544e-07	1.56e-09	1.455e-08	44	670	SPRY2,HIF1A,ACTB,ETV4,ETV5,ACTG1,EXT1,CITED2,ADM,MET,DLC1,CTHRC1,MMP2,MMP14,VASP,VCL,FOXD1,COL4A1,COL5A1,FLT1,ARHGEF19,WNT5A,MSN,RHOB,RHOC,DKK1,CCN1,MIR21,CTSZ,MYC,ITGA5,PXN,BCL10,WDR1,PLOD3,TCF21,TGFB1,ADAMTS12,TGFB1I1,TGFBR2,TGM2,CD44,CD151,ENG
GO: Biological Process	GO:0007160	cell-matrix adhesion		2.634e-11	1.667e-07	1.667e-09	1.555e-08	26	252	CORO1C,ACTG1,ACTN1,RRAS,CORO2B,DLC1,PLAU,MMP14,VCL,ITGA11,CIB1,FN1,CCN2,ITGA6,SIRPA,ITGA1,ITGA4,THSD1,ITGB1,PXN,NID1,ADAMTS12,THBS1,CD44,LRP1,CDH13
GO: Molecular Function	GO:0008092	cytoskeletal protein binding		5.708e-12	5.052e-09	1.684e-09	1.24e-08	61	1053	TPM2,EPS8,CORO1C,ACTB,TWF2,PARVB,ACTN1,S100A6,CORO2B,DLC1,NDRG1,MYL9,CLU,FES,PLEC,VASP,CNN2,VCL,CAP1,SGIP1,ANXA2,ABLIM3,CDC42EP3,PDLIM5,MSN,GAS2L1,RFLNB,ANKRD1,PARVA,FBLIM1,NEXN,SNTB1,MYH9,MYLK,NEK6,MYO1E,AXL,FXYD5,ITPRID2,ITGB1,PDLIM3,PTPRN,PXN,MTCL1,WDR1,RAB27B,DSTN,CALD1,SYNM,STXBP5,SYNE1,CAPN2,STMN2,LASP1,LMO7,LZTS1,P4HB,FARP1,PPP1R18,TMSB10,LYN
GO: Biological Process	GO:0048284	organelle fusion		2.76e-11	1.747e-07	1.73e-09	1.614e-08	58	1065	ABCC4,CD109,TCIRG1,ACTN1,F2RL1,S100A11,MGST1,CLU,FES,PKM,PLAU,PLAUR,TAGLN2,CNN2,VCL,CAP1,VAT1,FN1,HTR7,ANXA1,ANXA2,ANXA5,YPEL5,CST3,CSTB,PRKCD,FTL,IL4R,CTSZ,CYBA,MYH9,IMPDH1,SYTL2,SIRPA,QSOX1,STK10,BNIP3,PTX3,CYB5R3,TSPAN14,WDR1,MVP,RAB27B,RAC2,RALB,RAP1B,STXBP5,ECM1,TGFB1,THBS1,TIMP2,TIMP3,CD44,CD59,LHFPL2,ADGRE5,OSTF1,LYN
GO: Biological Process	GO:0002444	myeloid leukocyte mediated immunity		4.808e-11	3.043e-07	2.984e-09	2.784e-08	40	580	TCIRG1,F2RL1,S100A11,MGST1,FES,PKM,PLAU,PLAUR,CNN2,VCL,CAP1,VAT1,ANXA2,YPEL5,CST3,CSTB,PRKCD,FTL,IL4R,CTSZ,CYBA,MYD88,IMPDH1,TICAM1,SIRPA,QSOX1,STK10,PTX3,CYB5R3,TSPAN14,WDR1,MVP,RAC2,RAP1B,TIMP2,CD44,CD59,ADGRE5,OSTF1,LYN
GO: Biological Process	GO:0090287	regulation of cellular response to growth factor stimulus		4.959e-11	3.138e-07	3.047e-09	2.843e-08	30	343	SPRY2,HIF1A,CD109,SPRED3,CITED2,SLC2A10,FOXD1,JCAD,WNT5A,NIBAN2,DKK1,CCN1,MIR21,DKK3,ITGA5,FAM20C,VEPH1,HTRA3,CAV1,CREB3L1,TGFB1,ADAMTS12,TGFB1I1,TGFBR2,MYOF,THBS1,LOX,FURIN,SPRY4,ENG
GO: Biological Process	GO:0001932	regulation of protein phosphorylation		5.856e-11	3.706e-07	3.564e-09	3.325e-08	67	1362	SPRY2,CORO1C,ACTB,CD109,F2R,SPRED3,MET,FBLN1,CAMK2N1,CLU,PLAUR,HSPB1,FLT1,CIB1,FN1,SEMA7A,ANXA2,WNT5A,SHC1,CREBL2,IGFBP3,DKK1,IGFBP6,CCN1,PARVA,MIR21,PRKCD,CCN2,PEA15,IRF1,CCND1,SIRPA,ITGA1,ITGA5,ITGB1,KSR1,AFAP1L2,NRK,PXN,CAB39L,BCL10,MVP,TNFSF15,RAC2,RALB,SH2B3,DUSP1,DUSP4,DUSP5,DUSP6,CAV1,LEPR,TGFB1,TGFBR2,THBS1,EGR1,LOX,SPRY4,TLR4,ERRFI1,CD44,LRP1,TNFAIP3,UBASH3B,LYN,ENG,TRIB1
GO: Biological Process	GO:0051336	regulation of hydrolase activity		6.375e-11	4.035e-07	3.843e-09	3.585e-08	70	1460	TPM2,SPRY2,RIN3,CORO1C,CD109,F2R,F2RL1,F2RL2,F3,SH3BP4,MET,FBLN1,SERPINE2,DLC1,ARHGAP31,ARHGAP29,PLAUR,PLCD1,PMAIP1,FLT1,ARHGEF19,SH3RF1,FN1,RASA3,ANXA1,ANXA2,WNT5A,RHOC,ARHGAP1,RIN1,ARHGDIB,IGFBP3,CCN1,CST3,CSTB,STYXL1,MIR21,PRKCD,CCN2,ARHGAP18,MYC,SYTL2,PERP,ITGA6,DAP,ITGA1,ITGB1,PTX3,BCL10,MTCL1,SPOCD1,TNFSF15,TFPI2,STXBP5,CAV1,ECM1,LEPR,TGM2,THBS1,ARAP3,TIMP2,TIMP3,FARP1,FURIN,ANGPTL4,ERRFI1,…
GO: Biological Process	GO:0042325	regulation of phosphorylation		6.619e-11	4.189e-07	3.952e-09	3.687e-08	73	1558	SPRY2,HIF1A,CORO1C,ACTB,CD109,F2R,SPRED3,MET,FBLN1,CAMK2N1,CLU,PLAUR,HSPB1,FLT1,CIB1,FN1,SEMA7A,ANXA2,WNT5A,SHC1,CREBL2,IGFBP3,DKK1,IGFBP6,CCN1,PARVA,MIR21,PRKCD,CCN2,PEA15,MYC,AXL,ITGA6,IRF1,CCND1,SIRPA,ITGA1,ITGA5,ITGB1,KSR1,SRPX2,AFAP1L2,IER3,NRK,PXN,CAB39L,BCL10,MVP,TNFSF15,RAC2,RALB,SH2B3,DUSP1,DUSP4,DUSP5,DUSP6,CAV1,LEPR,TGFB1,TGFBR2,THBS1,EGR1,LOX,SPRY4,TLR4,ERRFI1,CD44,LRP1,TNFAIP3,UBASH3…
GO: Biological Process	GO:0006979	response to oxidative stress		7.502e-11	4.748e-07	4.437e-09	4.14e-08	37	513	HIF1A,ETV5,MET,MGST1,MICB,MMP2,MMP14,SCARA3,HSPB1,COL1A1,ANXA1,FOS,BCAR1,RHOB,STC2,CST3,MIR21,PRKCD,G6PD,CYBA,AXL,SIRPA,BNIP3,PXDN,PTPRN,PXN,DUSP1,CAPN2,GPX4,SELENON,FOSL1,THBS1,P4HB,TLR4,PRDX1,TNFAIP3,EPAS1
GO: Cellular Component	GO:0032432	actin filament bundle		1.508e-10	9.377e-08	4.744e-09	3.326e-08	28	312	EPS8,RGS19,ACTB,ACTN1,CORO2B,DLC1,MYL9,CLIC1,PLEC,CNN2,VCL,ANXA2,ABLIM3,PDLIM5,MSN,GAS2L1,RFLNB,FBLIM1,CYBA,MYH9,MYL6,MYLK,MYO1E,ITPR3,PDLIM3,PXN,TGFB1,CD44
GO: Cellular Component	GO:0099512	supramolecular fiber		1.525e-10	9.488e-08	4.744e-09	3.326e-08	73	1572	TPM2,EPS8,SPRY2,HK1,RGS19,CORO1C,ACTB,ACTG1,TWF2,PARVB,ACTN1,SLC9A3R2,MET,FBLN1,EHBP1L1,CORO2B,DLC1,NDRG1,MYL9,CLIC1,MMP2,PLEC,FHL2,VASP,CNN2,HSPB1,VCL,COL1A1,MPP1,VIM,COL5A1,CIB1,ANXA1,ANXA2,ANXA5,ABLIM3,SLC1A4,SLC2A1,PDLIM5,MSN,RHOC,GAS2L1,RFLNB,ANKRD1,PARVA,CST3,ARHGAP18,FBLIM1,NEXN,CYBA,MYH9,MYL6,MYLK,NEK6,MYO1E,ITGA6,DBI,ITGB1,ITPR3,PDLIM3,PXN,BCL10,MTCL1,RAC2,CALD1,SYNM,SYNE1,AKNA,DYNLT3,TG…
GO: Biological Process	GO:0043065	positive regulation of apoptotic process		9.192e-11	5.817e-07	5.386e-09	5.026e-08	44	698	HIF1A,PHLDA2,ADM,DLC1,CLU,SRPX,MMP2,PMAIP1,ARHGEF19,PHLDA1,ANXA1,WNT5A,ANXA5,RHOB,IGFBP3,CCN1,ANKRD1,STYXL1,MIR21,PRKCD,PEA15,CTSZ,MYC,ITGA6,ITGA1,ITGA4,ITGB1,BNIP3,ITM2C,BCL10,CD248,DUSP1,DUSP6,CAPN2,CAV1,FOSL1,TGFB1,TGM2,THBS1,EGR1,TIMP3,TLR4,CD44,LYN
GO: Biological Process	GO:0007015	actin filament organization		1.051e-10	6.652e-07	6.103e-09	5.694e-08	35	470	TPM2,EPS8,CORO1C,ACTG1,TWF2,ACTN1,F2RL1,MET,CORO2B,DLC1,VASP,BCAR1,CDC42EP3,PALM2AKAP2,RHOB,RHOC,RND3,GAS2L1,RFLNB,MIR21,PRKCD,CCN2,ARHGAP18,MYH9,MYO1E,SIRPA,ITGB1,CYRIA,PDLIM3,PXN,WDR1,RAC2,DSTN,CALD1,TMSB10
GO: Biological Process	GO:1903034	regulation of response to wounding		1.086e-10	6.872e-07	6.247e-09	5.828e-08	22	191	CD109,ACTG1,F2R,F2RL1,F3,SERPINE2,PLAU,PLAUR,ANXA1,ANXA2,ANXA5,MIR21,PRKCD,MYLK,ITGB1,SH2B3,RTN4,CAV1,THBS1,LRP1,TNFAIP3,UBASH3B
GO: Biological Process	GO:0002275	myeloid cell activation involved in immune response		1.132e-10	7.167e-07	6.457e-09	6.024e-08	39	571	TCIRG1,F2RL1,S100A11,MGST1,FES,PKM,PLAU,PLAUR,CNN2,VCL,CAP1,VAT1,ANXA2,YPEL5,CST3,CSTB,PRKCD,FTL,IL4R,CTSZ,CYBA,MYD88,IMPDH1,TICAM1,SIRPA,QSOX1,STK10,PTX3,CYB5R3,TSPAN14,MVP,RAC2,RAP1B,TIMP2,CD44,CD59,ADGRE5,OSTF1,LYN
GO: Biological Process	GO:0070372	regulation of ERK1 and ERK2 cascade		1.238e-10	7.833e-07	6.994e-09	6.525e-08	30	356	SPRY2,RRAS,F2R,F2RL1,SPRED3,FBLN1,CAMK2N1,CIB1,FN1,SEMA7A,SHC1,CCN1,MIR21,CCN2,SIRPA,RAP1B,DUSP1,DUSP4,DUSP6,CAVIN3,CAV1,ECE1,TGFB1,TIMP3,SPRY4,TLR4,ERRFI1,CD44,LRP1,LYN
GO: Biological Process	GO:0002252	immune effector process		1.537e-10	9.728e-07	8.602e-09	8.026e-08	67	1393	HK1,ACTB,ACTG1,TCIRG1,F2RL1,TNFSF4,S100A11,MGST1,CLU,MICB,FES,PKM,PLAU,PLAUR,CNN2,VCL,PMAIP1,CAP1,VAT1,SEMA7A,ANXA1,ANXA2,WNT5A,POU2F2,ISG15,YPEL5,CST3,CSTB,MIR21,PRKCD,FTL,PLPP4,IL4R,CTSZ,CYBA,MYD88,IMPDH1,TICAM1,IRF1,SIRPA,QSOX1,STK10,BNIP3,PTX3,PVR,CYB5R3,TSPAN14,BCL10,UNC93B1,WDR1,MVP,RAC2,RAP1B,RTN4,NFKBIZ,LGALS1,TGFB1,TIMP2,TLR4,PRDX1,CD44,LRP1,CD59,ADGRE5,OSTF1,TNFAIP3,LYN
GO: Biological Process	GO:0045765	regulation of angiogenesis		1.549e-10	9.806e-07	8.602e-09	8.026e-08	31	382	SPRY2,HIF1A,RRAS,F3,ADM,PKM,HSPB1,JCAD,FLT1,ADAMTS1,WNT5A,HTATIP2,SHC1,NIBAN2,RHOB,MIR21,SP100,ITGA5,ITGB1,PTPRM,PXN,RTN4,ECM1,ADAM12,CREB3L1,TGFBR2,THBS1,THBS2,ANGPTL4,TNFAIP3,ENG
GO: Cellular Component	GO:0005912	adherens junction		3.302e-10	2.054e-07	9.781e-09	6.857e-08	21	182	ACTB,S100A11,NDRG1,VCL,JCAD,ANXA1,ANXA2,NIBAN2,PDLIM5,NEXN,MYH9,MYO1E,ITGA6,ITGB1,PDLIM3,PTPRM,PVR,CCDC85B,SYNM,LMO7,LYN
GO: Biological Process	GO:0045859	regulation of protein kinase activity		1.893e-10	1.198e-06	1.042e-08	9.722e-08	51	911	SPRY2,CORO1C,ACTB,F2R,SPRED3,MET,CAMK2N1,CLU,HSPB1,FLT1,CIB1,WNT5A,SHC1,DKK1,IGFBP6,CCN1,PARVA,MIR21,PRKCD,PEA15,CCND1,ITGA1,KSR1,AFAP1L2,NRK,PXN,CAB39L,BCL10,MVP,TNFSF15,RAC2,RALB,SH2B3,DUSP1,DUSP4,DUSP5,DUSP6,CAV1,TGFB1,TGFBR2,THBS1,EGR1,SPRY4,TLR4,ERRFI1,LRP1,TNFAIP3,UBASH3B,LYN,ENG,TRIB1
GO: Biological Process	GO:1901342	regulation of vasculature development		2.283e-10	1.445e-06	1.245e-08	1.162e-07	31	388	SPRY2,HIF1A,RRAS,F3,ADM,PKM,HSPB1,JCAD,FLT1,ADAMTS1,WNT5A,HTATIP2,SHC1,NIBAN2,RHOB,MIR21,SP100,ITGA5,ITGB1,PTPRM,PXN,RTN4,ECM1,ADAM12,CREB3L1,TGFBR2,THBS1,THBS2,ANGPTL4,TNFAIP3,ENG
GO: Biological Process	GO:0061041	regulation of wound healing		2.521e-10	1.595e-06	1.363e-08	1.272e-07	19	146	CD109,ACTG1,F2R,F2RL1,F3,SERPINE2,PLAU,PLAUR,ANXA1,ANXA2,ANXA5,PRKCD,MYLK,ITGB1,SH2B3,CAV1,THBS1,TNFAIP3,UBASH3B
GO: Biological Process	GO:0070373	negative regulation of ERK1 and ERK2 cascade		3.592e-10	2.273e-06	1.927e-08	1.798e-07	15	87	SPRY2,SPRED3,FBLN1,CAMK2N1,MIR21,SIRPA,DUSP1,DUSP4,DUSP6,CAV1,TIMP3,SPRY4,TLR4,ERRFI1,LYN
GO: Biological Process	GO:0036293	response to decreased oxygen levels		3.779e-10	2.392e-06	2.01e-08	1.875e-07	31	396	HIF1A,CITED2,ADM,NDRG1,PKM,PLAU,MMP2,MMP14,PLOD1,PMAIP1,FLT1,SLC2A1,STC2,ANKRD1,MIR21,CCN2,MYC,ITPR2,BNIP3,RTN4,CAPN2,CAV1,ECE1,TGFBR2,THBS1,EGR1,P4HB,LOXL2,ANGPTL4,ENG,EPAS1
GO: Biological Process	GO:0070482	response to oxygen levels		4.354e-10	2.756e-06	2.297e-08	2.143e-07	32	422	HIF1A,CITED2,ADM,NDRG1,PKM,PLAU,MMP2,MMP14,PLOD1,PMAIP1,COL1A1,FLT1,SLC2A1,STC2,ANKRD1,MIR21,CCN2,MYC,ITPR2,BNIP3,RTN4,CAPN2,CAV1,ECE1,TGFBR2,THBS1,EGR1,P4HB,LOXL2,ANGPTL4,ENG,EPAS1
GO: Biological Process	GO:0002521	leukocyte differentiation		4.679e-10	2.961e-06	2.447e-08	2.283e-07	40	626	CD109,TCIRG1,RRAS,F2RL1,TNFSF4,CITED2,FES,MMP14,HSPB1,SH3RF1,KLF6,ANXA1,ANXA2,FOS,POU2F2,MIR21,IL4R,MYC,MYH9,AXL,IRF1,ITGA4,ITGB1,JUNB,FAM20C,ZFP36L2,NFKBIZ,TCTA,LEPR,LGALS1,TGFB1,TGFBR2,EGR1,TLR4,CD44,TNFAIP3,UBASH3B,LYN,CMTM7,TRIB1
GO: Cellular Component	GO:0005604	basement membrane		8.711e-10	5.418e-07	2.463e-08	1.727e-07	17	122	FBLN1,GSTO1,COL4A1,COL5A1,COL8A1,FN1,ADAMTS1,ANXA2,CST3,ITGA6,ITGB1,NID1,THBS2,TIMP2,TIMP3,LOXL2,CD151
GO: Biological Process	GO:0030030	cell projection organization		5.49e-10	3.475e-06	2.841e-08	2.65e-07	81	1904	EPS8,SPRY2,ABCC4,CORO1C,ACTB,ETV4,TCIRG1,MGLL,TWF2,EXT1,PARVB,F2RL1,EHD3,ADM,S100A6,MET,SERPINE2,DLC1,CLU,FES,CTHRC1,ALCAM,MMP2,SDC2,VASP,HSPB1,VCL,FOXD1,CUL4B,VIM,CIB1,FN1,SEMA7A,HTR7,ADAMTS1,WNT5A,SHC1,NIBAN2,ABLIM3,CDC42EP3,PDLIM5,IGFBP3,DKK1,ANKRD1,PARVA,STYXL1,MIR21,PRKCD,NEXN,CTSZ,MYH9,MYLK,FXYD5,ITGA6,ITGA1,ITGA4,ITGB1,TNFRSF21,BLCAP,PTPRM,NTM,NRK,PXN,ITM2C,BCL10,RAC2,CNTN4,RAP1B,ARHGEF28,…
GO: Biological Process	GO:0043085	positive regulation of catalytic activity		5.521e-10	3.494e-06	2.841e-08	2.65e-07	72	1600	SPRY2,HIF1A,RIN3,CORO1C,F2R,F2RL1,F2RL2,F3,MET,FBLN1,DLC1,CLU,ARHGAP31,ARHGAP29,PLCD1,PMAIP1,FLT1,ARHGEF19,CIB1,FN1,RASA3,WNT5A,SHC1,RHOC,ARHGAP1,RIN1,ARHGDIB,DKK1,IGFBP6,CCN1,MIR21,PRKCD,CCN2,ARHGAP18,PEA15,CYBA,MYC,AXL,PERP,ITGA6,DAP,CCND1,DBI,ITGA1,ITGB1,KSR1,AFAP1L2,NRK,PXN,CAB39L,BCL10,MTCL1,TNFSF15,RALB,STXBP5,DUSP5,DUSP6,CAV1,TGFB1,TGFBR2,TGM2,ORAI1,THBS1,ARAP3,TIMP2,EGR1,TLR4,ERRFI1,LRP1,…
GO: Biological Process	GO:0009725	response to hormone		5.934e-10	3.756e-06	3.029e-08	2.826e-07	52	971	TCIRG1,ME1,TNFSF4,CITED2,ADM,UGCG,PKM,PLCD1,MMP2,FHL2,MMP14,MMP19,PAQR7,COL1A1,HTR7,ANXA1,FOS,FOSB,ANXA5,SHC1,BCAR1,SLC2A1,ZFP36,GAS2L1,IGFBP7,STC2,PRKCD,CCN2,IL4R,IRF1,CCND1,ZFP36L2,PTPRN,PXN,RAP1B,PLOD3,TCF21,DUSP1,CAV1,LEPR,FOSL1,TGFB1,TGFBR2,THBS1,TIMP2,EGR1,TIMP3,LOX,ERRFI1,PAPPA,LYN,ENG
GO: Biological Process	GO:0043299	leukocyte degranulation		6.827e-10	4.321e-06	3.439e-08	3.209e-07	37	555	TCIRG1,F2RL1,S100A11,MGST1,FES,PKM,PLAU,PLAUR,CNN2,VCL,CAP1,VAT1,ANXA2,YPEL5,CST3,CSTB,PRKCD,FTL,IL4R,CTSZ,CYBA,IMPDH1,SIRPA,QSOX1,STK10,PTX3,CYB5R3,TSPAN14,MVP,RAC2,RAP1B,TIMP2,CD44,CD59,ADGRE5,OSTF1,LYN
GO: Biological Process	GO:0006468	protein phosphorylation		6.846e-10	4.333e-06	3.439e-08	3.209e-07	77	1776	SPRY2,HK1,CORO1C,ACTB,CD109,F2R,SPRED3,MET,FBLN1,CAMK2N1,CLU,FES,PLAUR,HSPB1,FLT1,CIB1,FN1,SEMA7A,ANXA2,WNT5A,HTATIP2,SHC1,CREBL2,IGFBP3,DKK1,IGFBP6,CCN1,IKBKE,PARVA,MIR21,PRKCD,CCN2,PEA15,MYLK,NEK6,AXL,IRF1,CCND1,SIRPA,ITGA1,ITGA5,ITGB1,STK10,KSR1,FAM20C,AFAP1L2,NRK,PXN,CAB39L,BCL10,MVP,TNFSF15,RAC2,RALB,SH2B3,DUSP1,DUSP4,DUSP5,DUSP6,CAV1,LEPR,NUAK2,TGFB1,TGFBR2,THBS1,EGR1,LOX,SPRY4,TLR4,ERRFI1,…
GO: Molecular Function	GO:0005201	extracellular matrix structural constituent		1.61e-10	1.425e-07	3.563e-08	2.623e-07	22	185	FBLN1,CTHRC1,SRPX,SCARA3,COL1A1,COL4A1,COL5A1,COL8A1,COL12A1,FN1,IGFBP6,IGFBP7,CCN1,BGN,SRPX2,PXDN,NID1,TFPI2,ECM1,MFAP5,THBS1,THBS2
GO: Biological Process	GO:0001666	response to hypoxia		7.222e-10	4.571e-06	3.599e-08	3.358e-07	30	383	HIF1A,CITED2,ADM,NDRG1,PKM,PLAU,MMP2,MMP14,PLOD1,PMAIP1,FLT1,SLC2A1,STC2,ANKRD1,MIR21,MYC,ITPR2,BNIP3,RTN4,CAPN2,CAV1,ECE1,TGFBR2,THBS1,EGR1,P4HB,LOXL2,ANGPTL4,ENG,EPAS1
GO: Biological Process	GO:0007178	transmembrane receptor protein serine/threonine kinase signaling pathway		7.392e-10	4.678e-06	3.655e-08	3.41e-07	31	407	SPRY2,CD109,EXT1,SPRED3,CITED2,SLC2A10,NCEH1,FOXD1,VIM,FOS,WNT5A,PALM2AKAP2,DKK1,CCN1,MIR21,DKK3,MYD88,ITGB1,PXN,BTBD11,VEPH1,HTRA3,CAV1,TGFB1,TGFB1I1,TGFBR2,THBS1,EGR1,LOX,FURIN,ENG
GO: Biological Process	GO:0051093	negative regulation of developmental process		7.869e-10	4.98e-06	3.86e-08	3.602e-07	56	1100	SPRY2,HIF1A,CORO1C,SPRED3,TNFSF4,CITED2,FBLN1,HSPB1,VAT1,COL5A1,CIB1,SEMA7A,ADAMTS1,ANXA1,ANXA2,WNT5A,SHC1,NIBAN2,BCAR1,ZFP36,GAS2L1,DKK1,RFLNB,STC2,CST3,MIR21,G6PD,IL4R,MYC,IRF1,CCND1,ITGB1,BNIP3,PTPRM,ZFP36L2,CCDC85B,CNTN4,RTN4,TCTA,CAV1,ECM1,LDLR,CREB3L1,TGFB1,ADAMTS12,TGFB1I1,TGFBR2,THBS1,THBS2,LOXL2,SPRY4,TLR4,CD44,UBASH3B,LYN,TRIB1
GO: Biological Process	GO:0001933	negative regulation of protein phosphorylation		8.838e-10	5.593e-06	4.303e-08	4.014e-07	31	410	SPRY2,CORO1C,ACTB,CD109,SPRED3,MET,FBLN1,CAMK2N1,HSPB1,CIB1,IGFBP3,DKK1,PARVA,PRKCD,IRF1,SIRPA,MVP,SH2B3,DUSP1,DUSP4,DUSP5,DUSP6,CAV1,TGFB1,SPRY4,ERRFI1,TNFAIP3,UBASH3B,LYN,ENG,TRIB1
GO: Biological Process	GO:1902532	negative regulation of intracellular signal transduction		9.268e-10	5.865e-06	4.477e-08	4.178e-07	41	668	SPRY2,HIF1A,F2RL1,SPRED3,SH3BP4,SLC9A3R2,MET,FBLN1,SERPINE2,CAMK2N1,DLC1,CLU,PLAUR,FHL2,HSPB1,CIB1,RASA3,MIR21,PRKCD,MYC,SIRPA,ITGB1,SH2B3,DUSP1,DUSP4,DUSP5,DUSP6,CAVIN3,CAV1,CREB3L1,THBS1,ARAP3,TIMP2,TIMP3,KCTD10,SPRY4,TLR4,ERRFI1,CD44,TNFAIP3,LYN
GO: Biological Process	GO:0007044	cell-substrate junction assembly		9.579e-10	6.062e-06	4.593e-08	4.285e-07	16	108	CORO1C,ACTG1,ACTN1,CORO2B,DLC1,PLEC,MMP14,VCL,FN1,ITGA6,THSD1,ITGA5,PXN,THBS1,LRP1,CD151
GO: Biological Process	GO:0002446	neutrophil mediated immunity		1.046e-09	6.617e-06	4.975e-08	4.642e-07	35	512	TCIRG1,F2RL1,S100A11,MGST1,PKM,PLAU,PLAUR,CNN2,VCL,CAP1,VAT1,ANXA2,YPEL5,CST3,CSTB,PRKCD,FTL,CTSZ,CYBA,MYD88,IMPDH1,SIRPA,QSOX1,STK10,PTX3,CYB5R3,TSPAN14,WDR1,MVP,RAP1B,TIMP2,CD44,CD59,ADGRE5,OSTF1
GO: Biological Process	GO:0120036	plasma membrane bounded cell projection organization		1.095e-09	6.93e-06	5.172e-08	4.825e-07	79	1863	EPS8,ABCC4,CORO1C,ACTB,ETV4,TCIRG1,MGLL,TWF2,EXT1,PARVB,F2RL1,EHD3,ADM,S100A6,MET,SERPINE2,DLC1,CLU,FES,CTHRC1,ALCAM,MMP2,SDC2,VASP,HSPB1,VCL,FOXD1,CUL4B,VIM,CIB1,FN1,SEMA7A,HTR7,ADAMTS1,WNT5A,SHC1,NIBAN2,ABLIM3,CDC42EP3,PDLIM5,IGFBP3,DKK1,ANKRD1,PARVA,STYXL1,PRKCD,NEXN,CTSZ,MYH9,MYLK,FXYD5,ITGA6,ITGA1,ITGA4,ITGB1,TNFRSF21,BLCAP,PTPRM,NTM,NRK,PXN,ITM2C,BCL10,RAC2,CNTN4,RAP1B,ARHGEF28,STXBP5,SYNE1…
GO: Molecular Function	GO:0005178	integrin binding		3.212e-10	2.843e-07	5.686e-08	4.187e-07	20	157	ACTN1,FBLN1,MMP14,COL5A1,FN1,SEMA7A,CCN1,ISG15,CCN2,MYH9,ITGA6,ITGA4,ITGA5,ITGB1,PXN,THBS1,TIMP2,P4HB,CD151,LYN
GO: Biological Process	GO:0060429	epithelium development		1.303e-09	8.247e-06	6.109e-08	5.699e-07	69	1532	SPRY2,HIF1A,ACTB,CD109,ETV4,ETV5,ACTG1,EXT1,F2RL1,SPRED3,CITED2,ADM,MET,SERPINE2,DLC1,UGCG,CTHRC1,PLAUR,TAGLN2,MMP2,MMP14,VASP,VCL,FOXD1,COL4A1,VIM,COL5A1,FLT1,ARHGEF19,ANXA1,WNT5A,ZFP36,MSN,RHOB,RHOC,DKK1,CCN1,MIR21,CTSZ,MYC,MYD88,MYO1E,PERP,CCND1,DBI,ITGA4,ITGA5,FAM20C,PXN,BCL10,WDR1,RAP1B,PLOD3,TCF21,RTN4,CAV1,TGFB1,ADAMTS12,TGFB1I1,TGFBR2,TGM2,ORAI1,FRMD6,FURIN,ERRFI1,CD44,CD151,ENG,RCN3
GO: Cellular Component	GO:0043292	contractile fiber		2.274e-09	1.415e-06	6.151e-08	4.312e-07	24	263	TPM2,CORO1C,ACTG1,TWF2,PARVB,ACTN1,MYL9,MMP2,PLEC,FHL2,HSPB1,VCL,ANXA5,SLC2A1,PDLIM5,ANKRD1,PARVA,CST3,NEXN,DBI,PDLIM3,CALD1,SYNM,SYNE1
GO: Biological Process	GO:1901700	response to oxygen-containing compound		1.471e-09	9.308e-06	6.844e-08	6.385e-07	79	1875	EPS8,HIF1A,RGS19,ACTB,TCIRG1,TWF2,EXT1,F2R,ME1,TNFSF4,SH3BP4,ADM,MET,CAMK2N1,MGST1,CLU,MICB,FES,PKM,PLCD1,MMP2,MMP19,COL1A1,COL4A1,VIM,HTR7,ANXA1,FOS,WNT5A,FOSB,ANXA5,SHC1,BCAR1,SLC2A1,ZFP36,MSN,RHOB,DKK1,IGFBP7,STC2,ANKRD1,MIR21,PRKCD,CCN2,G6PD,MYD88,AXL,TICAM1,IRF1,CCND1,SIRPA,PSPH,ITGA4,ITPR2,ITPR3,BNIP3,PTPRN,PXN,BCL10,RAP1B,DUSP1,CAPN2,CAV1,LDLR,LEPR,LGALS1,FOSL1,TGFB1,TGFBR2,KLF16,THBS1,EGR…
GO: Biological Process	GO:0007265	Ras protein signal transduction		1.494e-09	9.458e-06	6.904e-08	6.441e-07	31	419	EPS8,SPRY2,RRAS,F2R,F2RL1,F2RL2,MET,DLC1,ARHGAP29,ARHGEF19,RASA3,SHC1,CDC42EP3,RHOB,ARHGAP1,ARHGDIB,ITGB1,KSR1,DNMBP,RAC2,RALB,RAP1B,ARHGEF28,RTN4,ARAP3,TIMP2,FARP1,KCTD10,SPRY4,LYN,CDH13
GO: Biological Process	GO:0051248	negative regulation of protein metabolic process		1.726e-09	1.092e-05	7.896e-08	7.368e-07	59	1218	SPRY2,CORO1C,ACTB,CD109,SPRED3,SLC2A10,MET,FBLN1,SERPINE2,CAMK2N1,CLU,PLAUR,HSPB1,CIB1,SH3RF1,ANXA2,ZFP36,IGFBP3,DKK1,ISG15,PARVA,CST3,CSTB,STYXL1,MIR21,PRKCD,G6PD,CTSZ,IRF1,DBI,SIRPA,ZFP36L2,PTX3,ITM2C,MVP,SH2B3,TFPI2,DUSP1,RTN4,DUSP4,DUSP5,DUSP6,CAV1,ECM1,LDLR,TGFB1,THBS1,TIMP2,TIMP3,FURIN,SPRY4,ERRFI1,CD44,LRP1,TNFAIP3,UBASH3B,LYN,ENG,TRIB1
GO: Biological Process	GO:0007010	cytoskeleton organization		1.759e-09	1.113e-05	7.896e-08	7.368e-07	75	1745	TPM2,EPS8,SPRY2,ABCC4,CORO1C,ACTB,ACTG1,TWF2,PARVB,ACTN1,F2RL1,EHD3,MET,EHBP1L1,CORO2B,DLC1,FES,PLEC,VASP,CNN2,CAP1,VIM,ARHGEF19,CIB1,ANXA1,SHC1,BCAR1,ABLIM3,CDC42EP3,PALM2AKAP2,PDLIM5,MSN,RHOB,RHOC,RND3,GAS2L1,ARHGDIB,RFLNB,ANKRD1,PARVA,CCDC68,MIR21,PRKCD,CCN2,ARHGAP18,NEXN,MYH9,NEK6,MYO1E,SIRPA,ITGB1,CYRIA,PDLIM3,NRK,PXN,MTCL1,WDR1,RAC2,DSTN,ARHGEF28,CALD1,SYNM,SYNE1,CAPN2,STMN2,CAVIN3,CAV1,NUA…
GO: Biological Process	GO:1904018	positive regulation of vasculature development		1.759e-09	1.113e-05	7.896e-08	7.368e-07	21	201	HIF1A,RRAS,F3,ADM,PKM,HSPB1,JCAD,FLT1,WNT5A,RHOB,MIR21,ITGA5,ITGB1,PXN,RTN4,ECM1,ADAM12,TGFBR2,THBS1,ANGPTL4,ENG
GO: Biological Process	GO:0045766	positive regulation of angiogenesis		1.759e-09	1.113e-05	7.896e-08	7.368e-07	21	201	HIF1A,RRAS,F3,ADM,PKM,HSPB1,JCAD,FLT1,WNT5A,RHOB,MIR21,ITGA5,ITGB1,PXN,RTN4,ECM1,ADAM12,TGFBR2,THBS1,ANGPTL4,ENG
GO: Biological Process	GO:0002576	platelet degranulation		1.833e-09	1.16e-05	8.17e-08	7.622e-07	17	129	ABCC4,CD109,ACTN1,CLU,TAGLN2,VCL,FN1,ANXA5,QSOX1,WDR1,RAB27B,ECM1,TGFB1,THBS1,TIMP3,LHFPL2,LYN
GO: Biological Process	GO:0072593	reactive oxygen species metabolic process		1.913e-09	1.211e-05	8.467e-08	7.899e-07	27	329	HIF1A,F2RL1,MET,CLU,PLAU,PMAIP1,SHC1,CCN1,MIR21,PRKCD,CCN2,G6PD,CYBA,TICAM1,SIRPA,BNIP3,PXDN,IER3,PTX3,CYB5R3,RAC2,CAV1,TGFB1,TGFBR2,THBS1,TLR4,PRDX1
GO: Molecular Function	GO:0045296	cadherin binding		6.198e-10	5.486e-07	9.143e-08	6.732e-07	29	339	TWF2,SLC9A3R2,S100A11,NDRG1,CLIC1,PKM,TAGLN2,PLEC,VASP,CNN2,VCL,ANXA1,ANXA2,NIBAN2,PDLIM5,ARHGAP1,PARVA,ARHGAP18,MYH9,FXYD5,ITGA6,ITGB1,PTPRM,CALD1,RTN4,LASP1,PRDX1,PLIN3,CDH13
GO: Biological Process	GO:0150115	cell-substrate junction organization		2.163e-09	1.369e-05	9.506e-08	8.87e-07	16	114	CORO1C,ACTG1,ACTN1,CORO2B,DLC1,PLEC,MMP14,VCL,FN1,ITGA6,THSD1,ITGA5,PXN,THBS1,LRP1,CD151
GO: Biological Process	GO:0007264	small GTPase mediated signal transduction		2.216e-09	1.403e-05	9.644e-08	8.998e-07	36	553	EPS8,SPRY2,RGS19,RRAS,F2R,F2RL1,F2RL2,MET,DLC1,ARHGAP31,ARHGAP29,ARHGEF19,RASA3,SHC1,CDC42EP3,RHOB,RHOC,RND3,ARHGAP1,ARHGDIB,ARHGAP18,ITGB1,KSR1,DNMBP,RAC2,RALB,RAP1B,ARHGEF28,RTN4,ARAP3,TIMP2,FARP1,KCTD10,SPRY4,LYN,CDH13
GO: Biological Process	GO:0000904	cell morphogenesis involved in differentiation		2.225e-09	1.408e-05	9.644e-08	8.998e-07	48	889	CORO1C,ACTB,ETV4,MGLL,TWF2,EXT1,PARVB,ACTN1,S100A6,MET,FBLN1,ALCAM,SDC2,VASP,VCL,FOXD1,VIM,CIB1,FN1,SEMA7A,WNT5A,SHC1,NIBAN2,BCAR1,PDLIM5,DKK1,PARVA,NEXN,MYH9,AXL,ITGA4,ITGB1,PTPRM,PXN,WDR1,RAC2,CNTN4,PLOD3,ARHGEF28,STXBP5,SYNE1,RTN4,FRMD6,LZTS1,P4HB,FARP1,SPRY4,LRP1
GO: Molecular Function	GO:0003779	actin binding		7.706e-10	6.82e-07	9.743e-08	7.174e-07	34	456	TPM2,EPS8,CORO1C,TWF2,PARVB,ACTN1,CORO2B,PLEC,VASP,CNN2,VCL,CAP1,ABLIM3,PDLIM5,MSN,GAS2L1,PARVA,NEXN,SNTB1,MYH9,MYLK,MYO1E,FXYD5,ITPRID2,ITGB1,PDLIM3,WDR1,DSTN,CALD1,SYNE1,LASP1,P4HB,PPP1R18,TMSB10
GO: Biological Process	GO:0007229	integrin-mediated signaling pathway		2.465e-09	1.56e-05	1.061e-07	9.901e-07	16	115	SLC2A10,FBLN1,ITGA11,FN1,SEMA7A,ADAMTS1,BCAR1,ISG15,CCN2,MYH9,ITGA6,ITGA1,ITGA4,ITGA5,ITGB1,PXN
GO: Biological Process	GO:0009628	response to abiotic stimulus		2.488e-09	1.574e-05	1.064e-07	9.926e-07	64	1391	HIF1A,ACTB,EXT1,CITED2,ADM,SERPINE2,NDRG1,MICB,PKM,PLAU,MMP1,MMP2,MMP14,PLOD1,SCARA3,CNN2,PMAIP1,COL1A1,CUL4B,FLT1,HTR7,RASA3,ANXA1,FOS,FOSB,NABP1,SLC2A1,RHOB,IGFBP7,STC2,ANKRD1,MIR21,PRKCD,CCN2,MYC,MYD88,MYLK,IRF1,CCND1,PSPH,ITGB1,ITPR2,BNIP3,BCL10,DUSP1,RTN4,CAPN2,CAV1,ECE1,FOSL1,TGFB1,TGFB1I1,TGFBR2,MYOF,THBS1,EGR1,P4HB,LOXL2,ANGPTL4,TLR4,ERRFI1,LYN,ENG,EPAS1
GO: Biological Process	GO:0071559	response to transforming growth factor beta		2.635e-09	1.668e-05	1.117e-07	1.042e-06	25	289	SPRY2,CD109,SPRED3,CITED2,SLC2A10,COL1A1,FOS,WNT5A,ANKRD1,MIR21,DKK3,ITGB1,ZFP36L2,PXN,CALD1,VEPH1,HTRA3,CAV1,TGFB1,TGFB1I1,TGFBR2,THBS1,LOX,FURIN,ENG
GO: Biological Process	GO:0043549	regulation of kinase activity		2.648e-09	1.676e-05	1.117e-07	1.042e-06	52	1014	SPRY2,CORO1C,ACTB,F2R,SPRED3,MET,CAMK2N1,CLU,HSPB1,FLT1,CIB1,WNT5A,SHC1,DKK1,IGFBP6,CCN1,PARVA,MIR21,PRKCD,PEA15,AXL,CCND1,ITGA1,KSR1,AFAP1L2,NRK,PXN,CAB39L,BCL10,MVP,TNFSF15,RAC2,RALB,SH2B3,DUSP1,DUSP4,DUSP5,DUSP6,CAV1,TGFB1,TGFBR2,THBS1,EGR1,SPRY4,TLR4,ERRFI1,LRP1,TNFAIP3,UBASH3B,LYN,ENG,TRIB1
GO: Biological Process	GO:0045597	positive regulation of cell differentiation		3.236e-09	2.048e-05	1.356e-07	1.266e-06	52	1020	HIF1A,MAN2A1,ETV4,ETV5,TWF2,RRAS,TNFSF4,ADM,MET,SERPINE2,CLU,CLIC1,FES,CTHRC1,MMP14,COL1A1,VIM,FLT1,CIB1,FN1,SEMA7A,ANXA1,FOS,NIBAN2,CREBL2,ZFP36,IGFBP3,DKK1,CCN1,ISG15,MIR21,CCN2,IL4R,MYC,AXL,IRF1,ITGB1,JUNB,FAM20C,RTN4,NFKBIZ,LGALS1,TGFB1,TGFB1I1,TGFBR2,TIMP2,P4HB,LOXL2,LRP1,LYN,ENG,TRIB1
GO: Biological Process	GO:0051056	regulation of small GTPase mediated signal transduction		3.368e-09	2.132e-05	1.402e-07	1.308e-06	28	361	EPS8,SPRY2,F2R,F2RL1,F2RL2,MET,DLC1,ARHGAP31,ARHGAP29,ARHGEF19,RASA3,SHC1,RHOB,RHOC,ARHGAP1,ARHGDIB,ARHGAP18,ITGB1,DNMBP,RAC2,ARHGEF28,RTN4,ARAP3,TIMP2,FARP1,KCTD10,SPRY4,LYN
GO: Biological Process	GO:0042119	neutrophil activation		3.465e-09	2.193e-05	1.433e-07	1.337e-06	34	510	TCIRG1,F2RL1,S100A11,MGST1,PKM,PLAU,PLAUR,CNN2,VCL,CAP1,VAT1,ANXA2,YPEL5,CST3,CSTB,PRKCD,FTL,CTSZ,CYBA,MYD88,IMPDH1,SIRPA,QSOX1,STK10,PTX3,CYB5R3,TSPAN14,MVP,RAP1B,TIMP2,CD44,CD59,ADGRE5,OSTF1
GO: Biological Process	GO:0030193	regulation of blood coagulation		3.593e-09	2.274e-05	1.477e-07	1.378e-06	13	73	F2R,F2RL1,F3,SERPINE2,PLAU,PLAUR,ANXA2,ANXA5,PRKCD,SH2B3,CAV1,THBS1,UBASH3B
GO: Biological Process	GO:0008284	positive regulation of cell population proliferation		3.716e-09	2.352e-05	1.517e-07	1.416e-06	55	1117	ABCC4,HIF1A,ETV5,TCIRG1,F2R,F3,TNFSF4,ADM,S100A6,FBLN1,CLU,CLEC11A,CTHRC1,PLAU,MMP2,VIM,JCAD,FLT1,CIB1,FN1,ADAMTS1,ANXA1,ANXA2,WNT5A,SHC1,CCN1,CST3,MIR21,CCN2,CTSZ,CYBA,MYC,MYD88,TICAM1,CCND1,ITGA4,ITGB1,PTPRN,RAC2,CD248,SYNE1,RTN4,CAV1,ECM1,SELENON,FOSL1,TGFB1,TGFBR2,TGM2,THBS1,EGR1,TLR4,TNFAIP3,LYN,CDH13
GO: Biological Process	GO:1900046	regulation of hemostasis		4.277e-09	2.707e-05	1.735e-07	1.619e-06	13	74	F2R,F2RL1,F3,SERPINE2,PLAU,PLAUR,ANXA2,ANXA5,PRKCD,SH2B3,CAV1,THBS1,UBASH3B
GO: Biological Process	GO:0043086	negative regulation of catalytic activity		4.513e-09	2.856e-05	1.819e-07	1.697e-06	50	969	SPRY2,CORO1C,ACTB,CD109,SPRED3,SH3BP4,SERPINE2,CAMK2N1,PLAUR,HSPB1,CIB1,SH3RF1,ANXA1,ANXA2,ANXA5,ZFP36,PARVA,CST3,CSTB,STYXL1,MIR21,PRKCD,SYTL2,PTX3,SPOCD1,MVP,SH2B3,TFPI2,DUSP1,DUSP4,DUSP5,DUSP6,CAV1,ECM1,LEPR,THBS1,TIMP2,TIMP3,FARP1,FURIN,ANGPTL4,SPRY4,ERRFI1,CD44,LRP1,TNFAIP3,UBASH3B,LYN,ENG,TRIB1
GO: Biological Process	GO:0036230	granulocyte activation		4.657e-09	2.947e-05	1.865e-07	1.74e-06	34	516	TCIRG1,F2RL1,S100A11,MGST1,PKM,PLAU,PLAUR,CNN2,VCL,CAP1,VAT1,ANXA2,YPEL5,CST3,CSTB,PRKCD,FTL,CTSZ,CYBA,MYD88,IMPDH1,SIRPA,QSOX1,STK10,PTX3,CYB5R3,TSPAN14,MVP,RAP1B,TIMP2,CD44,CD59,ADGRE5,OSTF1
GO: Biological Process	GO:0042326	negative regulation of phosphorylation		5.276e-09	3.339e-05	2.1e-07	1.959e-06	32	467	SPRY2,CORO1C,ACTB,CD109,SPRED3,MET,FBLN1,CAMK2N1,HSPB1,CIB1,IGFBP3,DKK1,PARVA,PRKCD,IRF1,SIRPA,IER3,MVP,SH2B3,DUSP1,DUSP4,DUSP5,DUSP6,CAV1,TGFB1,SPRY4,ERRFI1,TNFAIP3,UBASH3B,LYN,ENG,TRIB1
GO: Biological Process	GO:0045785	positive regulation of cell adhesion		5.381e-09	3.406e-05	2.114e-07	1.972e-06	33	493	RRAS,TNFSF4,CITED2,FBLN1,PLAUR,COL8A1,CIB1,FN1,ANXA1,WNT5A,CCN1,MIR21,IL4R,ADAM19,ITGA6,IRF1,SIRPA,ITGA4,ITGA5,ITGB1,NID1,BCL10,NFKBIZ,CAV1,LGALS1,TGFB1,TGFBR2,TGM2,THBS1,P4HB,CD44,LYN,CDH13
GO: Biological Process	GO:0031399	regulation of protein modification process		5.387e-09	3.409e-05	2.114e-07	1.972e-06	76	1825	SPRY2,HIF1A,CORO1C,ACTB,CD109,F2R,SPRED3,MET,FBLN1,CAMK2N1,DLC1,CLU,PLAUR,HSPB1,FLT1,CIB1,FN1,SEMA7A,ANXA2,WNT5A,SHC1,CREBL2,IGFBP3,DKK1,IGFBP6,CCN1,ISG15,PARVA,STYXL1,MIR21,PRKCD,CCN2,PEA15,G6PD,TICAM1,IRF1,CCND1,DBI,SIRPA,ITGA1,ITGA5,ITGB1,KSR1,AFAP1L2,NRK,PXN,CAB39L,BCL10,MVP,TNFSF15,RAC2,RALB,TCF21,SH2B3,DUSP1,DUSP4,DUSP5,DUSP6,CAV1,LEPR,TGFB1,TGFBR2,THBS1,EGR1,LOX,SPRY4,TLR4,ERRFI1,CD44,LRP1…
GO: Biological Process	GO:0062197	cellular response to chemical stress		5.442e-09	3.444e-05	2.114e-07	1.972e-06	29	393	HIF1A,ETV5,MET,MGST1,MMP2,HSPB1,ANXA1,FOS,BCAR1,SLC2A1,RHOB,MIR21,PRKCD,G6PD,CYBA,MYLK,AXL,SIRPA,BNIP3,PXN,CAV1,SELENON,THBS1,P4HB,TLR4,PRDX1,ERRFI1,TNFAIP3,EPAS1
GO: Biological Process	GO:0006935	chemotaxis		5.443e-09	3.445e-05	2.114e-07	1.972e-06	41	710	RIN3,ETV4,EXT1,F2RL1,F3,MET,FES,PLAU,PLAUR,ALCAM,VASP,HSPB1,FOXD1,MPP1,FLT1,FN1,SEMA7A,ANXA1,WNT5A,SHC1,NIBAN2,BCAR1,CCN1,PARVA,GPSM3,PRKCD,NEXN,ITGA1,PTPRM,RAC2,CNTN4,DUSP1,FOSL1,TGFB1,THBS1,LOX,LRP1,LYN,ENG,CMTM7,CDH13
GO: Cellular Component	GO:0099080	supramolecular complex		8.24e-09	5.125e-06	2.136e-07	1.497e-06	78	1895	TPM2,EPS8,SPRY2,HK1,RGS19,CORO1C,MBNL1,ACTB,ACTG1,TWF2,PARVB,ACTN1,SLC9A3R2,MET,FBLN1,EHBP1L1,CORO2B,DLC1,NDRG1,MYL9,CLIC1,MMP2,PLEC,FHL2,VASP,CNN2,HSPB1,VCL,COL1A1,MPP1,COL4A1,VIM,COL5A1,COL8A1,CIB1,ANXA1,ANXA2,ANXA5,ABLIM3,SLC1A4,SLC2A1,ZFP36,PDLIM5,MSN,RHOC,GAS2L1,RFLNB,ANKRD1,PARVA,CST3,ARHGAP18,FBLIM1,NEXN,CYBA,MYH9,MYL6,MYLK,NEK6,MYO1E,ITGA6,DBI,ITGB1,ITPR3,PDLIM3,PXN,BCL10,MTCL1,RAC2,CALD1…
GO: Biological Process	GO:0032970	regulation of actin filament-based process		5.635e-09	3.566e-05	2.175e-07	2.029e-06	31	443	EPS8,ACTG1,TWF2,F2RL1,MET,CORO2B,DLC1,FES,VASP,CNN2,ARHGEF19,CDC42EP3,RHOB,RHOC,RND3,ARHGDIB,MIR21,PRKCD,CCN2,ARHGAP18,MYH9,CYRIA,PXN,WDR1,RAC2,DSTN,CAV1,TGFB1,FRMD6,LRP1,TMSB10
GO: Biological Process	GO:0051338	regulation of transferase activity		5.748e-09	3.638e-05	2.205e-07	2.057e-06	55	1131	SPRY2,CORO1C,ACTB,F2R,SPRED3,MET,CAMK2N1,CLU,HSPB1,FLT1,CIB1,WNT5A,SHC1,ZFP36,DKK1,IGFBP6,CCN1,PARVA,MIR21,PRKCD,PEA15,MYC,AXL,CCND1,DBI,ITGA1,KSR1,AFAP1L2,NRK,PXN,CAB39L,BCL10,MVP,TNFSF15,RAC2,RALB,SH2B3,DUSP1,DUSP4,DUSP5,DUSP6,CAV1,TGFB1,TGFBR2,THBS1,EGR1,SPRY4,TLR4,ERRFI1,LRP1,TNFAIP3,UBASH3B,LYN,ENG,TRIB1
GO: Biological Process	GO:0017015	regulation of transforming growth factor beta receptor signaling pathway		5.846e-09	3.7e-05	2.226e-07	2.077e-06	17	139	SPRY2,CD109,SPRED3,CITED2,SLC2A10,MIR21,DKK3,VEPH1,HTRA3,CAV1,TGFB1,TGFB1I1,TGFBR2,THBS1,LOX,FURIN,ENG
GO: Biological Process	GO:0033993	response to lipid		5.907e-09	3.739e-05	2.226e-07	2.077e-06	50	977	TWF2,F2R,TNFSF4,ADM,MGST1,CLU,MICB,FES,MMP2,PAQR7,COL1A1,VIM,HTR7,ANXA1,FOS,WNT5A,FOSB,ZFP36,MSN,DKK1,IGFBP7,STC2,ANKRD1,MIR21,CCN2,MYD88,AXL,TICAM1,CCND1,SIRPA,PSPH,ZFP36L2,BCL10,TCF21,DUSP1,CAPN2,CAV1,LDLR,FOSL1,TGFB1,TGFBR2,THBS1,LOX,TLR4,ERRFI1,PAPPA,TNFAIP3,LYN,ENG,TRIB1
GO: Biological Process	GO:0043410	positive regulation of MAPK cascade		5.909e-09	3.74e-05	2.226e-07	2.077e-06	37	601	SPRY2,F2R,F2RL1,MET,JCAD,FLT1,CIB1,SH3RF1,SEMA7A,WNT5A,SHC1,IGFBP3,IGFBP4,DKK1,IGFBP6,MIR21,PRKCD,CCN2,PEA15,SH3RF3,MYD88,ITGA1,KSR1,NRK,PXN,BCL10,RAP1B,DUSP5,DUSP6,CAVIN3,LEPR,TGFB1,THBS1,TIMP2,TLR4,CD44,LRP1
GO: Biological Process	GO:0031175	neuron projection development		6.236e-09	3.946e-05	2.312e-07	2.157e-06	57	1197	ACTB,ETV4,MGLL,TWF2,EXT1,ADM,S100A6,MET,SERPINE2,CLU,FES,CTHRC1,ALCAM,MMP2,SDC2,VASP,HSPB1,VCL,FOXD1,CUL4B,VIM,CIB1,FN1,SEMA7A,HTR7,ADAMTS1,WNT5A,SHC1,NIBAN2,PDLIM5,DKK1,ANKRD1,STYXL1,NEXN,CTSZ,ITGA6,ITGA1,ITGA4,ITGB1,TNFRSF21,PTPRM,NTM,NRK,ITM2C,RAC2,CNTN4,ARHGEF28,STXBP5,SYNE1,RTN4,STMN2,LGALS1,LZTS1,FARP1,CD44,LRP1,LYN
GO: Biological Process	GO:0030099	myeloid cell differentiation		6.247e-09	3.953e-05	2.312e-07	2.157e-06	33	496	HIF1A,CD109,TCIRG1,ACTN1,F2RL1,CITED2,MYL9,FES,FLI1,CIB1,TRIM58,ANXA2,FOS,ZFP36,GAS2L1,ISG15,G6PD,MYC,MYH9,JUNB,FAM20C,WDR1,SH2B3,TCTA,TGFB1,TGFBR2,THBS1,LOX,TLR4,UBASH3B,LYN,TRIB1,EPAS1
GO: Biological Process	GO:0002283	neutrophil activation involved in immune response		6.247e-09	3.953e-05	2.312e-07	2.157e-06	33	496	TCIRG1,S100A11,MGST1,PKM,PLAU,PLAUR,CNN2,VCL,CAP1,VAT1,ANXA2,YPEL5,CST3,CSTB,PRKCD,FTL,CTSZ,CYBA,MYD88,IMPDH1,SIRPA,QSOX1,STK10,PTX3,CYB5R3,TSPAN14,MVP,RAP1B,TIMP2,CD44,CD59,ADGRE5,OSTF1
GO: Biological Process	GO:0008285	negative regulation of cell population proliferation		6.436e-09	4.073e-05	2.368e-07	2.21e-06	47	889	SPRY2,CD109,ETV4,F2R,SH3BP4,CITED2,ADM,S100A11,H2AC6,FBLN1,SERPINE2,CAMK2N1,DLC1,NDRG1,SRPX,PMAIP1,FLT1,CIB1,ADAMTS1,WNT5A,NIBAN2,IGFBP3,IGFBP6,IGFBP7,MIR21,MYC,IRF1,ITGA1,ITGB1,TNFRSF21,PTPRM,NRK,SH2B3,DUSP1,CAV1,FOSL1,TGFB1,TGFB1I1,TGFBR2,THBS1,TIMP2,CD44,TNFAIP3,LYN,ENG,TRIB1,CDH13
GO: Biological Process	GO:0042330	taxis		6.65e-09	4.209e-05	2.433e-07	2.27e-06	41	715	RIN3,ETV4,EXT1,F2RL1,F3,MET,FES,PLAU,PLAUR,ALCAM,VASP,HSPB1,FOXD1,MPP1,FLT1,FN1,SEMA7A,ANXA1,WNT5A,SHC1,NIBAN2,BCAR1,CCN1,PARVA,GPSM3,PRKCD,NEXN,ITGA1,PTPRM,RAC2,CNTN4,DUSP1,FOSL1,TGFB1,THBS1,LOX,LRP1,LYN,ENG,CMTM7,CDH13
GO: Cellular Component	GO:0001726	ruffle		9.786e-09	6.087e-06	2.435e-07	1.707e-06	20	199	EPS8,SPRY2,CORO1C,ACTN1,S100A6,S100A11,DLC1,JCAD,CIB1,ANXA2,BCAR1,ARHGAP1,ARHGAP18,MYH9,ITGA5,ITGB1,KSR1,ARAP3,SPRY4,TLR4
GO: Biological Process	GO:0022008	neurogenesis		6.847e-09	4.334e-05	2.491e-07	2.324e-06	79	1940	HIF1A,MAN2A1,ACTB,ETV4,ETV5,MGLL,TWF2,EXT1,ADM,S100A6,MET,SERPINE2,NDRG1,CLU,UGCG,FES,CTHRC1,ALCAM,MMP2,MMP14,SDC2,VASP,HSPB1,VCL,FOXD1,CUL4B,VIM,CIB1,SH3RF1,FN1,SEMA7A,HTR7,ADAMTS1,ANXA1,WNT5A,MXRA8,SHC1,NIBAN2,PDLIM5,IER2,DKK1,ANKRD1,STYXL1,NEXN,CTSZ,MYC,AXL,ITGA6,DBI,ITGA1,ITGA4,ITGB1,TNFRSF21,BNIP3,PTPRM,NTM,NRK,ITM2C,WDR1,RAC2,CNTN4,ARHGEF28,STXBP5,SYNE1,RTN4,STMN2,AKNA,CAV1,LDLR,LEPR,LGALS1…
GO: Biological Process	GO:0006954	inflammatory response		7.1e-09	4.493e-05	2.568e-07	2.396e-06	46	862	HIF1A,HK1,TCIRG1,MGLL,EXT1,F2R,F2RL1,F3,TNFSF4,ADM,CHST2,FN1,SEMA7A,ANXA1,FOS,WNT5A,ZFP36,IGFBP4,GPSM3,MIR21,PRKCD,IL4R,CYBA,MYD88,AXL,TICAM1,SIRPA,ITGB1,AFAP1L2,IER3,PTX3,RTN4,GPX4,AKNA,NFKBIZ,ECM1,LDLR,TGFB1,ADAMTS12,TGM2,THBS1,TLR4,CD44,ADGRE5,TNFAIP3,LYN
GO: Biological Process	GO:0071560	cellular response to transforming growth factor beta stimulus		7.589e-09	4.803e-05	2.729e-07	2.546e-06	24	282	SPRY2,CD109,SPRED3,CITED2,SLC2A10,COL1A1,FOS,WNT5A,ANKRD1,MIR21,DKK3,ITGB1,ZFP36L2,PXN,VEPH1,HTRA3,CAV1,TGFB1,TGFB1I1,TGFBR2,THBS1,LOX,FURIN,ENG
GO: Biological Process	GO:1903844	regulation of cellular response to transforming growth factor beta stimulus		8.114e-09	5.135e-05	2.901e-07	2.707e-06	17	142	SPRY2,CD109,SPRED3,CITED2,SLC2A10,MIR21,DKK3,VEPH1,HTRA3,CAV1,TGFB1,TGFB1I1,TGFBR2,THBS1,LOX,FURIN,ENG
GO: Biological Process	GO:0050818	regulation of coagulation		8.35e-09	5.285e-05	2.969e-07	2.77e-06	13	78	F2R,F2RL1,F3,SERPINE2,PLAU,PLAUR,ANXA2,ANXA5,PRKCD,SH2B3,CAV1,THBS1,UBASH3B
GO: Biological Process	GO:0032101	regulation of response to external stimulus		9.359e-09	5.923e-05	3.309e-07	3.087e-06	55	1147	RIN3,CD109,MGLL,F2R,F2RL1,F3,TNFSF4,MET,SERPINE2,MICB,PLAU,PLAUR,MMP2,HSPB1,MPP1,FN1,SEMA7A,ANXA1,ANXA2,WNT5A,ANXA5,ZFP36,IKBKE,GPSM3,MIR21,PRKCD,CYBA,MYD88,IRF1,SIRPA,IER3,PVR,BCL10,RAC2,SH2B3,DUSP1,RTN4,GPX4,AKNA,NFKBIZ,CAV1,LDLR,TGFB1,ADAMTS12,TGFBR2,TGM2,THBS1,TLR4,CD44,LRP1,TNFAIP3,UBASH3B,LYN,TRIB1,CDH13
GO: Biological Process	GO:0043405	regulation of MAP kinase activity		9.806e-09	6.206e-05	3.448e-07	3.217e-06	27	355	SPRY2,SPRED3,MET,FLT1,WNT5A,SHC1,DKK1,IGFBP6,PRKCD,PEA15,ITGA1,KSR1,NRK,PXN,BCL10,SH2B3,DUSP1,DUSP4,DUSP5,DUSP6,CAV1,TGFB1,THBS1,SPRY4,TLR4,LYN,TRIB1
GO: Biological Process	GO:0009612	response to mechanical stimulus		1.05e-08	6.646e-05	3.672e-07	3.426e-06	22	243	SERPINE2,MMP2,MMP14,CNN2,COL1A1,HTR7,FOS,FOSB,SLC2A1,ANKRD1,MYC,MYD88,IRF1,PSPH,BNIP3,BCL10,CAV1,FOSL1,TGFBR2,THBS1,TLR4,ENG
GO: Biological Process	GO:0034329	cell junction assembly		1.125e-08	7.119e-05	3.912e-07	3.65e-06	32	482	CORO1C,ACTB,ACTG1,ACTN1,CORO2B,DLC1,PLEC,MMP14,VASP,VCL,FN1,WNT5A,PDLIM5,RHOC,DKK1,FBLIM1,ITGA6,THSD1,ITGA5,ITGB1,SRPX2,PXN,WDR1,AMIGO2,RAP1B,CAV1,THBS1,THBS2,FARP1,LRP1,ADGRE5,CD151
GO: Biological Process	GO:0045936	negative regulation of phosphate metabolic process		1.316e-08	8.33e-05	4.552e-07	4.247e-06	36	592	SPRY2,CORO1C,ACTB,CD109,SPRED3,MET,FBLN1,CAMK2N1,HSPB1,CIB1,IGFBP3,DKK1,PARVA,STYXL1,PRKCD,SYTL2,IRF1,SIRPA,IER3,SPOCD1,MVP,SH2B3,DUSP1,DUSP4,DUSP5,DUSP6,CAV1,TGFB1,FARP1,SPRY4,ERRFI1,TNFAIP3,UBASH3B,LYN,ENG,TRIB1
GO: Biological Process	GO:0032964	collagen biosynthetic process		1.35e-08	8.542e-05	4.642e-07	4.331e-06	12	67	F2R,COL1A1,VIM,COL5A1,FN1,CCN2,TRAM2,CREB3L1,TGFB1,ERRFI1,ENG,RCN3
GO: Biological Process	GO:0010563	negative regulation of phosphorus metabolic process		1.375e-08	8.7e-05	4.702e-07	4.388e-06	36	593	SPRY2,CORO1C,ACTB,CD109,SPRED3,MET,FBLN1,CAMK2N1,HSPB1,CIB1,IGFBP3,DKK1,PARVA,STYXL1,PRKCD,SYTL2,IRF1,SIRPA,IER3,SPOCD1,MVP,SH2B3,DUSP1,DUSP4,DUSP5,DUSP6,CAV1,TGFB1,FARP1,SPRY4,ERRFI1,TNFAIP3,UBASH3B,LYN,ENG,TRIB1
GO: Cellular Component	GO:0030016	myofibril		2.07e-08	1.288e-05	4.952e-07	3.472e-06	22	250	TPM2,CORO1C,ACTG1,TWF2,PARVB,ACTN1,MYL9,MMP2,PLEC,FHL2,HSPB1,VCL,ANXA5,SLC2A1,PDLIM5,ANKRD1,PARVA,NEXN,PDLIM3,CALD1,SYNM,SYNE1
GO: Biological Process	GO:0014070	response to organic cyclic compound		1.519e-08	9.611e-05	5.145e-07	4.8e-06	51	1037	ABCC4,ACTB,ADM,CLU,FES,MMP2,MMP14,MMP19,PMAIP1,PAQR7,COL1A1,HTR7,ANXA1,FOS,FOSB,ZFP36,MSN,IGFBP7,STC2,ANKRD1,MIR21,CCN2,PEA15,G6PD,TICAM1,ITGA6,CCND1,PSPH,ITPR2,ITPR3,ZFP36L2,PTPRN,RALB,RAP1B,TCF21,DUSP1,DUSP6,CAV1,SELENON,LGALS1,FOSL1,TGFB1,TGFBR2,KLF16,THBS1,EGR1,LOX,ERRFI1,PAPPA,LYN,ENG
GO: Biological Process	GO:0043409	negative regulation of MAPK cascade		1.52e-08	9.621e-05	5.145e-07	4.8e-06	20	206	SPRY2,F2RL1,SPRED3,FBLN1,CAMK2N1,MIR21,PRKCD,MYC,SIRPA,SH2B3,DUSP1,DUSP4,DUSP5,DUSP6,CAV1,TIMP3,SPRY4,TLR4,ERRFI1,LYN
GO: Biological Process	GO:0044092	negative regulation of molecular function		1.732e-08	0.0001096	5.808e-07	5.419e-06	61	1363	SPRY2,CORO1C,ACTB,CD109,SPRED3,TNFSF4,SH3BP4,MET,SERPINE2,CAMK2N1,PLAUR,GSTO1,HSPB1,CIB1,SH3RF1,ANXA1,ANXA2,ANXA5,ZFP36,DKK1,PARVA,CST3,CSTB,STYXL1,MIR21,PRKCD,CTSZ,DKK3,MYC,SP100,SYTL2,DAP,ITGA4,PTX3,SPOCD1,MVP,RALB,SH2B3,TFPI2,DUSP1,DUSP4,DUSP5,DUSP6,CAV1,ECM1,LEPR,THBS1,TIMP2,TIMP3,FARP1,FURIN,ANGPTL4,SPRY4,ERRFI1,CD44,LRP1,TNFAIP3,UBASH3B,LYN,ENG,TRIB1
GO: Biological Process	GO:0043312	neutrophil degranulation		1.744e-08	0.0001103	5.808e-07	5.419e-06	32	491	TCIRG1,S100A11,MGST1,PKM,PLAU,PLAUR,CNN2,VCL,CAP1,VAT1,ANXA2,YPEL5,CST3,CSTB,PRKCD,FTL,CTSZ,CYBA,IMPDH1,SIRPA,QSOX1,STK10,PTX3,CYB5R3,TSPAN14,MVP,RAP1B,TIMP2,CD44,CD59,ADGRE5,OSTF1
GO: Biological Process	GO:0052547	regulation of peptidase activity		1.744e-08	0.0001103	5.808e-07	5.419e-06	32	491	CD109,F2R,F3,FBLN1,SERPINE2,DLC1,PLAUR,PMAIP1,SH3RF1,FN1,ANXA2,CCN1,CST3,CSTB,MIR21,CCN2,MYC,PERP,DAP,BCL10,TNFSF15,TFPI2,CAV1,ECM1,THBS1,TIMP2,TIMP3,FURIN,CD44,LRP1,LYN,RCN3
GO: Molecular Function	GO:0044877	protein-containing complex binding		5.268e-09	4.662e-06	5.827e-07	4.291e-06	71	1565	TPM2,HIF1A,HK1,CORO1C,ACTB,TWF2,ACTN1,RRAS,F2R,F2RL1,MET,FBLN1,CORO2B,CLU,PKM,MMP14,VCL,VIM,COL5A1,ITGA11,FN1,SEMA7A,FOS,SHC1,ABLIM3,ZFP36,GAS2L1,CCN1,ISG15,PARVA,CCN2,NEXN,MYC,MYH9,MYO1E,ITGA6,CCND1,ITGA1,ITPRID2,ITGA4,ITGA5,ITGB1,ITPR3,PTPRN,PTX3,PXN,NID1,BCL10,WDR1,RAB32,RAP1B,DSTN,SYNM,SYNE1,RTN4,CAPN2,LASP1,CAV1,LDLR,TGFB1,TGFBR2,THBS1,TIMP2,P4HB,LOX,CD44,LRP1,CD151,LYN,ENG,CDH13
GO: Biological Process	GO:0006469	negative regulation of protein kinase activity		1.766e-08	0.0001118	5.853e-07	5.461e-06	23	272	SPRY2,CORO1C,ACTB,SPRED3,CAMK2N1,HSPB1,CIB1,PARVA,PRKCD,MVP,SH2B3,DUSP1,DUSP4,DUSP5,DUSP6,CAV1,SPRY4,ERRFI1,TNFAIP3,UBASH3B,LYN,ENG,TRIB1
GO: Biological Process	GO:0002443	leukocyte mediated immunity		1.826e-08	0.0001155	6.018e-07	5.615e-06	48	950	TCIRG1,F2RL1,TNFSF4,S100A11,MGST1,CLU,FES,PKM,PLAU,PLAUR,CNN2,VCL,CAP1,VAT1,ANXA2,POU2F2,YPEL5,CST3,CSTB,PRKCD,FTL,IL4R,CTSZ,CYBA,MYD88,IMPDH1,TICAM1,SIRPA,QSOX1,STK10,PTX3,PVR,CYB5R3,TSPAN14,BCL10,WDR1,MVP,RAC2,RAP1B,TGFB1,TIMP2,TLR4,PRDX1,CD44,CD59,ADGRE5,OSTF1,LYN
GO: Biological Process	GO:1901698	response to nitrogen compound		1.931e-08	0.0001222	6.333e-07	5.909e-06	57	1236	ABCC4,ACTB,TCIRG1,EXT1,TNFSF4,SH3BP4,ADM,MGST1,PKM,PLCD1,MMP2,MMP19,PMAIP1,COL1A1,COL4A1,VIM,HTR7,ANXA1,FOS,FOSB,ANXA5,SHC1,BCAR1,SLC2A1,STC2,PRKCD,CCN2,PEA15,MYC,MYD88,TICAM1,IRF1,CCND1,ITGA4,ITGB1,ITPR2,ITPR3,PTPRN,PXN,RALB,RAP1B,DUSP1,CAPN2,CAV1,SELENON,LDLR,FOSL1,KLF16,THBS1,EGR1,TLR4,ERRFI1,LRP1,TNFAIP3,LYN,CDH13,RCN3
GO: Biological Process	GO:0001763	morphogenesis of a branching structure		2.037e-08	0.0001289	6.645e-07	6.2e-06	22	252	SPRY2,ETV4,ETV5,EXT1,CITED2,ADM,MET,MMP14,FOXD1,COL4A1,FLT1,WNT5A,CTSZ,MYC,PXN,TCF21,RTN4,TGFB1,TGFBR2,TGM2,CD44,ENG
GO: Biological Process	GO:0032956	regulation of actin cytoskeleton organization		2.143e-08	0.0001356	6.954e-07	6.488e-06	28	393	EPS8,ACTG1,TWF2,F2RL1,MET,CORO2B,DLC1,FES,VASP,ARHGEF19,CDC42EP3,RHOB,RHOC,RND3,ARHGDIB,MIR21,PRKCD,CCN2,ARHGAP18,MYH9,CYRIA,PXN,WDR1,RAC2,DSTN,TGFB1,LRP1,TMSB10
GO: Cellular Component	GO:0034774	secretory granule lumen		3.136e-08	1.951e-05	7.224e-07	5.065e-06	25	324	ACTN1,S100A11,CLU,PKM,CNN2,VCL,CAP1,VAT1,FN1,ANXA2,CSTB,PRKCD,FTL,CTSZ,IMPDH1,QSOX1,PTX3,CYB5R3,MVP,ECM1,TGFB1,THBS1,TIMP2,TIMP3,OSTF1
GO: Biological Process	GO:0071900	regulation of protein serine/threonine kinase activity		2.272e-08	0.0001438	7.336e-07	6.845e-06	34	550	SPRY2,ACTB,SPRED3,MET,HSPB1,FLT1,CIB1,WNT5A,SHC1,DKK1,IGFBP6,PRKCD,PEA15,CCND1,ITGA1,KSR1,NRK,PXN,CAB39L,BCL10,RALB,SH2B3,DUSP1,DUSP4,DUSP5,DUSP6,CAV1,TGFB1,THBS1,SPRY4,TLR4,TNFAIP3,LYN,TRIB1
GO: Cellular Component	GO:0030027	lamellipodium		3.359e-08	2.089e-05	7.461e-07	5.231e-06	20	214	CORO1C,ACTB,TWF2,PARVB,ARHGAP31,VASP,CIB1,SH3RF1,BCAR1,ABLIM3,PARVA,MYLK,ITGB1,PTPRM,PXN,RAC2,STMN2,ARAP3,P4HB,CD44
GO: Biological Process	GO:0061138	morphogenesis of a branching epithelium		2.462e-08	0.0001558	7.91e-07	7.38e-06	21	233	SPRY2,ETV4,ETV5,EXT1,CITED2,ADM,MET,MMP14,FOXD1,COL4A1,FLT1,WNT5A,CTSZ,MYC,PXN,TCF21,TGFB1,TGFBR2,TGM2,CD44,ENG
GO: Cellular Component	GO:0060205	cytoplasmic vesicle lumen		3.989e-08	2.481e-05	8.556e-07	5.999e-06	25	328	ACTN1,S100A11,CLU,PKM,CNN2,VCL,CAP1,VAT1,FN1,ANXA2,CSTB,PRKCD,FTL,CTSZ,IMPDH1,QSOX1,PTX3,CYB5R3,MVP,ECM1,TGFB1,THBS1,TIMP2,TIMP3,OSTF1
GO: Biological Process	GO:0010035	response to inorganic substance		2.716e-08	0.0001719	8.681e-07	8.1e-06	37	637	HIF1A,TCIRG1,TNFSF4,MET,NDRG1,PLCD1,MMP2,COL1A1,FN1,S100A16,ANXA1,FOS,WNT5A,FOSB,ANXA5,BCAR1,RHOB,MT1E,MT2A,MIR21,PRKCD,G6PD,MYLK,AXL,CCND1,SIRPA,ITPR3,JUNB,BNIP3,DUSP1,CAPN2,CAV1,FOSL1,THBS1,LOXL2,PRDX1,TNFAIP3
GO: Cellular Component	GO:0031983	vesicle lumen		4.493e-08	2.794e-05	9.315e-07	6.531e-06	25	330	ACTN1,S100A11,CLU,PKM,CNN2,VCL,CAP1,VAT1,FN1,ANXA2,CSTB,PRKCD,FTL,CTSZ,IMPDH1,QSOX1,PTX3,CYB5R3,MVP,ECM1,TGFB1,THBS1,TIMP2,TIMP3,OSTF1
GO: Biological Process	GO:0060485	mesenchyme development		2.97e-08	0.0001879	9.444e-07	8.812e-06	25	326	SPRY2,HIF1A,CORO1C,EXT1,SPRED3,CITED2,PLAUR,FOXD1,COL1A1,FN1,SEMA7A,WNT5A,RFLNB,MIR21,MYC,ITGA4,TCF21,RTN4,AKNA,TGFB1,TGFB1I1,TGFBR2,THBS1,LOXL2,ENG
GO: Cellular Component	GO:0005938	cell cortex		4.759e-08	2.96e-05	9.549e-07	6.695e-06	26	355	EPS8,CORO1C,ACTB,ACTN1,DLC1,CAP1,MPP1,ANXA2,SLC2A1,RHOB,RHOC,RND3,CCN2,CTSZ,MYH9,MYO1E,ITPR2,PXN,WDR1,RAC2,DSTN,CALD1,CAPN2,LASP1,CAV1,GYPC
GO: Cellular Component	GO:0097478	leaflet of membrane bilayer		5.1e-08	3.172e-05	9.613e-07	6.74e-06	39	704	ABCC4,F3,S100A6,SERPINE2,MICB,FES,ALCAM,SEMA7A,RASA3,ANXA1,ANXA5,MSN,G6PD,MYH9,ADAM19,ITGA6,ITGA1,ITGA4,ITGA5,ITGB1,GNG11,CD248,CAPN2,ECE1,LDLR,LEPR,TGFBR2,THBS1,P4HB,FARP1,TLR4,ERRFI1,CD44,LRP1,CD59,ADGRE5,LYN,ENG,CDH13
GO: Cellular Component	GO:0098552	side of membrane		5.1e-08	3.172e-05	9.613e-07	6.74e-06	39	704	ABCC4,F3,S100A6,SERPINE2,MICB,FES,ALCAM,SEMA7A,RASA3,ANXA1,ANXA5,MSN,G6PD,MYH9,ADAM19,ITGA6,ITGA1,ITGA4,ITGA5,ITGB1,GNG11,CD248,CAPN2,ECE1,LDLR,LEPR,TGFBR2,THBS1,P4HB,FARP1,TLR4,ERRFI1,CD44,LRP1,CD59,ADGRE5,LYN,ENG,CDH13
GO: Biological Process	GO:0048754	branching morphogenesis of an epithelial tube		3.579e-08	0.0002265	1.127e-06	1.051e-05	19	196	SPRY2,ETV4,ETV5,EXT1,CITED2,MET,MMP14,FOXD1,COL4A1,FLT1,WNT5A,CTSZ,MYC,PXN,TCF21,TGFB1,TGFBR2,CD44,ENG
GO: Biological Process	GO:0007266	Rho protein signal transduction		3.579e-08	0.0002265	1.127e-06	1.051e-05	19	196	EPS8,F2R,F2RL1,F2RL2,MET,DLC1,ARHGAP29,ARHGEF19,CDC42EP3,RHOB,ARHGAP1,ARHGDIB,ITGB1,DNMBP,ARHGEF28,ARAP3,FARP1,KCTD10,CDH13
GO: Biological Process	GO:0034330	cell junction organization		3.76e-08	0.000238	1.178e-06	1.099e-05	43	820	CORO1C,ACTB,ETV5,ACTG1,EXT1,ACTN1,F2R,F2RL1,CORO2B,DLC1,NDRG1,PLEC,MMP14,VASP,VCL,COL4A1,FN1,WNT5A,PDLIM5,RHOC,DKK1,FBLIM1,CHCHD10,PERP,ITGA6,THSD1,ITGA5,ITGB1,SRPX2,PVR,PXN,WDR1,AMIGO2,RAP1B,CAV1,TGFB1,THBS1,THBS2,FARP1,LRP1,ADGRE5,CD151,CDH13
GO: Biological Process	GO:0080134	regulation of response to stress		3.897e-08	0.0002467	1.215e-06	1.134e-05	66	1563	HIF1A,CD109,ACTG1,MGLL,F2R,F2RL1,F3,SPRED3,TNFSF4,MET,SERPINE2,CORO2B,CLU,MICB,PLAU,PLAUR,MMP2,HSPB1,PMAIP1,SH3RF1,SEMA7A,ANXA1,ANXA2,WNT5A,ANXA5,ZFP36,IKBKE,ANKRD1,GPSM3,MIR21,PRKCD,CCN2,SH3RF3,CYBA,MYC,MYD88,MYLK,NEK6,IRF1,SIRPA,ITGB1,IER3,PVR,BCL10,SH2B3,DUSP1,RTN4,GPX4,AKNA,NFKBIZ,CAV1,SELENON,LDLR,CREB3L1,ADAMTS12,TGM2,THBS1,P4HB,TLR4,PRDX1,ERRFI1,CD44,LRP1,TNFAIP3,UBASH3B,LYN
GO: Biological Process	GO:1903706	regulation of hemopoiesis		3.97e-08	0.0002513	1.232e-06	1.149e-05	31	482	HIF1A,TNFSF4,MYL9,FES,MMP14,HSPB1,CIB1,SH3RF1,ANXA1,FOS,ZFP36,GAS2L1,ISG15,MIR21,IL4R,MYC,AXL,IRF1,ZFP36L2,NFKBIZ,TCTA,LGALS1,TGFB1,TGFBR2,THBS1,LOX,TLR4,CD44,UBASH3B,LYN,TRIB1
GO: Biological Process	GO:0003013	circulatory system process		4.006e-08	0.0002536	1.237e-06	1.154e-05	39	704	ABCC4,HIF1A,EXT1,F2R,F2RL1,EHD3,ADM,SLC2A10,MET,CORO2B,CAMK2N1,MMP2,GSTO1,FLI1,HTR7,SHC1,SLC1A4,SLC2A1,MIR21,CCN2,G6PD,CTSZ,CYBA,ITGA1,ITPR2,ITPR3,PTPRM,IER3,CYB5R3,PLOD3,DUSP5,CAV1,ECE1,LEPR,TGFB1,MYOF,LRP1,ENG,EPAS1
GO: Biological Process	GO:0051130	positive regulation of cellular component organization		5.057e-08	0.00032	1.554e-06	1.45e-05	58	1304	EPS8,HIF1A,CORO1C,TWF2,F2RL1,MET,SERPINE2,CLU,FES,PLAUR,MMP1,VASP,HSPB1,PMAIP1,CUL4B,SGIP1,FN1,SEMA7A,HTR7,TRIM58,ADAMTS1,ANXA1,ANXA2,WNT5A,CDC42EP3,MSN,RHOC,ANKRD1,STYXL1,MIR21,CCN2,IL4R,CHCHD10,AXL,ITGA6,ITGB1,SRPX2,BNIP3,PXN,WDR1,RAC2,AMIGO2,RALB,RAP1B,DSTN,SYNE1,RTN4,CAPN2,STMN2,CAV1,COLGALT1,TGFB1,THBS2,TLR4,LRP1,ADGRE5,CD151,LYN
GO: Biological Process	GO:0051493	regulation of cytoskeleton organization		5.18e-08	0.0003278	1.584e-06	1.478e-05	34	569	EPS8,ACTG1,TWF2,F2RL1,MET,CORO2B,DLC1,FES,VASP,ARHGEF19,CIB1,CDC42EP3,RHOB,RHOC,RND3,GAS2L1,ARHGDIB,MIR21,PRKCD,CCN2,ARHGAP18,NEXN,MYH9,CYRIA,PXN,WDR1,RAC2,DSTN,CAPN2,STMN2,CAV1,TGFB1,LRP1,TMSB10
GO: Molecular Function	GO:0019901	protein kinase binding		1.632e-08	1.444e-05	1.605e-06	1.182e-05	47	868	SPRY2,HIF1A,ACTB,TWF2,SPRED3,CAMK2N1,HSPB1,VIM,CIB1,SH3RF1,ANXA5,SHC1,BCAR1,ZFP36,PDLIM5,MSN,RHOB,RHOC,RND3,PARVA,PRKCD,PEA15,NEK6,TICAM1,CCND1,SIRPA,ITGB1,KSR1,AFAP1L2,PXN,CAB39L,BCL10,MVP,RAC2,SH2B3,DUSP1,DUSP4,DUSP5,DUSP6,CAVIN3,CAV1,TGFB1,TGFBR2,SPRY4,ERRFI1,CD44,TRIB1
GO: Biological Process	GO:0071496	cellular response to external stimulus		5.363e-08	0.0003394	1.632e-06	1.523e-05	25	336	FES,CNN2,PMAIP1,COL1A1,FOS,SLC2A1,GAS2L1,ANKRD1,MYD88,AXL,ITGA6,DAP,IRF1,ITGA4,BNIP3,BCL10,RALB,WIPI1,CAV1,FOSL1,NUAK2,ANGPTL4,TLR4,LYN,ENG
GO: Biological Process	GO:0060562	epithelial tube morphogenesis		5.544e-08	0.0003509	1.679e-06	1.566e-05	28	411	SPRY2,HIF1A,ETV4,ETV5,EXT1,CITED2,ADM,MET,DLC1,CTHRC1,MMP14,VASP,FOXD1,COL4A1,FLT1,WNT5A,RHOB,MIR21,CTSZ,MYC,PXN,BCL10,TCF21,TGFB1,ADAMTS12,TGFBR2,CD44,ENG
GO: Biological Process	GO:0090066	regulation of anatomical structure size		5.676e-08	0.0003592	1.711e-06	1.596e-05	35	599	EPS8,HIF1A,RIN3,MGLL,TWF2,EXT1,F2R,F2RL1,ADM,MMP2,VASP,FN1,SEMA7A,HTR7,WNT5A,SHC1,CDC42EP3,MSN,MIR21,PRKCD,ARHGAP18,G6PD,MYH9,ITGA1,CYRIA,PTPRM,WDR1,PLOD3,DSTN,RTN4,DUSP5,CAV1,ECE1,LRP1,TMSB10
GO: Biological Process	GO:0048771	tissue remodeling		5.767e-08	0.000365	1.73e-06	1.614e-05	20	223	HIF1A,TCIRG1,EXT1,F2R,CTHRC1,MMP2,MMP14,KLF6,CST3,AXL,ITGA4,BGN,RAC2,CAV1,LEPR,TGFB1,TGM2,TNFAIP3,UBASH3B,EPAS1
GO: Biological Process	GO:1902903	regulation of supramolecular fiber organization		5.835e-08	0.0003693	1.742e-06	1.625e-05	28	412	EPS8,ACTG1,TWF2,F2RL1,MET,CORO2B,DLC1,CLU,FES,VASP,CIB1,CDC42EP3,RHOC,GAS2L1,MIR21,PRKCD,CCN2,ARHGAP18,MYH9,CYRIA,PXN,WDR1,DSTN,STMN2,CAV1,COLGALT1,LDLR,TMSB10
GO: Biological Process	GO:0032269	negative regulation of cellular protein metabolic process		5.88e-08	0.0003722	1.747e-06	1.63e-05	53	1146	SPRY2,CORO1C,ACTB,CD109,SPRED3,MET,FBLN1,SERPINE2,CAMK2N1,PLAUR,HSPB1,CIB1,SH3RF1,ANXA2,ZFP36,IGFBP3,DKK1,ISG15,PARVA,CST3,CSTB,STYXL1,MIR21,PRKCD,G6PD,CTSZ,IRF1,DBI,SIRPA,ZFP36L2,MVP,SH2B3,TFPI2,DUSP1,DUSP4,DUSP5,DUSP6,CAV1,ECM1,TGFB1,THBS1,TIMP2,TIMP3,FURIN,SPRY4,ERRFI1,CD44,LRP1,TNFAIP3,UBASH3B,LYN,ENG,TRIB1
GO: Biological Process	GO:0010243	response to organonitrogen compound		6.049e-08	0.0003828	1.789e-06	1.669e-05	53	1147	ABCC4,ACTB,TCIRG1,EXT1,SH3BP4,ADM,MGST1,PKM,PLCD1,MMP2,MMP19,COL1A1,COL4A1,VIM,HTR7,ANXA1,FOS,FOSB,ANXA5,SHC1,BCAR1,SLC2A1,STC2,PRKCD,CCN2,PEA15,MYC,MYD88,TICAM1,IRF1,CCND1,ITGA4,ITGB1,ITPR2,ITPR3,PTPRN,PXN,RAP1B,DUSP1,CAPN2,CAV1,SELENON,LDLR,FOSL1,KLF16,EGR1,TLR4,ERRFI1,LRP1,TNFAIP3,LYN,CDH13,RCN3
GO: Biological Process	GO:0007179	transforming growth factor beta receptor signaling pathway		6.211e-08	0.0003931	1.828e-06	1.706e-05	20	224	SPRY2,CD109,SPRED3,CITED2,SLC2A10,FOS,MIR21,DKK3,ITGB1,PXN,VEPH1,HTRA3,CAV1,TGFB1,TGFB1I1,TGFBR2,THBS1,LOX,FURIN,ENG
GO: Biological Process	GO:0010562	positive regulation of phosphorus metabolic process		7.223e-08	0.0004571	2.107e-06	1.966e-05	52	1121	SPRY2,HIF1A,F2R,MET,DLC1,CLU,PLAUR,PLCD1,FLT1,CIB1,SEMA7A,ANXA2,WNT5A,SHC1,CREBL2,DKK1,IGFBP6,CCN1,MIR21,PRKCD,CCN2,PEA15,MYC,AXL,ITGA6,CCND1,ITGA1,ITGA5,ITGB1,KSR1,AFAP1L2,NRK,PXN,CAB39L,BCL10,TNFSF15,RALB,DUSP5,DUSP6,CAPN2,CAV1,LEPR,TGFB1,TGFBR2,THBS1,EGR1,TLR4,CD44,LRP1,LYN,PC,ENG
GO: Biological Process	GO:0045937	positive regulation of phosphate metabolic process		7.223e-08	0.0004571	2.107e-06	1.966e-05	52	1121	SPRY2,HIF1A,F2R,MET,DLC1,CLU,PLAUR,PLCD1,FLT1,CIB1,SEMA7A,ANXA2,WNT5A,SHC1,CREBL2,DKK1,IGFBP6,CCN1,MIR21,PRKCD,CCN2,PEA15,MYC,AXL,ITGA6,CCND1,ITGA1,ITGA5,ITGB1,KSR1,AFAP1L2,NRK,PXN,CAB39L,BCL10,TNFSF15,RALB,DUSP5,DUSP6,CAPN2,CAV1,LEPR,TGFB1,TGFBR2,THBS1,EGR1,TLR4,CD44,LRP1,LYN,PC,ENG
GO: Biological Process	GO:0003018	vascular process in circulatory system		7.44e-08	0.0004709	2.16e-06	2.015e-05	23	294	ABCC4,HIF1A,EXT1,F2R,F2RL1,ADM,SLC2A10,MMP2,HTR7,SHC1,SLC1A4,SLC2A1,MIR21,G6PD,ITGA1,PTPRM,PLOD3,DUSP5,CAV1,ECE1,LEPR,TGFB1,LRP1
GO: Biological Process	GO:0034599	cellular response to oxidative stress		7.559e-08	0.0004784	2.184e-06	2.038e-05	25	342	HIF1A,ETV5,MET,MGST1,MMP2,HSPB1,ANXA1,FOS,BCAR1,RHOB,MIR21,PRKCD,G6PD,CYBA,AXL,SIRPA,BNIP3,PXN,SELENON,THBS1,P4HB,TLR4,PRDX1,TNFAIP3,EPAS1
GO: Molecular Function	GO:0019900	kinase binding		2.58e-08	2.283e-05	2.283e-06	1.681e-05	50	969	SPRY2,HIF1A,ACTB,TWF2,SPRED3,CAMK2N1,HSPB1,VIM,CIB1,SH3RF1,ANXA5,SHC1,BCAR1,SLC2A1,ZFP36,PDLIM5,MSN,RHOB,RHOC,RND3,PARVA,PRKCD,PEA15,SP100,NEK6,TICAM1,CCND1,SIRPA,ITGB1,KSR1,AFAP1L2,PXN,CAB39L,BCL10,MVP,RAC2,SH2B3,DUSP1,DUSP4,DUSP5,DUSP6,CAVIN3,CAV1,TGFB1,TGFBR2,SPRY4,ERRFI1,CD44,TNFAIP3,TRIB1
GO: Biological Process	GO:0033673	negative regulation of kinase activity		9.513e-08	0.0006021	2.737e-06	2.553e-05	23	298	SPRY2,CORO1C,ACTB,SPRED3,CAMK2N1,HSPB1,CIB1,PARVA,PRKCD,MVP,SH2B3,DUSP1,DUSP4,DUSP5,DUSP6,CAV1,SPRY4,ERRFI1,TNFAIP3,UBASH3B,LYN,ENG,TRIB1
GO: Biological Process	GO:1901701	cellular response to oxygen-containing compound		9.942e-08	0.0006292	2.847e-06	2.657e-05	58	1330	HIF1A,ACTB,TCIRG1,TWF2,TNFSF4,SH3BP4,MET,CAMK2N1,MGST1,CLU,FES,PKM,MMP2,COL1A1,COL4A1,VIM,HTR7,ANXA1,FOS,WNT5A,ANXA5,SHC1,BCAR1,ZFP36,MSN,RHOB,ANKRD1,MIR21,PRKCD,MYD88,AXL,TICAM1,IRF1,SIRPA,ITGA4,ITPR2,ITPR3,BNIP3,PTPRN,PXN,BCL10,RAP1B,CAPN2,CAV1,LDLR,LEPR,LGALS1,TGFB1,KLF16,THBS1,EGR1,TLR4,PRDX1,ERRFI1,LRP1,TNFAIP3,LYN,TRIB1
GO: Biological Process	GO:0006909	phagocytosis		1.103e-07	0.000698	3.144e-06	2.933e-05	27	399	CORO1C,ACTB,ACTG1,F2RL1,MET,SRPX,CNN2,PEAR1,ANXA1,PRKCD,PLPP4,CYBA,MYD88,MYH9,AXL,SIRPA,ITGB1,PTX3,RAC2,LDLR,LEPR,TGFB1,TGM2,THBS1,TLR4,LRP1,LYN
GO: Biological Process	GO:0048762	mesenchymal cell differentiation		1.243e-07	0.000787	3.529e-06	3.293e-05	21	256	SPRY2,HIF1A,CORO1C,EXT1,SPRED3,CITED2,PLAUR,COL1A1,FN1,SEMA7A,WNT5A,RFLNB,MIR21,TCF21,RTN4,AKNA,TGFB1,TGFB1I1,TGFBR2,LOXL2,ENG
GO: Biological Process	GO:2000377	regulation of reactive oxygen species metabolic process		1.275e-07	0.0008071	3.603e-06	3.362e-05	20	234	HIF1A,F2RL1,CLU,PLAU,SHC1,MIR21,PRKCD,G6PD,CYBA,TICAM1,SIRPA,BNIP3,IER3,PTX3,RAC2,CAV1,TGFB1,TGFBR2,THBS1,TLR4
GO: Biological Process	GO:0001816	cytokine production		1.394e-07	0.0008821	3.92e-06	3.658e-05	47	984	HIF1A,HK1,TCIRG1,F2R,F2RL1,F3,TNFSF4,SLC2A10,MET,FBLN1,CLU,HSPB1,FN1,SEMA7A,ANXA1,WNT5A,POU2F2,ZFP36,ISG15,IKBKE,GPSM3,MIR21,PRKCD,G6PD,IL4R,CYBA,MYD88,AXL,TICAM1,IRF1,SIRPA,TNFRSF21,AFAP1L2,BCL10,UNC93B1,TNFSF15,RTN4,CAPN2,TGFB1,THBS1,EGR1,FURIN,TLR4,ERRFI1,LRP1,TNFAIP3,LYN
GO: Biological Process	GO:0031400	negative regulation of protein modification process		1.529e-07	0.0009675	4.281e-06	3.994e-05	35	624	SPRY2,CORO1C,ACTB,CD109,SPRED3,MET,FBLN1,CAMK2N1,HSPB1,CIB1,IGFBP3,DKK1,ISG15,PARVA,STYXL1,PRKCD,G6PD,IRF1,DBI,SIRPA,MVP,SH2B3,DUSP1,DUSP4,DUSP5,DUSP6,CAV1,TGFB1,SPRY4,ERRFI1,TNFAIP3,UBASH3B,LYN,ENG,TRIB1
GO: Biological Process	GO:0002685	regulation of leukocyte migration		1.57e-07	0.0009936	4.377e-06	4.084e-05	20	237	RIN3,F2RL1,TNFSF4,CD99,MMP14,MPP1,ANXA1,WNT5A,MSN,GPSM3,MYD88,ITGA4,STK10,RAC2,DUSP1,RTN4,ECM1,TGFB1,THBS1,LYN
GO: Biological Process	GO:0051348	negative regulation of transferase activity		1.606e-07	0.001017	4.459e-06	4.16e-05	24	331	SPRY2,CORO1C,ACTB,SPRED3,CAMK2N1,HSPB1,CIB1,ZFP36,PARVA,PRKCD,MVP,SH2B3,DUSP1,DUSP4,DUSP5,DUSP6,CAV1,SPRY4,ERRFI1,TNFAIP3,UBASH3B,LYN,ENG,TRIB1
GO: Biological Process	GO:0031960	response to corticosteroid		1.679e-07	0.001063	4.641e-06	4.331e-05	17	174	ADM,COL1A1,HTR7,ANXA1,FOS,FOSB,ZFP36,IGFBP7,CCN2,CCND1,ZFP36L2,DUSP1,FOSL1,TGFB1,ERRFI1,PAPPA,ENG
GO: Biological Process	GO:0001817	regulation of cytokine production		1.728e-07	0.001094	4.755e-06	4.437e-05	44	897	HIF1A,HK1,F2R,F2RL1,F3,TNFSF4,SLC2A10,MET,FBLN1,CLU,HSPB1,FN1,SEMA7A,ANXA1,WNT5A,POU2F2,ZFP36,ISG15,IKBKE,GPSM3,MIR21,IL4R,CYBA,MYD88,AXL,TICAM1,IRF1,SIRPA,TNFRSF21,AFAP1L2,BCL10,UNC93B1,TNFSF15,RTN4,CAPN2,TGFB1,THBS1,EGR1,FURIN,TLR4,ERRFI1,LRP1,TNFAIP3,LYN
GO: Biological Process	GO:0050673	epithelial cell proliferation		1.745e-07	0.001105	4.782e-06	4.462e-05	31	515	HIF1A,CD109,ETV4,F3,PLAU,MMP14,JCAD,COL8A1,FLT1,WNT5A,ZFP36,IGFBP3,IGFBP4,MIR21,CYBA,MYC,CCND1,ITGA4,PTPRM,PTPRN,RTN4,CAV1,ECM1,TGFB1,THBS1,LOXL2,TLR4,ERRFI1,TNFAIP3,ENG,CDH13
GO: Biological Process	GO:0046578	regulation of Ras protein signal transduction		1.838e-07	0.001163	5.014e-06	4.678e-05	21	262	EPS8,SPRY2,F2R,F2RL1,F2RL2,MET,DLC1,ARHGEF19,RASA3,SHC1,ARHGDIB,ITGB1,DNMBP,ARHGEF28,RTN4,ARAP3,TIMP2,FARP1,KCTD10,SPRY4,LYN
GO: Biological Process	GO:0000302	response to reactive oxygen species		1.959e-07	0.00124	5.322e-06	4.965e-05	21	263	HIF1A,MET,MMP2,COL1A1,ANXA1,FOS,BCAR1,RHOB,MIR21,PRKCD,AXL,SIRPA,BNIP3,PTPRN,PXN,DUSP1,CAPN2,FOSL1,THBS1,PRDX1,TNFAIP3
GO: Biological Process	GO:0048666	neuron development		2.006e-07	0.001269	5.424e-06	5.061e-05	58	1358	ACTB,ETV4,MGLL,TWF2,EXT1,ADM,S100A6,MET,SERPINE2,CLU,UGCG,FES,CTHRC1,ALCAM,MMP2,SDC2,VASP,HSPB1,VCL,FOXD1,CUL4B,VIM,CIB1,FN1,SEMA7A,HTR7,ADAMTS1,WNT5A,SHC1,NIBAN2,PDLIM5,DKK1,ANKRD1,STYXL1,NEXN,CTSZ,ITGA6,ITGA1,ITGA4,ITGB1,TNFRSF21,PTPRM,NTM,NRK,ITM2C,RAC2,CNTN4,ARHGEF28,STXBP5,SYNE1,RTN4,STMN2,LGALS1,LZTS1,FARP1,CD44,LRP1,LYN
GO: Biological Process	GO:0042327	positive regulation of phosphorylation		2.293e-07	0.001451	6.175e-06	5.762e-05	48	1033	SPRY2,HIF1A,F2R,MET,CLU,PLAUR,FLT1,CIB1,SEMA7A,ANXA2,WNT5A,SHC1,CREBL2,DKK1,IGFBP6,CCN1,MIR21,PRKCD,CCN2,PEA15,MYC,AXL,ITGA6,CCND1,ITGA1,ITGA5,ITGB1,KSR1,AFAP1L2,NRK,PXN,CAB39L,BCL10,TNFSF15,RALB,DUSP5,DUSP6,CAV1,LEPR,TGFB1,TGFBR2,THBS1,EGR1,TLR4,CD44,LRP1,LYN,ENG
GO: Biological Process	GO:0009887	animal organ morphogenesis		2.323e-07	0.00147	6.23e-06	5.812e-05	55	1263	SPRY2,HIF1A,MAN2A1,ETV4,ETV5,TCIRG1,EXT1,PHLDA2,CITED2,ADM,MET,CSRNP1,DLC1,CTHRC1,PLAU,MMP2,FHL2,MMP14,FOXD1,COL1A1,COL5A1,FLI1,COL8A1,FLT1,ARHGEF19,ADAMTS1,WNT5A,MSN,DKK1,RFLNB,CCN1,ANKRD1,PARVA,MIR21,CCN2,CTSZ,MYC,MYLK,PERP,ITGA6,FAM20C,PTPRM,PLOD3,TCF21,RTN4,CAV1,TGFB1,TGFBR2,MFAP5,TGM2,THBS1,ERRFI1,CD44,TNFAIP3,ENG
GO: Biological Process	GO:0022617	extracellular matrix disassembly		2.732e-07	0.001729	7.296e-06	6.808e-05	12	87	MMP1,MMP2,MMP14,MMP19,CST3,CAPN2,TGFB1,TIMP2,FURIN,CD44,LRP1,ENG
GO: Cellular Component	GO:0030863	cortical cytoskeleton		4.361e-07	0.0002713	7.978e-06	5.594e-05	14	125	ACTB,ACTN1,DLC1,CAP1,MPP1,SLC2A1,MYH9,MYO1E,WDR1,DSTN,CALD1,CAPN2,LASP1,GYPC
GO: Cellular Component	GO:0009897	external side of plasma membrane		4.907e-07	0.0003052	8.721e-06	6.114e-05	29	480	ABCC4,F3,SERPINE2,MICB,ALCAM,SEMA7A,ANXA1,ANXA5,ADAM19,ITGA6,ITGA1,ITGA4,ITGA5,ITGB1,CD248,CAPN2,ECE1,LDLR,LEPR,TGFBR2,THBS1,P4HB,TLR4,CD44,LRP1,CD59,ADGRE5,ENG,CDH13
GO: Biological Process	GO:0010628	positive regulation of gene expression		3.411e-07	0.002159	9.071e-06	8.463e-05	56	1312	SPRY2,HIF1A,HK1,ACTB,ETV4,ACTG1,F2R,F2RL1,F3,TNFSF4,CITED2,SLC2A10,MET,FBLN1,CAMK2N1,CLU,PKM,MMP14,CNN2,HSPB1,FOXD1,VIM,FN1,SEMA7A,ANXA1,WNT5A,POU2F2,ZFP36,MSN,DKK1,GPSM3,MIR21,CCN2,IL4R,CYBA,MYC,MYD88,MYH9,ADAM19,TICAM1,IRF1,AFAP1L2,BCL10,UNC93B1,TNFSF15,RTN4,CAV1,LDLR,TGFB1,THBS1,EGR1,FURIN,TLR4,CD44,LRP1,ENG
GO: Biological Process	GO:0048699	generation of neurons		3.568e-07	0.002258	9.448e-06	8.815e-05	70	1802	HIF1A,MAN2A1,ACTB,ETV4,ETV5,MGLL,TWF2,EXT1,ADM,S100A6,MET,SERPINE2,CLU,UGCG,FES,CTHRC1,ALCAM,MMP2,SDC2,VASP,HSPB1,VCL,FOXD1,CUL4B,VIM,CIB1,SH3RF1,FN1,SEMA7A,HTR7,ADAMTS1,WNT5A,SHC1,NIBAN2,PDLIM5,IER2,DKK1,ANKRD1,STYXL1,NEXN,CTSZ,MYC,AXL,ITGA6,ITGA1,ITGA4,ITGB1,TNFRSF21,PTPRM,NTM,NRK,ITM2C,RAC2,CNTN4,ARHGEF28,STXBP5,SYNE1,RTN4,STMN2,AKNA,CAV1,LDLR,LGALS1,TGFB1,TIMP2,LZTS1,FARP1,CD44,LRP1,LYN
GO: Biological Process	GO:0044087	regulation of cellular component biogenesis		3.948e-07	0.002499	1.041e-05	9.713e-05	49	1085	EPS8,CORO1C,ACTG1,TWF2,F2RL1,MET,CORO2B,DLC1,CLU,FES,MMP1,MMP14,VASP,VCL,CUL4B,WNT5A,CDC42EP3,PDLIM5,MSN,RHOC,DKK1,CCN1,STYXL1,MIR21,PRKCD,CCN2,ARHGAP18,FBLIM1,MYH9,TICAM1,CYRIA,SRPX2,PXN,RAC2,AMIGO2,RALB,RAP1B,STXBP5,SYNE1,STMN2,CAV1,TGFB1,THBS1,THBS2,FARP1,TLR4,LRP1,TMSB10,ADGRE5
GO: Biological Process	GO:0010812	negative regulation of cell-substrate adhesion		3.969e-07	0.002512	1.042e-05	9.725e-05	11	74	CORO1C,FBLN1,CORO2B,DLC1,MMP14,COL1A1,BCAR1,LGALS1,THBS1,SPRY4,LRP1
GO: Biological Process	GO:0035987	endodermal cell differentiation		4.082e-07	0.002584	1.068e-05	9.961e-05	9	46	MMP2,MMP14,COL5A1,COL8A1,COL12A1,FN1,DKK1,ITGA4,ITGA5
GO: Molecular Function	GO:0050840	extracellular matrix binding		1.467e-07	0.0001298	1.162e-05	8.559e-05	11	64	ANXA2,CCN1,ITGA6,THSD1,ITGB1,BGN,NID1,CD248,ECM1,LGALS1,THBS1
GO: Molecular Function	GO:0005520	insulin-like growth factor binding		1.576e-07	0.0001395	1.162e-05	8.559e-05	8	29	IGFBP3,IGFBP4,IGFBP6,IGFBP7,CCN1,CCN2,ITGA6,HTRA3
GO: Biological Process	GO:0045590	negative regulation of regulatory T cell differentiation		4.718e-07	0.002986	1.229e-05	0.0001147	5	9	TNFSF4,HSPB1,MIR21,IRF1,CD44
GO: Biological Process	GO:0048661	positive regulation of smooth muscle cell proliferation		4.766e-07	0.003017	1.236e-05	0.0001154	14	127	ABCC4,HIF1A,MMP2,ADAMTS1,SHC1,MIR21,CYBA,MYC,MYD88,TGFBR2,TGM2,THBS1,EGR1,CDH13
GO: Biological Process	GO:0045596	negative regulation of cell differentiation		4.946e-07	0.00313	1.278e-05	0.0001192	39	776	SPRY2,CORO1C,SPRED3,TNFSF4,FBLN1,HSPB1,COL5A1,CIB1,SEMA7A,ANXA1,WNT5A,BCAR1,ZFP36,GAS2L1,DKK1,RFLNB,MIR21,G6PD,IL4R,MYC,IRF1,CCND1,ITGB1,ZFP36L2,CCDC85B,CNTN4,RTN4,TCTA,CAV1,LDLR,TGFB1,ADAMTS12,TGFB1I1,SPRY4,TLR4,CD44,UBASH3B,LYN,TRIB1
GO: Biological Process	GO:0002682	regulation of immune system process		5.028e-07	0.003182	1.291e-05	0.0001204	68	1747	HIF1A,RIN3,HK1,ACTB,ACTG1,F2RL1,TNFSF4,MYL9,CLU,CD99,MICB,FES,MMP2,MMP14,HSPB1,COL1A1,MPP1,CIB1,SH3RF1,SEMA7A,ANXA1,FOS,WNT5A,SHC1,BCAR1,ZFP36,MSN,GAS2L1,ISG15,IKBKE,GPSM3,MIR21,PRKCD,PLPP4,IL4R,MYC,MYD88,AXL,TICAM1,IRF1,SIRPA,ITGA4,ITGB1,TNFRSF21,STK10,ZFP36L2,PVR,BCL10,RAC2,DUSP1,RTN4,NFKBIZ,TCTA,CAV1,ECM1,LDLR,LGALS1,TGFB1,TGFBR2,THBS1,LOX,TLR4,CD44,CD59,TNFAIP3,UBASH3B,LYN,TRIB1
GO: Biological Process	GO:0035296	regulation of tube diameter		5.058e-07	0.003201	1.291e-05	0.0001204	16	167	HIF1A,EXT1,F2R,F2RL1,ADM,MMP2,HTR7,SHC1,MIR21,G6PD,ITGA1,PTPRM,PLOD3,DUSP5,CAV1,ECE1
GO: Biological Process	GO:0097746	blood vessel diameter maintenance		5.058e-07	0.003201	1.291e-05	0.0001204	16	167	HIF1A,EXT1,F2R,F2RL1,ADM,MMP2,HTR7,SHC1,MIR21,G6PD,ITGA1,PTPRM,PLOD3,DUSP5,CAV1,ECE1
GO: Biological Process	GO:1903131	mononuclear cell differentiation		5.263e-07	0.003331	1.338e-05	0.0001248	29	486	TCIRG1,F2RL1,TNFSF4,FES,MMP14,HSPB1,SH3RF1,KLF6,ANXA1,POU2F2,MIR21,IL4R,MYC,MYH9,AXL,IRF1,ITGA4,ITGB1,ZFP36L2,NFKBIZ,LEPR,LGALS1,TGFB1,TGFBR2,EGR1,CD44,TNFAIP3,LYN,CMTM7
GO: Biological Process	GO:0035150	regulation of tube size		5.485e-07	0.003471	1.389e-05	0.0001296	16	168	HIF1A,EXT1,F2R,F2RL1,ADM,MMP2,HTR7,SHC1,MIR21,G6PD,ITGA1,PTPRM,PLOD3,DUSP5,CAV1,ECE1
GO: Biological Process	GO:0090092	regulation of transmembrane receptor protein serine/threonine kinase signaling pathway		5.537e-07	0.003504	1.396e-05	0.0001303	21	280	SPRY2,CD109,SPRED3,CITED2,SLC2A10,FOXD1,WNT5A,DKK1,CCN1,MIR21,DKK3,VEPH1,HTRA3,CAV1,TGFB1,TGFB1I1,TGFBR2,THBS1,LOX,FURIN,ENG
GO: Biological Process	GO:0048660	regulation of smooth muscle cell proliferation		5.995e-07	0.003795	1.506e-05	0.0001405	18	212	ABCC4,HIF1A,MMP2,ADAMTS1,SHC1,IGFBP3,MIR21,CYBA,MYC,MYD88,CAV1,TGFBR2,TGM2,THBS1,EGR1,TNFAIP3,TRIB1,CDH13
GO: Biological Process	GO:0022407	regulation of cell-cell adhesion		6.487e-07	0.004106	1.623e-05	0.0001514	29	491	TNFSF4,CITED2,SERPINE2,PLAUR,HSPB1,ANXA1,WNT5A,MIR21,PRKCD,IL4R,ADAM19,FXYD5,ITGA6,IRF1,SIRPA,ITGA4,TNFRSF21,BCL10,SH2B3,AKNA,NFKBIZ,CAV1,LGALS1,TGFB1,TGFBR2,CD44,TNFAIP3,UBASH3B,LYN
GO: Biological Process	GO:0061061	muscle structure development		6.737e-07	0.004264	1.679e-05	0.0001566	38	755	MBNL1,ACTG1,CITED2,ADM,MET,FHL2,MMP14,ITGA11,FOS,WNT5A,NIBAN2,PDLIM5,IGFBP3,DKK1,ANKRD1,MIR21,G6PD,IL4R,MYC,MYH9,MYL6,MYLK,ITGB1,PDLIM3,WDR1,TCF21,SYNE1,CAPN2,CAV1,SELENON,ADAM12,LGALS1,TGFB1,MYOF,EGR1,LOX,ENG,EPAS1
GO: Biological Process	GO:0001667	ameboidal-type cell migration		6.777e-07	0.004289	1.682e-05	0.0001569	30	520	HIF1A,CORO1C,RRAS,MET,HSPB1,CAP1,JCAD,CIB1,FN1,SEMA7A,ANXA1,WNT5A,BCAR1,RHOB,ARHGDIB,MIR21,SP100,MYH9,ITGA4,ITGB1,SRPX2,PTPRM,PXN,RTN4,TGFB1,TGFBR2,THBS1,LOXL2,ENG,CDH13
GO: Biological Process	GO:0051651	maintenance of location in cell		7.048e-07	0.004461	1.743e-05	0.0001626	19	237	HK1,TWF2,F2R,GSTO1,RASA3,FTL,CYBA,SP100,CHCHD10,DBI,ITPR2,ITPR3,SYNE1,CAV1,SELENON,TGFB1,TMSB10,UBASH3B,LYN
GO: Biological Process	GO:0030199	collagen fibril organization		7.182e-07	0.004546	1.769e-05	0.000165	10	63	EXT1,COL1A1,COL5A1,COL12A1,ANXA2,PXDN,PLOD3,COLGALT1,LOX,LOXL2
GO: Biological Process	GO:0001934	positive regulation of protein phosphorylation		7.405e-07	0.004687	1.817e-05	0.0001695	44	946	SPRY2,F2R,MET,CLU,PLAUR,FLT1,CIB1,SEMA7A,ANXA2,WNT5A,SHC1,CREBL2,DKK1,IGFBP6,CCN1,MIR21,PRKCD,CCN2,PEA15,CCND1,ITGA1,ITGA5,ITGB1,KSR1,AFAP1L2,NRK,PXN,CAB39L,BCL10,TNFSF15,RALB,DUSP5,DUSP6,CAV1,LEPR,TGFB1,TGFBR2,THBS1,EGR1,TLR4,CD44,LRP1,LYN,ENG
GO: Biological Process	GO:0048659	smooth muscle cell proliferation		8.433e-07	0.005337	2.061e-05	0.0001923	18	217	ABCC4,HIF1A,MMP2,ADAMTS1,SHC1,IGFBP3,MIR21,CYBA,MYC,MYD88,CAV1,TGFBR2,TGM2,THBS1,EGR1,TNFAIP3,TRIB1,CDH13
GO: Biological Process	GO:0051050	positive regulation of transport		8.495e-07	0.005376	2.061e-05	0.0001923	48	1081	HIF1A,ACTB,F2R,F2RL1,EHD3,SLC9A3R2,MET,CAMK2N1,CLU,LIPG,PLCD1,GSTO1,PMAIP1,CIB1,SGIP1,ANXA1,ANXA2,WNT5A,ABLIM3,CREBL2,MSN,ANKRD1,MIR21,PRKCD,G6PD,IL4R,CYBA,CHCHD10,MYLK,AXL,SYTL2,DBI,SIRPA,ITGB1,PTX3,MTCL1,RAB27B,RAC2,STXBP5,SYNE1,RTN4,CAV1,LEPR,TGFB1,ORAI1,TLR4,LRP1,CD151
GO: Biological Process	GO:0009790	embryo development		8.5e-07	0.005379	2.061e-05	0.0001923	55	1316	SPRY2,HIF1A,MAN2A1,MBNL1,EXT1,PHLDA2,CITED2,ADM,SLC2A10,DLC1,CTHRC1,PLCD1,MMP2,MMP14,VASP,COL1A1,COL5A1,COL8A1,FLT1,COL12A1,FN1,WNT5A,NIBAN2,DKK1,CCN1,PLPP4,MYC,MYH9,MYO1E,PSPH,ITGA4,ITGA5,ITGB1,JUNB,NRK,BCL10,PLOD3,TCF21,SH2B3,DUSP1,RTN4,DUSP4,DUSP5,CAPN2,ECE1,PTPN18,FOSL1,TGFB1,TGFB1I1,TGFBR2,MFAP5,FURIN,TNFAIP3,ENG,EPAS1
GO: Biological Process	GO:0097190	apoptotic signaling pathway		8.7e-07	0.005506	2.102e-05	0.0001961	35	672	HIF1A,SHISA5,TNFSF4,CLU,PLAUR,SRPX,HSPB1,PMAIP1,CIB1,SH3RF1,IKBKE,STYXL1,MIR21,PRKCD,PEA15,MYC,SP100,CHCHD10,TICAM1,PERP,ITGA6,DAP,BNIP3,IER3,ITM2C,BCL10,CAV1,CREB3L1,TGFB1,THBS1,TIMP3,P4HB,TLR4,CD44,TNFAIP3
GO: Biological Process	GO:0051247	positive regulation of protein metabolic process		9.054e-07	0.005731	2.179e-05	0.0002033	66	1704	SPRY2,F2R,F3,SLC2A10,MET,FBLN1,DLC1,CLU,PKM,PLAUR,MMP14,PMAIP1,CUL4B,VIM,FLT1,CIB1,FN1,SEMA7A,ANXA2,WNT5A,SHC1,CREBL2,MSN,DKK1,IGFBP6,CCN1,MIR21,PRKCD,CCN2,PEA15,MYC,MYH9,TICAM1,PERP,DAP,CCND1,ITGA1,ITGA5,ITGB1,KSR1,AFAP1L2,IER3,NRK,PXN,CAB39L,BCL10,TNFSF15,RALB,DUSP5,DUSP6,CAV1,LDLR,LEPR,TGFB1,TGFBR2,THBS1,EGR1,FURIN,TLR4,CD44,LRP1,TNFAIP3,LYN,ENG,TRIB1,RCN3
GO: Biological Process	GO:0043069	negative regulation of programmed cell death		9.188e-07	0.005815	2.203e-05	0.0002055	48	1084	SPRY2,HIF1A,HK1,F2R,TNFSF4,CITED2,MET,CLU,PLAUR,FHL2,HSPB1,CIB1,SH3RF1,FN1,ANXA1,WNT5A,ANXA5,HTATIP2,SHC1,NIBAN2,DKK1,CCN1,MIR21,PRKCD,PEA15,MYC,MYD88,AXL,ITGA6,GBE1,TNFRSF10D,ITGA5,ITGB1,BNIP3,IER3,BCL10,AMIGO2,SYNE1,DUSP1,GPX4,CAV1,CREB3L1,NUAK2,THBS1,ANGPTL4,CD44,LRP1,TNFAIP3
GO: Cellular Component	GO:0099513	polymeric cytoskeletal fiber		1.324e-06	0.0008238	2.288e-05	0.0001604	56	1357	TPM2,EPS8,SPRY2,HK1,RGS19,ACTB,ACTG1,TWF2,ACTN1,SLC9A3R2,MET,EHBP1L1,CORO2B,DLC1,NDRG1,MYL9,CLIC1,PLEC,VASP,CNN2,VCL,MPP1,VIM,CIB1,ANXA1,ANXA2,ABLIM3,SLC1A4,PDLIM5,MSN,RHOC,GAS2L1,RFLNB,ARHGAP18,FBLIM1,CYBA,MYH9,MYL6,MYLK,NEK6,MYO1E,ITGA6,ITGB1,ITPR3,PDLIM3,PXN,BCL10,MTCL1,RAC2,CALD1,SYNM,AKNA,DYNLT3,TGFB1,FARP1,CD44
GO: Biological Process	GO:0001819	positive regulation of cytokine production		9.674e-07	0.006122	2.31e-05	0.0002156	30	529	HIF1A,HK1,F2R,F2RL1,F3,TNFSF4,CLU,HSPB1,SEMA7A,ANXA1,WNT5A,POU2F2,GPSM3,MIR21,IL4R,CYBA,MYD88,TICAM1,IRF1,AFAP1L2,BCL10,UNC93B1,TNFSF15,RTN4,TGFB1,THBS1,EGR1,FURIN,TLR4,LRP1
GO: Biological Process	GO:1902105	regulation of leukocyte differentiation		9.804e-07	0.006205	2.333e-05	0.0002176	23	340	TNFSF4,FES,MMP14,HSPB1,SH3RF1,ANXA1,FOS,MIR21,IL4R,MYC,AXL,IRF1,ZFP36L2,NFKBIZ,TCTA,LGALS1,TGFB1,TGFBR2,TLR4,CD44,UBASH3B,LYN,TRIB1
GO: Cellular Component	GO:0005794	Golgi apparatus		1.412e-06	0.0008785	2.374e-05	0.0001665	66	1710	MAN2A1,RGS19,EXT1,F2R,F2RL1,CPQ,CLU,LIPG,UGCG,FES,CHST2,MMP14,MARCHF4,SCARA3,SDC2,COL1A1,CIB1,SH3RF1,WNT5A,SLC2A1,RND3,ARSL,IGFBP6,STC2,CST3,SDC3,CCN2,CTSZ,CYBA,FAM114A1,ADAM19,GALNT2,PERP,DBI,ITGA5,BGN,XYLT2,QSOX1,FAM20C,ST3GAL5,PTPRN,ITM2C,UNC93B1,DNMBP,RAB32,RAB27B,GALNT14,WIPI1,PLOD3,SYNE1,CAPN2,STMN2,CAV1,ECE1,LDLR,CREB3L1,TGFB1,CHIC2,FURIN,TLR4,CD44,LRP1,CD59,GALNT5,LYN,PLIN3
GO: Cellular Component	GO:0030667	secretory granule membrane		1.498e-06	0.0009316	2.452e-05	0.0001719	22	320	ABCC4,CD109,TCIRG1,ACTN1,MGST1,PLAU,PLAUR,MSN,CYBA,SIRPA,ITPR2,ITPR3,STK10,TSPAN14,RAB27B,RAP1B,STXBP5,CAV1,CD44,CD59,LHFPL2,ADGRE5
GO: Biological Process	GO:0031344	regulation of cell projection organization		1.053e-06	0.006661	2.495e-05	0.0002328	39	800	EPS8,SPRY2,CORO1C,TWF2,F2RL1,MET,SERPINE2,FES,SDC2,HSPB1,VIM,CIB1,FN1,SEMA7A,HTR7,ADAMTS1,WNT5A,CDC42EP3,PDLIM5,DKK1,ANKRD1,STYXL1,MIR21,PRKCD,CTSZ,ITGA6,ITGB1,NTM,ITM2C,RAC2,SYNE1,RTN4,STMN2,CAV1,LGALS1,LZTS1,CD44,LRP1,LYN
GO: Biological Process	GO:1902106	negative regulation of leukocyte differentiation		1.117e-06	0.007067	2.637e-05	0.000246	13	117	TNFSF4,HSPB1,ANXA1,MIR21,IL4R,MYC,IRF1,TCTA,TLR4,CD44,UBASH3B,LYN,TRIB1
GO: Biological Process	GO:0010712	regulation of collagen metabolic process		1.121e-06	0.007094	2.637e-05	0.0002461	10	66	F2R,VIM,FN1,CST3,CCN2,ITGB1,CREB3L1,TGFB1,ERRFI1,ENG
GO: Biological Process	GO:0046649	lymphocyte activation		1.125e-06	0.007122	2.638e-05	0.0002461	41	865	TCIRG1,F2RL1,TNFSF4,MICB,MMP14,HSPB1,SH3RF1,KLF6,ANXA1,POU2F2,MSN,MIR21,PRKCD,IL4R,MYD88,MYH9,IMPDH1,AXL,TICAM1,IRF1,SIRPA,ITGA4,ITGB1,TNFRSF21,ZFP36L2,BCL10,RAC2,NFKBIZ,CAV1,LEPR,LGALS1,TGFB1,TGFBR2,EGR1,TLR4,PRDX1,CD44,CD151,TNFAIP3,LYN,CMTM7
GO: Biological Process	GO:0071260	cellular response to mechanical stimulus		1.144e-06	0.007238	2.671e-05	0.0002492	11	82	CNN2,COL1A1,SLC2A1,ANKRD1,MYD88,IRF1,BNIP3,BCL10,CAV1,TLR4,ENG
GO: Biological Process	GO:0006952	defense response		1.183e-06	0.007488	2.753e-05	0.0002569	72	1935	HIF1A,HK1,ACTG1,TCIRG1,MGLL,EXT1,F2R,F2RL1,F3,TNFSF4,ADM,H2BC21,CLU,MICB,FES,MMP2,CHST2,H2BC12,PMAIP1,VIM,FN1,SEMA7A,TRIM58,ANXA1,FOS,WNT5A,SHC1,ZFP36,MT2A,IGFBP4,ISG15,IKBKE,CST3,GPSM3,MIR21,PRKCD,IL4R,CYBA,MYD88,SP100,AXL,TICAM1,IRF1,DBI,SIRPA,ITGB1,BNIP3,AFAP1L2,IER3,PTX3,PVR,TRIM8,BCL10,UNC93B1,RTN4,GPX4,AKNA,NFKBIZ,ECM1,LDLR,FOSL1,TGFB1,ADAMTS12,TGM2,THBS1,EGR1,TLR4,PRDX1,CD44,ADGRE5,TNFAIP3…
GO: Biological Process	GO:0008015	blood circulation		1.208e-06	0.007647	2.801e-05	0.0002613	33	622	HIF1A,EXT1,F2R,F2RL1,EHD3,ADM,MET,CORO2B,CAMK2N1,MMP2,GSTO1,FLI1,HTR7,SHC1,MIR21,CCN2,G6PD,CTSZ,CYBA,ITGA1,ITPR2,ITPR3,PTPRM,IER3,CYB5R3,PLOD3,DUSP5,CAV1,ECE1,TGFB1,MYOF,ENG,EPAS1
GO: Biological Process	GO:0009991	response to extracellular stimulus		1.22e-06	0.007722	2.818e-05	0.0002629	30	535	ADM,LIPG,FES,PKM,PLEC,PMAIP1,COL1A1,SGIP1,FOS,SLC2A1,ZFP36,GAS2L1,STC2,G6PD,AXL,ITGA6,DAP,CCND1,PSPH,ITGA4,BNIP3,BCL10,RALB,WIPI1,LDLR,FOSL1,NUAK2,TGFBR2,ANGPTL4,LYN
GO: Biological Process	GO:0051345	positive regulation of hydrolase activity		1.235e-06	0.007814	2.841e-05	0.0002651	42	900	RIN3,CORO1C,F2R,F2RL1,F2RL2,F3,FBLN1,DLC1,ARHGAP31,ARHGAP29,PLCD1,PMAIP1,FLT1,ARHGEF19,FN1,RASA3,WNT5A,RHOC,ARHGAP1,RIN1,ARHGDIB,CCN1,MIR21,PRKCD,CCN2,ARHGAP18,MYC,PERP,ITGA6,DAP,ITGA1,ITGB1,BCL10,MTCL1,TNFSF15,STXBP5,CAV1,TGM2,ARAP3,ERRFI1,LYN,RCN3
GO: Biological Process	GO:0043542	endothelial cell migration		1.364e-06	0.008631	3.127e-05	0.0002918	21	296	HIF1A,RRAS,MET,HSPB1,JCAD,CIB1,ANXA1,WNT5A,BCAR1,RHOB,MIR21,SP100,MYH9,ITGB1,SRPX2,PTPRM,PXN,TGFB1,THBS1,LOXL2,CDH13
GO: Biological Process	GO:0022411	cellular component disassembly		1.392e-06	0.008812	3.181e-05	0.0002968	35	686	EPS8,HIF1A,TWF2,F2RL1,LIPG,NCEH1,MMP1,MMP2,MMP14,MMP19,CIB1,TRIM58,ANXA2,GAS2L1,IGFBP3,DKK1,CST3,MYC,MYH9,NEK6,BNIP3,BLCAP,WDR1,WIPI1,DSTN,CAPN2,STMN2,CAV1,LDLR,TGFB1,TIMP2,FURIN,CD44,LRP1,ENG
GO: Biological Process	GO:0032270	positive regulation of cellular protein metabolic process		1.428e-06	0.009038	3.251e-05	0.0003033	63	1619	SPRY2,F2R,F3,MET,FBLN1,DLC1,CLU,PKM,PLAUR,MMP14,PMAIP1,VIM,FLT1,CIB1,FN1,SEMA7A,ANXA2,WNT5A,SHC1,CREBL2,MSN,DKK1,IGFBP6,CCN1,MIR21,PRKCD,CCN2,PEA15,MYC,MYH9,TICAM1,PERP,DAP,CCND1,ITGA1,ITGA5,ITGB1,KSR1,AFAP1L2,NRK,PXN,CAB39L,BCL10,TNFSF15,RALB,DUSP5,DUSP6,CAV1,LDLR,LEPR,TGFB1,TGFBR2,THBS1,EGR1,FURIN,TLR4,CD44,LRP1,TNFAIP3,LYN,ENG,TRIB1,RCN3
GO: Cellular Component	GO:0030017	sarcomere		2.216e-06	0.001378	3.534e-05	0.0002478	18	230	TPM2,CORO1C,PARVB,ACTN1,MYL9,MMP2,FHL2,HSPB1,VCL,ANXA5,SLC2A1,PDLIM5,ANKRD1,PARVA,NEXN,PDLIM3,SYNM,SYNE1
GO: Biological Process	GO:0040007	growth		1.573e-06	0.009954	3.568e-05	0.0003329	50	1172	SPRY2,HIF1A,MGLL,TWF2,EXT1,PHLDA2,SH3BP4,CITED2,ADM,SERPINE2,CPQ,PKM,PLAU,ALCAM,MMP14,VCL,CIB1,SGIP1,FN1,SEMA7A,ANXA1,WNT5A,SHC1,BCAR1,PDLIM5,GAS2L1,MT1E,MT2A,IGFBP3,IGFBP4,IGFBP7,STC2,G6PD,DCBLD2,CYBA,ITGA4,ITGB1,PTX3,NRK,CCDC85B,RTN4,DUSP6,ECM1,SELENON,LEPR,TGFB1,TGFBR2,THBS1,CD44,LRP1
GO: Biological Process	GO:1903707	negative regulation of hemopoiesis		1.641e-06	0.01038	3.708e-05	0.000346	13	121	TNFSF4,HSPB1,ANXA1,MIR21,IL4R,MYC,IRF1,TCTA,TLR4,CD44,UBASH3B,LYN,TRIB1
GO: Biological Process	GO:0030195	negative regulation of blood coagulation		1.698e-06	0.01075	3.825e-05	0.0003569	9	54	SERPINE2,PLAU,PLAUR,ANXA2,ANXA5,PRKCD,SH2B3,THBS1,UBASH3B
GO: Biological Process	GO:0007398	ectoderm development		1.724e-06	0.01091	3.868e-05	0.0003609	18	228	EXT1,MMP2,MMP14,COL5A1,COL8A1,COL12A1,FN1,WNT5A,DKK1,ITGA6,ITGA4,ITGA5,ITGB1,DUSP1,DUSP4,DUSP5,TGFBR2,TNFAIP3
GO: Biological Process	GO:0035023	regulation of Rho protein signal transduction		1.854e-06	0.01173	4.132e-05	0.0003855	14	142	EPS8,F2R,F2RL1,F2RL2,MET,DLC1,ARHGEF19,ARHGDIB,ITGB1,DNMBP,ARHGEF28,ARAP3,FARP1,KCTD10
GO: Biological Process	GO:0010595	positive regulation of endothelial cell migration		1.854e-06	0.01173	4.132e-05	0.0003855	14	142	HIF1A,RRAS,MET,HSPB1,JCAD,CIB1,ANXA1,WNT5A,BCAR1,RHOB,MIR21,SRPX2,TGFB1,THBS1
GO: Cellular Component	GO:0045121	membrane raft		2.822e-06	0.001755	4.388e-05	0.0003076	25	412	HK1,RGS19,CORO1C,ACTB,F2R,DLC1,PLCD1,VCL,ANXA2,SLC2A1,ITGA1,ITGB1,BCL10,RAP1B,CAPN2,CAVIN3,CAV1,LDLR,TGFBR2,MYOF,ORAI1,FURIN,TLR4,LYN,CDH13
GO: Biological Process	GO:1900047	negative regulation of hemostasis		1.993e-06	0.01261	4.426e-05	0.000413	9	55	SERPINE2,PLAU,PLAUR,ANXA2,ANXA5,PRKCD,SH2B3,THBS1,UBASH3B
GO: Cellular Component	GO:0098857	membrane microdomain		2.946e-06	0.001832	4.469e-05	0.0003133	25	413	HK1,RGS19,CORO1C,ACTB,F2R,DLC1,PLCD1,VCL,ANXA2,SLC2A1,ITGA1,ITGB1,BCL10,RAP1B,CAPN2,CAVIN3,CAV1,LDLR,TGFBR2,MYOF,ORAI1,FURIN,TLR4,LYN,CDH13
GO: Biological Process	GO:0043407	negative regulation of MAP kinase activity		2.082e-06	0.01318	4.607e-05	0.0004299	11	87	SPRY2,SPRED3,PRKCD,SH2B3,DUSP1,DUSP4,DUSP5,DUSP6,CAV1,SPRY4,LYN
GO: Cellular Component	GO:0030864	cortical actin cytoskeleton		3.185e-06	0.001981	4.717e-05	0.0003307	11	90	ACTN1,DLC1,CAP1,SLC2A1,MYH9,MYO1E,WDR1,DSTN,CALD1,CAPN2,LASP1
GO: Biological Process	GO:0030182	neuron differentiation		2.146e-06	0.01358	4.719e-05	0.0004403	63	1639	HIF1A,ACTB,ETV4,ETV5,MGLL,TWF2,EXT1,ADM,S100A6,MET,SERPINE2,CLU,UGCG,FES,CTHRC1,ALCAM,MMP2,SDC2,VASP,HSPB1,VCL,FOXD1,CUL4B,VIM,CIB1,FN1,SEMA7A,HTR7,ADAMTS1,WNT5A,SHC1,NIBAN2,PDLIM5,IER2,DKK1,ANKRD1,STYXL1,NEXN,CTSZ,ITGA6,ITGA1,ITGA4,ITGB1,TNFRSF21,PTPRM,NTM,NRK,ITM2C,RAC2,CNTN4,ARHGEF28,STXBP5,SYNE1,RTN4,STMN2,CAV1,LGALS1,TIMP2,LZTS1,FARP1,CD44,LRP1,LYN
GO: Biological Process	GO:0071902	positive regulation of protein serine/threonine kinase activity		2.148e-06	0.01359	4.719e-05	0.0004403	23	356	SPRY2,MET,FLT1,CIB1,WNT5A,SHC1,DKK1,IGFBP6,PRKCD,PEA15,CCND1,ITGA1,KSR1,NRK,PXN,CAB39L,BCL10,RALB,DUSP5,DUSP6,TGFB1,THBS1,TLR4
GO: Biological Process	GO:0002699	positive regulation of immune effector process		2.24e-06	0.01418	4.906e-05	0.0004578	19	256	HK1,F2RL1,TNFSF4,FES,SEMA7A,ANXA1,WNT5A,MIR21,IL4R,TICAM1,IRF1,PVR,BCL10,RAC2,RTN4,NFKBIZ,TGFB1,TLR4,LYN
GO: Biological Process	GO:0048598	embryonic morphogenesis		2.266e-06	0.01434	4.944e-05	0.0004613	35	701	SPRY2,HIF1A,MBNL1,EXT1,CITED2,ADM,DLC1,CTHRC1,MMP2,MMP14,VASP,COL5A1,COL8A1,FLT1,COL12A1,FN1,WNT5A,DKK1,CCN1,MYC,ITGA4,ITGA5,ITGB1,BCL10,TCF21,DUSP1,DUSP4,DUSP5,ECE1,TGFB1,TGFB1I1,TGFBR2,MFAP5,TNFAIP3,ENG
GO: Biological Process	GO:0001503	ossification		2.282e-06	0.01444	4.962e-05	0.000463	27	466	HIF1A,TCIRG1,EXT1,CLIC1,CLEC11A,CTHRC1,MMP2,FHL2,MMP14,COL1A1,ITGA11,SEMA7A,WNT5A,IGFBP3,DKK1,RFLNB,CCN1,ISG15,MIR21,CCN2,JUNB,FAM20C,ECM1,CREB3L1,TGFB1,LOX,OSTF1
GO: Biological Process	GO:0010631	epithelial cell migration		2.302e-06	0.01457	4.99e-05	0.0004656	24	384	HIF1A,CORO1C,RRAS,MET,HSPB1,JCAD,CIB1,ANXA1,WNT5A,BCAR1,RHOB,MIR21,SP100,MYH9,ITGB1,SRPX2,PTPRM,PXN,RTN4,TGFB1,TGFBR2,THBS1,LOXL2,CDH13
GO: Biological Process	GO:0030162	regulation of proteolysis		2.468e-06	0.01562	5.33e-05	0.0004973	38	797	CD109,F2R,F3,FBLN1,SERPINE2,CAMK2N1,DLC1,CLU,PLAUR,MMP14,PMAIP1,SH3RF1,FN1,ANXA2,CCN1,CST3,CSTB,MIR21,CCN2,CTSZ,MYC,MYH9,PERP,DAP,BCL10,TNFSF15,TFPI2,CAV1,ECM1,THBS1,TIMP2,TIMP3,FURIN,CD44,LRP1,LYN,TRIB1,RCN3
GO: Biological Process	GO:0045860	positive regulation of protein kinase activity		2.478e-06	0.01568	5.335e-05	0.0004978	32	613	SPRY2,F2R,MET,CLU,FLT1,CIB1,WNT5A,SHC1,DKK1,IGFBP6,CCN1,MIR21,PRKCD,PEA15,CCND1,ITGA1,KSR1,AFAP1L2,NRK,PXN,CAB39L,BCL10,TNFSF15,RALB,DUSP5,DUSP6,TGFB1,TGFBR2,THBS1,EGR1,TLR4,LRP1
GO: Biological Process	GO:0051347	positive regulation of transferase activity		2.571e-06	0.01627	5.516e-05	0.0005146	37	767	SPRY2,F2R,MET,CLU,FLT1,CIB1,WNT5A,SHC1,DKK1,IGFBP6,CCN1,MIR21,PRKCD,PEA15,MYC,AXL,CCND1,DBI,ITGA1,KSR1,AFAP1L2,NRK,PXN,CAB39L,BCL10,TNFSF15,RALB,DUSP5,DUSP6,TGFB1,TGFBR2,THBS1,EGR1,TLR4,LRP1,LYN,TRIB1
GO: Biological Process	GO:0043066	negative regulation of apoptotic process		2.58e-06	0.01633	5.516e-05	0.0005146	46	1058	SPRY2,HIF1A,HK1,F2R,TNFSF4,CITED2,CLU,PLAUR,FHL2,HSPB1,CIB1,SH3RF1,FN1,ANXA1,WNT5A,ANXA5,HTATIP2,SHC1,NIBAN2,DKK1,CCN1,MIR21,PRKCD,PEA15,MYC,MYD88,AXL,ITGA6,GBE1,TNFRSF10D,ITGA5,ITGB1,BNIP3,IER3,BCL10,AMIGO2,SYNE1,DUSP1,CAV1,CREB3L1,NUAK2,THBS1,ANGPTL4,CD44,LRP1,TNFAIP3
GO: Biological Process	GO:0090132	epithelium migration		2.634e-06	0.01667	5.614e-05	0.0005238	24	387	HIF1A,CORO1C,RRAS,MET,HSPB1,JCAD,CIB1,ANXA1,WNT5A,BCAR1,RHOB,MIR21,SP100,MYH9,ITGB1,SRPX2,PTPRM,PXN,RTN4,TGFB1,TGFBR2,THBS1,LOXL2,CDH13
GO: Biological Process	GO:0007492	endoderm development		2.652e-06	0.01679	5.633e-05	0.0005256	18	235	EXT1,MMP2,MMP14,COL5A1,COL8A1,COL12A1,FN1,WNT5A,DKK1,ITGA4,ITGA5,ITGB1,DUSP1,DUSP4,DUSP5,TGFB1,TGFBR2,TNFAIP3
GO: Biological Process	GO:0001704	formation of primary germ layer		2.702e-06	0.0171	5.644e-05	0.0005266	17	212	EXT1,MMP2,MMP14,COL5A1,COL8A1,COL12A1,FN1,WNT5A,DKK1,ITGA4,ITGA5,ITGB1,DUSP1,DUSP4,DUSP5,TGFBR2,TNFAIP3
GO: Biological Process	GO:0001705	ectoderm formation		2.702e-06	0.0171	5.644e-05	0.0005266	17	212	EXT1,MMP2,MMP14,COL5A1,COL8A1,COL12A1,FN1,WNT5A,DKK1,ITGA4,ITGA5,ITGB1,DUSP1,DUSP4,DUSP5,TGFBR2,TNFAIP3
GO: Biological Process	GO:0001706	endoderm formation		2.702e-06	0.0171	5.644e-05	0.0005266	17	212	EXT1,MMP2,MMP14,COL5A1,COL8A1,COL12A1,FN1,WNT5A,DKK1,ITGA4,ITGA5,ITGB1,DUSP1,DUSP4,DUSP5,TGFBR2,TNFAIP3
GO: Biological Process	GO:0001707	mesoderm formation		2.702e-06	0.0171	5.644e-05	0.0005266	17	212	EXT1,MMP2,MMP14,COL5A1,COL8A1,COL12A1,FN1,WNT5A,DKK1,ITGA4,ITGA5,ITGB1,DUSP1,DUSP4,DUSP5,TGFBR2,TNFAIP3
GO: Biological Process	GO:0007369	gastrulation		2.702e-06	0.0171	5.644e-05	0.0005266	17	212	EXT1,MMP2,MMP14,COL5A1,COL8A1,COL12A1,FN1,WNT5A,DKK1,ITGA4,ITGA5,ITGB1,DUSP1,DUSP4,DUSP5,TGFBR2,TNFAIP3
GO: Biological Process	GO:0050819	negative regulation of coagulation		2.717e-06	0.0172	5.657e-05	0.0005278	9	57	SERPINE2,PLAU,PLAUR,ANXA2,ANXA5,PRKCD,SH2B3,THBS1,UBASH3B
GO: Cellular Component	GO:0031091	platelet alpha granule		3.962e-06	0.002464	5.731e-05	0.0004018	11	92	CD109,ACTN1,SERPINE2,CLU,FN1,IGFBP3,QSOX1,TGFB1,THBS1,THBS2,LHFPL2
GO: Biological Process	GO:0032675	regulation of interleukin-6 production		2.816e-06	0.01782	5.824e-05	0.0005434	16	190	F2R,F2RL1,TNFSF4,MET,WNT5A,POU2F2,CYBA,MYD88,TICAM1,SIRPA,AFAP1L2,BCL10,UNC93B1,CAPN2,TLR4,TNFAIP3
GO: Biological Process	GO:0010634	positive regulation of epithelial cell migration		2.816e-06	0.01782	5.824e-05	0.0005434	16	190	HIF1A,RRAS,MET,HSPB1,JCAD,CIB1,ANXA1,WNT5A,BCAR1,RHOB,MIR21,SRPX2,RTN4,TGFB1,TGFBR2,THBS1
GO: Biological Process	GO:0048608	reproductive structure development		2.986e-06	0.0189	6.156e-05	0.0005744	29	530	HIF1A,PHLDA2,CITED2,ADM,MET,SERPINE2,MGST1,PLAUR,PLCD1,MMP2,MMP14,MMP19,ADAMTS1,ANXA1,WNT5A,CCN1,STC2,ADAM19,AXL,CCND1,ITGA4,JUNB,PTPRN,PTX3,NRK,TCF21,FOSL1,CD44,EPAS1
GO: Biological Process	GO:0048332	mesoderm morphogenesis		3.07e-06	0.01943	6.308e-05	0.0005885	17	214	EXT1,MMP2,MMP14,COL5A1,COL8A1,COL12A1,FN1,WNT5A,DKK1,ITGA4,ITGA5,ITGB1,DUSP1,DUSP4,DUSP5,TGFBR2,TNFAIP3
GO: Biological Process	GO:0043269	regulation of ion transport		3.111e-06	0.01969	6.368e-05	0.0005941	60	1550	HIF1A,HK1,ACTB,TCIRG1,F2R,F2RL1,EHD3,SLC9A3R2,MET,SERPINE2,CAMK2N1,CLIC1,LIPG,PLCD1,GSTO1,PMAIP1,CIB1,HTR7,ANXA1,ANXA2,ANXA5,ABLIM3,CREBL2,SLC2A1,IGFBP3,NKAIN4,STC2,ANKRD1,MIR21,PRKCD,PLPP4,PEA15,G6PD,CYBA,MYC,SP100,MYLK,SYTL2,FXYD5,DBI,ITGB1,ITPR2,ITPR3,MTCL1,WDR1,RAC2,STXBP5,SYNE1,RTN4,CAV1,SELENON,LEPR,TGFB1,ORAI1,THBS1,FURIN,TLR4,LRP1,UBASH3B,LYN
GO: Biological Process	GO:0048545	response to steroid hormone		3.119e-06	0.01974	6.368e-05	0.0005941	23	364	ADM,PAQR7,COL1A1,HTR7,ANXA1,FOS,FOSB,ZFP36,IGFBP7,CCN2,CCND1,ZFP36L2,TCF21,DUSP1,CAV1,FOSL1,TGFB1,TGFBR2,THBS1,LOX,ERRFI1,PAPPA,ENG
GO: Biological Process	GO:0046580	negative regulation of Ras protein signal transduction		3.157e-06	0.01998	6.425e-05	0.0005995	9	58	SPRY2,MET,DLC1,RASA3,ITGB1,ARAP3,TIMP2,KCTD10,SPRY4
GO: Biological Process	GO:0002040	sprouting angiogenesis		3.227e-06	0.02042	6.545e-05	0.0006107	16	192	PKM,JCAD,FLT1,CIB1,ANXA1,PARVA,MIR21,ITGA5,ITGB1,SRPX2,RTN4,CREB3L1,THBS1,LOXL2,ENG,CDH13
GO: Biological Process	GO:0048041	focal adhesion assembly		3.263e-06	0.02065	6.598e-05	0.0006156	11	91	CORO1C,ACTG1,ACTN1,CORO2B,DLC1,MMP14,VCL,THSD1,PXN,THBS1,LRP1
GO: Molecular Function	GO:0001968	fibronectin binding		9.696e-07	0.0008581	6.601e-05	0.0004861	8	36	FBLN1,MMP2,IGFBP3,IGFBP6,CCN2,ITGA4,ITGB1,THBS1
GO: Biological Process	GO:0033674	positive regulation of kinase activity		3.282e-06	0.02077	6.603e-05	0.0006161	34	682	SPRY2,F2R,MET,CLU,FLT1,CIB1,WNT5A,SHC1,DKK1,IGFBP6,CCN1,MIR21,PRKCD,PEA15,AXL,CCND1,ITGA1,KSR1,AFAP1L2,NRK,PXN,CAB39L,BCL10,TNFSF15,RALB,DUSP5,DUSP6,TGFB1,TGFBR2,THBS1,EGR1,TLR4,LRP1,LYN
GO: Biological Process	GO:0090130	tissue migration		3.286e-06	0.0208	6.603e-05	0.0006161	24	392	HIF1A,CORO1C,RRAS,MET,HSPB1,JCAD,CIB1,ANXA1,WNT5A,BCAR1,RHOB,MIR21,SP100,MYH9,ITGB1,SRPX2,PTPRM,PXN,RTN4,TGFB1,TGFBR2,THBS1,LOXL2,CDH13
GO: Biological Process	GO:0050678	regulation of epithelial cell proliferation		3.416e-06	0.02162	6.841e-05	0.0006383	26	448	HIF1A,CD109,ETV4,F3,PLAU,JCAD,FLT1,WNT5A,ZFP36,MIR21,CYBA,MYC,CCND1,ITGA4,PTPRM,PTPRN,RTN4,CAV1,ECM1,TGFB1,THBS1,TLR4,ERRFI1,TNFAIP3,ENG,CDH13
GO: Cellular Component	GO:0008305	integrin complex		4.884e-06	0.003038	6.904e-05	0.000484	7	33	ITGA11,ITGA6,ITGA1,ITGA4,ITGA5,ITGB1,LYN
GO: Cellular Component	GO:0048471	perinuclear region of cytoplasm		5.009e-06	0.003115	6.923e-05	0.0004854	39	846	TWF2,EHD3,S100A6,SLC2A10,NDRG1,CLU,CLIC1,PLEC,VIM,JCAD,CIB1,SH3RF1,ANXA2,MSN,ARHGAP1,STC2,CST3,PRKCD,CCN2,CYBA,MYC,GALNT2,DBI,ITGB1,ITPR3,PTPRM,NTM,ITM2C,BCL10,MVP,SYNE1,CAPN2,STMN2,CAV1,ECE1,TLR4,LRP1,LYN,CDH13
GO: Biological Process	GO:0010952	positive regulation of peptidase activity		3.482e-06	0.02204	6.952e-05	0.0006486	17	216	F2R,F3,FBLN1,DLC1,PMAIP1,FN1,CCN1,MIR21,CCN2,MYC,PERP,DAP,BCL10,TNFSF15,CAV1,LYN,RCN3
GO: Biological Process	GO:0061458	reproductive system development		3.587e-06	0.0227	7.138e-05	0.000666	29	535	HIF1A,PHLDA2,CITED2,ADM,MET,SERPINE2,MGST1,PLAUR,PLCD1,MMP2,MMP14,MMP19,ADAMTS1,ANXA1,WNT5A,CCN1,STC2,ADAM19,AXL,CCND1,ITGA4,JUNB,PTPRN,PTX3,NRK,TCF21,FOSL1,CD44,EPAS1
GO: Biological Process	GO:2001233	regulation of apoptotic signaling pathway		3.678e-06	0.02328	7.298e-05	0.0006809	25	422	HIF1A,TNFSF4,CLU,PLAUR,SRPX,HSPB1,PMAIP1,SH3RF1,STYXL1,MIR21,PRKCD,PEA15,MYC,SP100,ITGA6,IER3,ITM2C,BCL10,CAV1,CREB3L1,THBS1,TIMP3,P4HB,CD44,TNFAIP3
GO: Biological Process	GO:0120035	regulation of plasma membrane bounded cell projection organization		4.01e-06	0.02538	7.932e-05	0.0007401	37	782	EPS8,CORO1C,TWF2,F2RL1,MET,SERPINE2,FES,SDC2,HSPB1,VIM,CIB1,FN1,SEMA7A,HTR7,ADAMTS1,WNT5A,CDC42EP3,PDLIM5,DKK1,ANKRD1,STYXL1,PRKCD,CTSZ,ITGA6,ITGB1,NTM,ITM2C,RAC2,SYNE1,RTN4,STMN2,CAV1,LGALS1,LZTS1,CD44,LRP1,LYN
GO: Biological Process	GO:0033043	regulation of organelle organization		4.167e-06	0.02637	8.216e-05	0.0007666	53	1317	EPS8,HIF1A,ACTG1,TWF2,F2RL1,EHD3,MET,CORO2B,DLC1,CLU,FES,PLAUR,VASP,PMAIP1,VAT1,ARHGEF19,CIB1,ANXA1,ANXA2,WNT5A,CDC42EP3,MSN,RHOB,RHOC,RND3,GAS2L1,ARHGDIB,STYXL1,MIR21,PRKCD,CCN2,ARHGAP18,NEXN,MYC,CHCHD10,MYH9,NEK6,CYRIA,BNIP3,IER3,PXN,WDR1,RAC2,RALB,DSTN,SYNE1,DUSP1,CAPN2,STMN2,CAV1,TGFB1,LRP1,TMSB10
GO: Biological Process	GO:0060548	negative regulation of cell death		4.239e-06	0.02683	8.331e-05	0.0007773	50	1214	SPRY2,HIF1A,HK1,F2R,TNFSF4,CITED2,MET,CLU,PLAUR,FHL2,HSPB1,CIB1,SH3RF1,FN1,ANXA1,WNT5A,ANXA5,HTATIP2,SHC1,NIBAN2,DKK1,CCN1,CST3,MIR21,PRKCD,CCN2,PEA15,MYC,MYD88,AXL,ITGA6,GBE1,TNFRSF10D,ITGA5,ITGB1,BNIP3,IER3,BCL10,AMIGO2,SYNE1,DUSP1,GPX4,CAV1,CREB3L1,NUAK2,THBS1,ANGPTL4,CD44,LRP1,TNFAIP3
GO: Cellular Component	GO:0031674	I band		6.239e-06	0.00388	8.436e-05	0.0005914	14	156	PARVB,ACTN1,MYL9,FHL2,HSPB1,VCL,ANXA5,SLC2A1,PDLIM5,ANKRD1,PARVA,NEXN,PDLIM3,SYNM
GO: Biological Process	GO:0033002	muscle cell proliferation		4.368e-06	0.02765	8.547e-05	0.0007975	20	293	ABCC4,HIF1A,CITED2,MMP2,ADAMTS1,SHC1,IGFBP3,MIR21,CYBA,MYC,MYD88,CAV1,SELENON,TGFBR2,TGM2,THBS1,EGR1,TNFAIP3,TRIB1,CDH13
GO: Biological Process	GO:0120039	plasma membrane bounded cell projection morphogenesis		4.376e-06	0.02769	8.547e-05	0.0007975	37	785	CORO1C,ACTB,ETV4,MGLL,TWF2,EXT1,S100A6,MET,CLU,ALCAM,SDC2,VASP,VCL,FOXD1,VIM,FN1,SEMA7A,WNT5A,SHC1,NIBAN2,PDLIM5,NEXN,ITGA1,ITGA4,ITGB1,PTPRM,NRK,RAC2,CNTN4,ARHGEF28,STXBP5,SYNE1,RTN4,LZTS1,FARP1,CD44,LRP1
GO: Biological Process	GO:0001776	leukocyte homeostasis		4.656e-06	0.02946	9.066e-05	0.0008459	12	113	HIF1A,TCIRG1,TNFSF4,PMAIP1,ANXA1,AXL,BCL10,SH2B3,TGFB1,CD44,TNFAIP3,LYN
GO: Biological Process	GO:0061081	positive regulation of myeloid leukocyte cytokine production involved in immune response		4.677e-06	0.0296	9.081e-05	0.0008472	6	22	SEMA7A,WNT5A,TICAM1,BCL10,RTN4,TLR4
GO: Biological Process	GO:0048858	cell projection morphogenesis		5.053e-06	0.03198	9.78e-05	0.0009125	37	790	CORO1C,ACTB,ETV4,MGLL,TWF2,EXT1,S100A6,MET,CLU,ALCAM,SDC2,VASP,VCL,FOXD1,VIM,FN1,SEMA7A,WNT5A,SHC1,NIBAN2,PDLIM5,NEXN,ITGA1,ITGA4,ITGB1,PTPRM,NRK,RAC2,CNTN4,ARHGEF28,STXBP5,SYNE1,RTN4,LZTS1,FARP1,CD44,LRP1
GO: Biological Process	GO:2000514	regulation of CD4-positive, alpha-beta T cell activation		5.341e-06	0.0338	0.0001031	0.0009616	10	78	TNFSF4,SH3RF1,ANXA1,MIR21,IL4R,IRF1,NFKBIZ,TGFB1,TGFBR2,CD44
GO: Biological Process	GO:0007507	heart development		5.406e-06	0.03422	0.000104	0.0009704	34	698	HIF1A,EXT1,CITED2,ADM,MET,DLC1,MMP2,FHL2,COL5A1,FN1,ADAMTS1,WNT5A,SHC1,PDLIM5,DKK1,CCN1,ANKRD1,PARVA,MIR21,G6PD,ADAM19,ITGA4,ITGB1,PDLIM3,RTN4,DUSP6,ECE1,TGFB1,TGFBR2,THBS1,LOX,KCTD10,LRP1,ENG
GO: Biological Process	GO:0006897	endocytosis		5.505e-06	0.03484	0.0001056	0.0009851	37	793	RIN3,ACTB,ACTG1,F2RL1,EHD3,SH3BP4,ADM,CLU,LIPG,NCEH1,SCARA3,CAP1,PEAR1,SGIP1,ANXA2,WNT5A,RIN1,DKK1,MYH9,MYO1E,AXL,SIRPA,ITGA4,ITGB1,PTX3,RAB27B,RAC2,SYNE1,CAV1,ECE1,LDLR,TGFBR2,THBS1,LOXL2,LRP1,CD151,CDH13
GO: Biological Process	GO:0002720	positive regulation of cytokine production involved in immune response		5.585e-06	0.03535	0.0001066	0.0009949	9	62	HK1,F2RL1,TNFSF4,SEMA7A,WNT5A,TICAM1,BCL10,RTN4,TLR4
GO: Biological Process	GO:0110053	regulation of actin filament organization		5.63e-06	0.03563	0.0001066	0.0009949	20	298	EPS8,ACTG1,TWF2,F2RL1,MET,CORO2B,DLC1,VASP,CDC42EP3,RHOC,MIR21,PRKCD,CCN2,ARHGAP18,MYH9,CYRIA,PXN,WDR1,DSTN,TMSB10
GO: Biological Process	GO:0051384	response to glucocorticoid		5.633e-06	0.03565	0.0001066	0.0009949	14	156	ADM,HTR7,ANXA1,FOS,FOSB,ZFP36,IGFBP7,CCND1,ZFP36L2,DUSP1,FOSL1,TGFB1,ERRFI1,PAPPA
GO: Biological Process	GO:0071901	negative regulation of protein serine/threonine kinase activity		5.633e-06	0.03565	0.0001066	0.0009949	14	156	SPRY2,SPRED3,HSPB1,CIB1,PRKCD,SH2B3,DUSP1,DUSP4,DUSP5,DUSP6,CAV1,SPRY4,TNFAIP3,LYN
GO: Biological Process	GO:0002573	myeloid leukocyte differentiation		5.647e-06	0.03574	0.0001066	0.0009949	18	248	CD109,TCIRG1,F2RL1,CITED2,FES,ANXA2,FOS,MYC,MYH9,JUNB,FAM20C,TCTA,TGFB1,TGFBR2,TLR4,UBASH3B,LYN,TRIB1
GO: Biological Process	GO:0071711	basement membrane organization		5.695e-06	0.03604	0.0001066	0.0009949	7	34	EXT1,COL4A1,ITGB1,PXDN,NID1,PLOD3,CAV1
GO: Biological Process	GO:0061082	myeloid leukocyte cytokine production		5.695e-06	0.03604	0.0001066	0.0009949	7	34	SEMA7A,WNT5A,TICAM1,BCL10,RTN4,TGFB1,TLR4
GO: Biological Process	GO:0050865	regulation of cell activation		5.706e-06	0.03611	0.0001066	0.0009949	35	731	F2RL1,TNFSF4,SERPINE2,FES,MMP14,HSPB1,SH3RF1,ANXA1,WNT5A,MIR21,PRKCD,CCN2,IL4R,MYD88,AXL,TICAM1,IRF1,SIRPA,TNFRSF21,ZFP36L2,BCL10,RAC2,SH2B3,NFKBIZ,CAV1,LDLR,LGALS1,TGFB1,TGFBR2,THBS1,TLR4,CD44,TNFAIP3,UBASH3B,LYN
GO: Biological Process	GO:0052548	regulation of endopeptidase activity		5.712e-06	0.03615	0.0001066	0.0009949	26	461	CD109,F2R,F3,SERPINE2,DLC1,PLAUR,PMAIP1,SH3RF1,ANXA2,CCN1,CST3,CSTB,MIR21,CCN2,MYC,PERP,DAP,BCL10,TNFSF15,TFPI2,THBS1,TIMP2,TIMP3,FURIN,CD44,LYN
GO: Biological Process	GO:0007159	leukocyte cell-cell adhesion		5.729e-06	0.03626	0.0001066	0.000995	24	405	EXT1,TNFSF4,HSPB1,ANXA1,MSN,MIR21,IL4R,IRF1,SIRPA,ITGA4,ITGA5,ITGB1,TNFRSF21,STK10,BCL10,RAC2,NFKBIZ,CAV1,LGALS1,TGFB1,TGFBR2,THBS1,CD44,LYN
GO: Biological Process	GO:0071222	cellular response to lipopolysaccharide		6.024e-06	0.03812	0.0001118	0.001043	17	225	TNFSF4,VIM,WNT5A,ZFP36,ANKRD1,MIR21,MYD88,AXL,TICAM1,SIRPA,BCL10,CAPN2,TGFB1,TLR4,TNFAIP3,LYN,TRIB1
GO: Biological Process	GO:0032635	interleukin-6 production		6.205e-06	0.03927	0.0001148	0.001071	16	202	F2R,F2RL1,TNFSF4,MET,WNT5A,POU2F2,CYBA,MYD88,TICAM1,SIRPA,AFAP1L2,BCL10,UNC93B1,CAPN2,TLR4,TNFAIP3
GO: Biological Process	GO:0048872	homeostasis of number of cells		6.654e-06	0.04211	0.0001228	0.001145	22	354	HIF1A,TCIRG1,EXT1,F2R,TNFSF4,CITED2,PMAIP1,TRIM58,ANXA1,ZFP36,GAS2L1,ISG15,G6PD,AXL,BCL10,SH2B3,TGFB1,PRDX1,CD44,TNFAIP3,LYN,EPAS1
GO: Biological Process	GO:0034446	substrate adhesion-dependent cell spreading		6.695e-06	0.04237	0.0001232	0.001149	12	117	CORO1C,PARVB,FBLN1,CIB1,FN1,BCAR1,PARVA,AXL,ITGA4,PXN,P4HB,SPRY4
GO: Biological Process	GO:0001501	skeletal system development		6.815e-06	0.04313	0.000125	0.001166	30	583	HIF1A,EXT1,CITED2,SLC2A10,CSRNP1,MMP2,MMP14,COL1A1,FLI1,ANXA2,WNT5A,ARSL,RFLNB,CCN1,MIR21,CCN2,MYC,BGN,FAM20C,SH2B3,ECM1,TGFB1,ADAMTS12,TGFBR2,THBS1,LOX,LOXL2,PRDX1,CD44,ENG
GO: Biological Process	GO:0034110	regulation of homotypic cell-cell adhesion		6.99e-06	0.04424	0.0001279	0.001193	7	35	SERPINE2,PLAUR,PRKCD,SH2B3,LGALS1,UBASH3B,LYN
GO: Biological Process	GO:0071674	mononuclear cell migration		7.035e-06	0.04452	0.0001283	0.001197	16	204	EPS8,EXT1,TNFSF4,CD99,FLT1,ANXA1,WNT5A,MSN,SIRPA,ITGA4,STK10,DUSP1,ECM1,TGFB1,THBS1,LYN
GO: Biological Process	GO:1901888	regulation of cell junction assembly		7.184e-06	0.04547	0.0001306	0.001219	17	228	CORO1C,ACTG1,DLC1,MMP14,VCL,WNT5A,PDLIM5,DKK1,SRPX2,AMIGO2,RAP1B,CAV1,THBS1,THBS2,FARP1,LRP1,ADGRE5
GO: Biological Process	GO:0010324	membrane invagination		7.295e-06	0.04617	0.0001323	0.001234	37	803	RIN3,ACTB,ACTG1,F2RL1,EHD3,SH3BP4,ADM,CLU,LIPG,NCEH1,SCARA3,CAP1,PEAR1,SGIP1,ANXA2,WNT5A,RIN1,DKK1,MYH9,MYO1E,AXL,SIRPA,ITGA4,ITGB1,PTX3,RAB27B,RAC2,SYNE1,CAV1,ECE1,LDLR,TGFBR2,THBS1,LOXL2,LRP1,CD151,CDH13
GO: Molecular Function	GO:0098631	cell adhesion mediator activity		2.098e-06	0.001857	0.0001326	0.0009767	10	67	S100A11,ITGA11,ANXA1,ANXA2,PDLIM5,NEXN,SIRPA,ITGA1,ITGB1,CNTN4
GO: Biological Process	GO:0044706	multi-multicellular organism process		7.443e-06	0.04711	0.0001346	0.001256	18	253	CITED2,ADM,SERPINE2,MMP2,FOS,FOSB,SLC2A1,ARHGDIB,IGFBP7,STC2,MIR21,ITGA5,JUNB,NRK,CAPN2,FOSL1,TGFBR2,PAPPA
GO: Biological Process	GO:0022612	gland morphogenesis		7.557e-06	0.04783	0.0001363	0.001271	14	160	ETV4,ETV5,MET,PLAU,MMP2,WNT5A,MSN,RTN4,CAV1,TGFB1,TGFBR2,TGM2,CD44,TNFAIP3
GO: Biological Process	GO:0014812	muscle cell migration		7.736e-06	0.04896	0.0001391	0.001298	13	139	F3,MET,S100A11,PLAU,ADAMTS1,ANXA1,IGFBP3,PARVA,MIR21,MYC,EGR1,LRP1,TRIB1
GO: Biological Process	GO:0010975	regulation of neuron projection development		8.054e-06	0.05097	0.0001444	0.001347	29	558	TWF2,MET,SERPINE2,FES,SDC2,HSPB1,VIM,CIB1,FN1,SEMA7A,HTR7,ADAMTS1,WNT5A,PDLIM5,DKK1,ANKRD1,STYXL1,CTSZ,ITGA6,ITGB1,NTM,ITM2C,SYNE1,RTN4,STMN2,LGALS1,LZTS1,LRP1,LYN
GO: Biological Process	GO:0051058	negative regulation of small GTPase mediated signal transduction		8.324e-06	0.05268	0.0001488	0.001388	9	65	SPRY2,MET,DLC1,RASA3,ITGB1,ARAP3,TIMP2,KCTD10,SPRY4
GO: Biological Process	GO:0061448	connective tissue development		8.344e-06	0.05281	0.0001488	0.001388	20	306	HIF1A,EXT1,FOXD1,COL1A1,COL5A1,WNT5A,RFLNB,CCN1,MIR21,CCN2,BGN,ECM1,TGFB1,ADAMTS12,TGFBR2,THBS1,EGR1,LOX,LOXL2,CD44
GO: Biological Process	GO:1901889	negative regulation of cell junction assembly		8.522e-06	0.05393	0.0001512	0.001411	7	36	CORO1C,DLC1,MMP14,WNT5A,DKK1,THBS1,LRP1
GO: Biological Process	GO:0034614	cellular response to reactive oxygen species		8.528e-06	0.05397	0.0001512	0.001411	15	184	MET,MMP2,ANXA1,FOS,BCAR1,RHOB,MIR21,PRKCD,AXL,SIRPA,BNIP3,PXN,THBS1,PRDX1,TNFAIP3
GO: Biological Process	GO:0032990	cell part morphogenesis		8.612e-06	0.0545	0.0001522	0.00142	37	809	CORO1C,ACTB,ETV4,MGLL,TWF2,EXT1,S100A6,MET,CLU,ALCAM,SDC2,VASP,VCL,FOXD1,VIM,FN1,SEMA7A,WNT5A,SHC1,NIBAN2,PDLIM5,NEXN,ITGA1,ITGA4,ITGB1,PTPRM,NRK,RAC2,CNTN4,ARHGEF28,STXBP5,SYNE1,RTN4,LZTS1,FARP1,CD44,LRP1
GO: Cellular Component	GO:0030018	Z disc		1.16e-05	0.007213	0.0001535	0.001076	13	143	PARVB,ACTN1,MYL9,FHL2,HSPB1,VCL,ANXA5,SLC2A1,PDLIM5,PARVA,NEXN,PDLIM3,SYNM
GO: Biological Process	GO:0051129	negative regulation of cellular component organization		8.767e-06	0.05549	0.0001546	0.001442	38	842	EPS8,SPRY2,RIN3,CORO1C,TWF2,MET,CORO2B,DLC1,CLU,MMP14,VAT1,VIM,CIB1,SEMA7A,WNT5A,GAS2L1,DKK1,CST3,STYXL1,MIR21,PRKCD,CTSZ,MYH9,ITGB1,BNIP3,IER3,NTM,ITM2C,DUSP1,RTN4,STMN2,CAV1,LDLR,LGALS1,TGFB1,THBS1,LRP1,TMSB10
GO: Biological Process	GO:0044070	regulation of anion transport		8.811e-06	0.05576	0.0001549	0.001445	44	1041	HIF1A,HK1,ACTB,TCIRG1,F2R,F2RL1,MET,CAMK2N1,LIPG,PLCD1,PMAIP1,CIB1,HTR7,ANXA1,ANXA2,ANXA5,ABLIM3,CREBL2,SLC2A1,IGFBP3,STC2,ANKRD1,PRKCD,PEA15,CYBA,MYC,SP100,SYTL2,DBI,ITGB1,ITPR2,ITPR3,MTCL1,RAC2,STXBP5,SYNE1,RTN4,CAV1,LEPR,TGFB1,THBS1,FURIN,TLR4,LRP1
GO: Biological Process	GO:0051235	maintenance of location		9.064e-06	0.05737	0.0001589	0.001483	22	361	HK1,TWF2,F2R,GSTO1,RASA3,IKBKE,FTL,CYBA,SP100,CHCHD10,DBI,ITPR2,ITPR3,SYNE1,CAV1,SELENON,LGALS1,TGFB1,TMSB10,UBASH3B,LYN,PLIN3
GO: Molecular Function	GO:0005102	signaling receptor binding		2.826e-06	0.002501	0.0001667	0.001228	71	1842	HIF1A,ACTN1,F2R,F2RL1,SPRED3,TNFSF4,ADM,SLC9A3R2,FBLN1,SERPINE2,CLU,CLEC11A,MICB,FES,CTHRC1,PLAUR,ALCAM,MMP14,COL5A1,FN1,SEMA7A,ANXA1,WNT5A,ANXA5,SHC1,MSN,GAS2L1,IGFBP4,DKK1,IGFBP6,CCN1,ISG15,STC2,CCN2,DKK3,MYD88,MYH9,SYTL2,ITGA6,DBI,ITGA1,ITPRID2,ITGA4,ITGA5,ITGB1,SRPX2,PXDN,PXN,UNC93B1,TNFSF15,WIPI1,TCF21,SH2B3,SYNE1,CAV1,ECM1,TGFB1,TGFB1I1,TGFBR2,THBS1,TIMP2,P4HB,KCTD10,ANGPTL4,TLR4,CD44,LRP1,…
GO: Cellular Component	GO:0098636	protein complex involved in cell adhesion		1.317e-05	0.008189	0.0001706	0.001196	7	38	ITGA11,ITGA6,ITGA1,ITGA4,ITGA5,ITGB1,LYN
GO: Biological Process	GO:0042542	response to hydrogen peroxide		1.004e-05	0.06356	0.0001756	0.001638	14	164	MET,MMP2,COL1A1,ANXA1,RHOB,MIR21,PRKCD,AXL,SIRPA,BNIP3,DUSP1,CAPN2,FOSL1,TNFAIP3
GO: Biological Process	GO:0032989	cellular component morphogenesis		1.038e-05	0.0657	0.000181	0.001689	40	914	CORO1C,ACTB,ETV4,ACTG1,MGLL,TWF2,EXT1,S100A6,MET,CLU,ALCAM,SDC2,VASP,VCL,FOXD1,VIM,FN1,SEMA7A,WNT5A,SHC1,NIBAN2,PDLIM5,ANKRD1,NEXN,ITGA1,ITGA4,ITGB1,PTPRM,NRK,WDR1,RAC2,CNTN4,ARHGEF28,STXBP5,SYNE1,RTN4,LZTS1,FARP1,CD44,LRP1
GO: Biological Process	GO:1903036	positive regulation of response to wounding		1.048e-05	0.06631	0.0001817	0.001695	10	84	ACTG1,F2R,F3,ANXA1,MIR21,MYLK,ITGB1,RTN4,THBS1,LRP1
GO: Biological Process	GO:0061045	negative regulation of wound healing		1.048e-05	0.06631	0.0001817	0.001695	10	84	CD109,SERPINE2,PLAU,PLAUR,ANXA2,ANXA5,PRKCD,SH2B3,THBS1,UBASH3B
GO: Biological Process	GO:0034138	toll-like receptor 3 signaling pathway		1.052e-05	0.06661	0.000182	0.001698	6	25	F2RL1,SCARA3,TICAM1,UNC93B1,CAV1,TNFAIP3
GO: Biological Process	GO:0071214	cellular response to abiotic stimulus		1.077e-05	0.06818	0.0001853	0.001729	22	365	ACTB,MMP1,MMP2,CNN2,COL1A1,CUL4B,SLC2A1,RHOB,ANKRD1,PRKCD,MYC,MYD88,MYLK,IRF1,BNIP3,BCL10,CAV1,TGFB1,EGR1,TLR4,ERRFI1,ENG
GO: Biological Process	GO:0104004	cellular response to environmental stimulus		1.077e-05	0.06818	0.0001853	0.001729	22	365	ACTB,MMP1,MMP2,CNN2,COL1A1,CUL4B,SLC2A1,RHOB,ANKRD1,PRKCD,MYC,MYD88,MYLK,IRF1,BNIP3,BCL10,CAV1,TGFB1,EGR1,TLR4,ERRFI1,ENG
GO: Biological Process	GO:0006900	vesicle budding from membrane		1.12e-05	0.07091	0.0001922	0.001793	39	884	RIN3,ACTB,ACTG1,F2RL1,EHD3,SH3BP4,ADM,CLU,LIPG,NCEH1,SCARA3,CAP1,PEAR1,SGIP1,ANXA2,WNT5A,RIN1,DKK1,CTSZ,MYH9,MYO1E,AXL,SIRPA,ITGA4,ITGB1,PTX3,RAB27B,RAC2,SYNE1,CAV1,ECE1,LDLR,TGFBR2,THBS1,LOXL2,LRP1,CD59,CD151,CDH13
GO: Biological Process	GO:0050866	negative regulation of cell activation		1.132e-05	0.07162	0.000193	0.001801	17	236	TNFSF4,SERPINE2,HSPB1,ANXA1,MIR21,PRKCD,IL4R,AXL,IRF1,TNFRSF21,SH2B3,LDLR,TGFB1,CD44,TNFAIP3,UBASH3B,LYN
GO: Biological Process	GO:0071219	cellular response to molecule of bacterial origin		1.132e-05	0.07162	0.000193	0.001801	17	236	TNFSF4,VIM,WNT5A,ZFP36,ANKRD1,MIR21,MYD88,AXL,TICAM1,SIRPA,BCL10,CAPN2,TGFB1,TLR4,TNFAIP3,LYN,TRIB1
GO: Biological Process	GO:0002224	toll-like receptor signaling pathway		1.154e-05	0.07302	0.0001963	0.001831	14	166	F2RL1,SCARA3,IKBKE,CYBA,MYD88,TICAM1,IRF1,BCL10,UNC93B1,RTN4,CAV1,TLR4,TNFAIP3,LYN
GO: Biological Process	GO:0022409	positive regulation of cell-cell adhesion		1.163e-05	0.07362	0.0001974	0.001842	20	313	TNFSF4,CITED2,PLAUR,ANXA1,WNT5A,MIR21,IL4R,ADAM19,ITGA6,IRF1,SIRPA,ITGA4,BCL10,NFKBIZ,CAV1,LGALS1,TGFB1,TGFBR2,CD44,LYN
GO: Cellular Component	GO:0005901	caveola		1.571e-05	0.009774	0.0001995	0.001398	11	106	HK1,CORO1C,F2R,DLC1,SLC2A1,CAVIN3,CAV1,LDLR,TGFBR2,MYOF,CDH13
GO: Biological Process	GO:1903035	negative regulation of response to wounding		1.205e-05	0.07624	0.0002039	0.001902	11	104	CD109,SERPINE2,PLAU,PLAUR,ANXA2,ANXA5,PRKCD,SH2B3,RTN4,THBS1,UBASH3B
GO: Biological Process	GO:0070661	leukocyte proliferation		1.224e-05	0.07747	0.0002058	0.00192	22	368	TCIRG1,F2RL1,TNFSF4,CLU,SH3RF1,ANXA1,MSN,MIR21,PRKCD,MYD88,IMPDH1,TICAM1,IRF1,TNFRSF21,RAC2,TGFB1,TGFBR2,TLR4,CD44,CD151,TNFAIP3,LYN
GO: Biological Process	GO:0090101	negative regulation of transmembrane receptor protein serine/threonine kinase signaling pathway		1.226e-05	0.07758	0.0002058	0.00192	13	145	SPRY2,CD109,SPRED3,SLC2A10,WNT5A,DKK1,VEPH1,HTRA3,CAV1,TGFB1,TGFB1I1,TGFBR2,ENG
GO: Biological Process	GO:0010811	positive regulation of cell-substrate adhesion		1.226e-05	0.07758	0.0002058	0.00192	13	145	RRAS,FBLN1,COL8A1,CIB1,FN1,CCN1,ITGA6,ITGA5,ITGB1,NID1,THBS1,P4HB,CDH13
GO: Biological Process	GO:0043393	regulation of protein binding		1.263e-05	0.07997	0.0002113	0.001971	17	238	ACTB,PHLDA2,CTHRC1,ANXA2,WNT5A,DKK1,PRKCD,CTSZ,MYC,TICAM1,ITGA4,RALB,CALD1,CAV1,LOX,LRP1,UBASH3B
GO: Biological Process	GO:0006508	proteolysis		1.265e-05	0.08008	0.0002113	0.001971	67	1881	CPA4,HIF1A,ACTB,CD109,DCBLD1,F2R,F3,FBLN1,SERPINE2,CAMK2N1,DLC1,CPQ,CLU,PLAU,PLAUR,MMP1,MMP2,MMP14,MMP19,PMAIP1,PCYOX1,CUL4B,SH3RF1,FN1,TRIM58,ADAMTS1,ANXA2,NRIP3,CCN1,ISG15,CST3,CSTB,MIR21,CCN2,CTSZ,MYC,MYH9,ADAM19,PERP,DAP,LACTB,BCL10,CAPN5,TNFSF15,ADAMTSL1,TFPI2,CAPN2,HTRA3,CAV1,ECE1,ECM1,ADAM12,TGFB1,ADAMTS12,TGFB1I1,THBS1,TIMP2,TIMP3,KCTD10,FURIN,CD44,LRP1,PAPPA,TNFAIP3,LYN,TRIB1,RCN3
GO: Biological Process	GO:0001935	endothelial cell proliferation		1.286e-05	0.08142	0.0002143	0.001999	16	214	HIF1A,F3,MMP14,JCAD,FLT1,WNT5A,MIR21,CYBA,ITGA4,PTPRM,CAV1,ECM1,THBS1,LOXL2,ENG,CDH13
GO: Biological Process	GO:0001837	epithelial to mesenchymal transition		1.415e-05	0.08955	0.000235	0.002193	14	169	SPRY2,HIF1A,SPRED3,COL1A1,WNT5A,RFLNB,MIR21,RTN4,AKNA,TGFB1,TGFB1I1,TGFBR2,LOXL2,ENG
GO: Molecular Function	GO:0005198	structural molecule activity		4.271e-06	0.00378	0.0002362	0.00174	37	743	TPM2,ACTB,ACTG1,ACTN1,FBLN1,MYL9,CTHRC1,SRPX,PLEC,SCARA3,VCL,COL1A1,COL4A1,VIM,COL5A1,COL8A1,COL12A1,FN1,MSN,IGFBP6,IGFBP7,CCN1,NEXN,SNTB1,MYL6,BGN,SRPX2,PXDN,PDLIM3,NID1,MARVELD1,SYNM,TFPI2,ECM1,MFAP5,THBS1,THBS2
GO: Biological Process	GO:0043406	positive regulation of MAP kinase activity		1.475e-05	0.09332	0.0002437	0.002273	18	266	MET,FLT1,WNT5A,SHC1,DKK1,IGFBP6,PRKCD,PEA15,ITGA1,KSR1,NRK,PXN,BCL10,DUSP5,DUSP6,TGFB1,THBS1,TLR4
GO: Biological Process	GO:0007498	mesoderm development		1.475e-05	0.09332	0.0002437	0.002273	18	266	EXT1,CITED2,MMP2,MMP14,COL5A1,COL8A1,COL12A1,FN1,WNT5A,DKK1,ITGA4,ITGA5,ITGB1,DUSP1,DUSP4,DUSP5,TGFBR2,TNFAIP3
GO: Biological Process	GO:0030098	lymphocyte differentiation		1.552e-05	0.09825	0.0002558	0.002387	24	430	TCIRG1,TNFSF4,MMP14,HSPB1,SH3RF1,KLF6,ANXA1,POU2F2,MIR21,IL4R,AXL,IRF1,ITGA4,ITGB1,ZFP36L2,NFKBIZ,LEPR,LGALS1,TGFB1,TGFBR2,EGR1,CD44,TNFAIP3,CMTM7
GO: Biological Process	GO:0032755	positive regulation of interleukin-6 production		1.582e-05	0.1001	0.00026	0.002426	11	107	F2R,F2RL1,TNFSF4,WNT5A,POU2F2,CYBA,MYD88,TICAM1,BCL10,UNC93B1,TLR4
GO: Biological Process	GO:0019229	regulation of vasoconstriction		1.59e-05	0.1006	0.0002606	0.002432	10	88	HIF1A,F2R,ADM,MMP2,HTR7,SHC1,MIR21,DUSP5,CAV1,ECE1
GO: Biological Process	GO:0022408	negative regulation of cell-cell adhesion		1.62e-05	0.1025	0.0002643	0.002466	16	218	TNFSF4,SERPINE2,HSPB1,ANXA1,MIR21,PRKCD,IL4R,FXYD5,IRF1,TNFRSF21,SH2B3,AKNA,TGFB1,CD44,TNFAIP3,UBASH3B
GO: Biological Process	GO:0007565	female pregnancy		1.62e-05	0.1025	0.0002643	0.002466	16	218	CITED2,ADM,MMP2,FOS,FOSB,SLC2A1,ARHGDIB,IGFBP7,STC2,MIR21,ITGA5,JUNB,CAPN2,FOSL1,TGFBR2,PAPPA
GO: Molecular Function	GO:0004222	metalloendopeptidase activity		5.098e-06	0.004512	0.0002654	0.001954	13	127	MMP1,MMP2,MMP14,MMP19,ADAMTS1,ADAM19,ADAMTSL1,ECE1,ADAM12,ADAMTS12,TIMP2,TIMP3,PAPPA
GO: Biological Process	GO:0045624	positive regulation of T-helper cell differentiation		1.697e-05	0.1074	0.0002762	0.002577	6	27	TNFSF4,ANXA1,MIR21,IL4R,IRF1,NFKBIZ
GO: Biological Process	GO:0048812	neuron projection morphogenesis		1.729e-05	0.1094	0.0002806	0.002618	35	770	ACTB,ETV4,MGLL,TWF2,EXT1,S100A6,MET,CLU,ALCAM,SDC2,VASP,VCL,FOXD1,VIM,FN1,SEMA7A,WNT5A,SHC1,NIBAN2,PDLIM5,NEXN,ITGA1,ITGA4,ITGB1,PTPRM,NRK,RAC2,CNTN4,ARHGEF28,STXBP5,SYNE1,RTN4,LZTS1,FARP1,LRP1
GO: Molecular Function	GO:0017166	vinculin binding		5.853e-06	0.00518	0.0002878	0.002119	5	13	ACTN1,CORO2B,DLC1,PXN,SYNM
GO: Biological Process	GO:0050679	positive regulation of epithelial cell proliferation		1.84e-05	0.1165	0.0002979	0.002779	17	245	HIF1A,F3,JCAD,WNT5A,MIR21,CYBA,MYC,CCND1,ITGA4,PTPRN,RTN4,CAV1,ECM1,TGFB1,TLR4,TNFAIP3,CDH13
GO: Biological Process	GO:0051346	negative regulation of hydrolase activity		1.915e-05	0.1212	0.0003091	0.002884	26	494	SPRY2,CD109,SH3BP4,SERPINE2,PLAUR,SH3RF1,ANXA1,ANXA2,CST3,CSTB,STYXL1,MIR21,SYTL2,PTX3,SPOCD1,TFPI2,ECM1,LEPR,THBS1,TIMP2,TIMP3,FARP1,FURIN,ANGPTL4,CD44,LRP1
GO: Biological Process	GO:0007163	establishment or maintenance of cell polarity		1.939e-05	0.1227	0.0003118	0.002909	17	246	SPRY2,ACTB,TCIRG1,PARVB,CAP1,WNT5A,MSN,RHOB,RHOC,RND3,PARVA,MYH9,ITGB1,MTCL1,WDR1,RAC2,RAP1B
GO: Biological Process	GO:0030512	negative regulation of transforming growth factor beta receptor signaling pathway		1.941e-05	0.1228	0.0003118	0.002909	10	90	SPRY2,CD109,SPRED3,SLC2A10,VEPH1,HTRA3,CAV1,TGFB1,TGFB1I1,TGFBR2
GO: Biological Process	GO:0007249	I-kappaB kinase/NF-kappaB signaling		1.979e-05	0.1252	0.0003171	0.002958	19	298	SHISA5,F2R,F2RL1,HSPB1,WNT5A,RHOC,IKBKE,MYD88,NEK6,TICAM1,IRF1,SIRPA,TRIM8,BCL10,ECM1,LGALS1,TGM2,TLR4,TNFAIP3
GO: Biological Process	GO:0003012	muscle system process		1.994e-05	0.1262	0.0003187	0.002973	27	525	TPM2,F2R,EHD3,MET,MYL9,GSTO1,VCL,VIM,HTR7,SHC1,PDLIM5,MIR21,CCN2,G6PD,SNTB1,CYBA,MYL6,MYLK,ITGA1,PXN,CALD1,SYNM,CAV1,ECE1,SELENON,MYOF,ERRFI1
GO: Biological Process	GO:0010935	regulation of macrophage cytokine production		2.016e-05	0.1276	0.0003214	0.002999	5	17	SEMA7A,WNT5A,RTN4,TGFB1,TLR4
GO: Biological Process	GO:0010976	positive regulation of neuron projection development		2.029e-05	0.1284	0.0003227	0.00301	16	222	TWF2,MET,SERPINE2,FES,HSPB1,HTR7,ADAMTS1,WNT5A,ANKRD1,STYXL1,ITGA6,ITGB1,RTN4,STMN2,LRP1,LYN
GO: Biological Process	GO:0042310	vasoconstriction		2.057e-05	0.1302	0.0003264	0.003045	11	110	HIF1A,F2R,ADM,MMP2,HTR7,SHC1,MIR21,G6PD,DUSP5,CAV1,ECE1
GO: Biological Process	GO:0000188	inactivation of MAPK activity		2.122e-05	0.1343	0.0003352	0.003128	6	28	SPRED3,DUSP1,DUSP4,DUSP5,DUSP6,CAV1
GO: Biological Process	GO:0043254	regulation of protein-containing complex assembly		2.124e-05	0.1344	0.0003352	0.003128	26	497	EPS8,TWF2,MET,CLU,FES,MMP1,VASP,CUL4B,CDC42EP3,MSN,RHOC,DKK1,PRKCD,ARHGAP18,FBLIM1,MYH9,TICAM1,CYRIA,RALB,RAP1B,STXBP5,STMN2,CAV1,TGFB1,TLR4,TMSB10
GO: Biological Process	GO:0051216	cartilage development		2.266e-05	0.1434	0.0003567	0.003328	16	224	HIF1A,EXT1,COL1A1,WNT5A,RFLNB,CCN1,MIR21,CCN2,BGN,ECM1,TGFB1,ADAMTS12,TGFBR2,THBS1,LOXL2,CD44
GO: Cellular Component	GO:0042383	sarcolemma		2.98e-05	0.01853	0.0003707	0.002599	14	179	CORO1C,PLEC,VCL,CIB1,ANXA1,ANXA2,ANXA5,SLC2A1,MSN,SNTB1,ITGB1,BGN,SYNM,CAV1
GO: Biological Process	GO:0038127	ERBB signaling pathway		2.504e-05	0.1585	0.0003933	0.00367	13	155	SPRY2,PLAUR,SHC1,BCAR1,MIR21,ITGA1,AFAP1L2,MVP,RTN4,PTPN18,TGFB1,ERRFI1,CDH13
GO: Biological Process	GO:0060627	regulation of vesicle-mediated transport		2.571e-05	0.1627	0.0004027	0.003758	30	625	RIN3,F2RL1,CLU,FES,CNN2,SGIP1,HTR7,ANXA1,ANXA2,WNT5A,MSN,ARHGAP1,DKK1,IL4R,CYBA,AXL,SIRPA,ITGB1,PTX3,RAB27B,RAC2,RAP1B,STXBP5,SYNE1,CAV1,TGFB1,LRP1,CD151,LYN,CDH13
GO: Biological Process	GO:0032102	negative regulation of response to external stimulus		2.611e-05	0.1653	0.0004081	0.003807	24	444	RIN3,CD109,SERPINE2,MICB,PLAU,PLAUR,SEMA7A,ANXA2,WNT5A,ANXA5,ZFP36,MIR21,PRKCD,SIRPA,IER3,SH2B3,DUSP1,RTN4,LDLR,THBS1,CD44,TNFAIP3,UBASH3B,TRIB1
GO: Biological Process	GO:0033627	cell adhesion mediated by integrin		2.718e-05	0.172	0.0004235	0.003951	9	75	EXT1,PLAU,ITGA11,CIB1,ITGA6,ITGA4,ITGA5,ITGB1,LYN
GO: Biological Process	GO:0032965	regulation of collagen biosynthetic process		2.732e-05	0.1729	0.0004235	0.003951	8	58	F2R,VIM,FN1,CCN2,CREB3L1,TGFB1,ERRFI1,ENG
GO: Biological Process	GO:0150118	negative regulation of cell-substrate junction organization		2.743e-05	0.1736	0.0004235	0.003951	5	18	CORO1C,DLC1,MMP14,THBS1,LRP1
GO: Biological Process	GO:0051895	negative regulation of focal adhesion assembly		2.743e-05	0.1736	0.0004235	0.003951	5	18	CORO1C,DLC1,MMP14,THBS1,LRP1
GO: Biological Process	GO:0070486	leukocyte aggregation		2.743e-05	0.1736	0.0004235	0.003951	5	18	MSN,STK10,RAC2,THBS1,CD44
GO: Biological Process	GO:0071396	cellular response to lipid		2.81e-05	0.1779	0.0004328	0.004038	30	628	TWF2,TNFSF4,MGST1,CLU,FES,MMP2,PAQR7,COL1A1,VIM,ANXA1,WNT5A,ZFP36,MSN,ANKRD1,MIR21,MYD88,AXL,TICAM1,SIRPA,ZFP36L2,BCL10,TCF21,CAPN2,LDLR,TGFB1,TLR4,ERRFI1,TNFAIP3,LYN,TRIB1
GO: Biological Process	GO:0071774	response to fibroblast growth factor		3.067e-05	0.1941	0.0004704	0.004389	13	158	SPRY2,EXT1,COL1A1,WNT5A,ZFP36,IER2,CCN2,FAM20C,ZFP36L2,CREB3L1,THBS1,SPRY4,CD44
GO: Biological Process	GO:0043122	regulation of I-kappaB kinase/NF-kappaB signaling		3.069e-05	0.1943	0.0004704	0.004389	17	255	SHISA5,F2R,F2RL1,HSPB1,WNT5A,RHOC,IKBKE,MYD88,NEK6,TICAM1,TRIM8,BCL10,ECM1,LGALS1,TGM2,TLR4,TNFAIP3
GO: Biological Process	GO:0031346	positive regulation of cell projection organization		3.125e-05	0.1978	0.0004756	0.004438	24	449	EPS8,CORO1C,TWF2,F2RL1,MET,SERPINE2,FES,HSPB1,FN1,SEMA7A,HTR7,ADAMTS1,WNT5A,CDC42EP3,ANKRD1,STYXL1,MIR21,ITGA6,ITGB1,RAC2,RTN4,STMN2,LRP1,LYN
GO: Biological Process	GO:0031532	actin cytoskeleton reorganization		3.126e-05	0.1979	0.0004756	0.004438	11	115	EPS8,PARVB,FES,ANXA1,SHC1,BCAR1,ARHGDIB,PARVA,MYH9,NRK,TGFB1
GO: Biological Process	GO:0032602	chemokine production		3.126e-05	0.1979	0.0004756	0.004438	11	115	HIF1A,F2RL1,TNFSF4,WNT5A,IL4R,MYD88,TICAM1,SIRPA,EGR1,TLR4,LRP1
GO: Biological Process	GO:0031401	positive regulation of protein modification process		3.15e-05	0.1994	0.0004781	0.004461	47	1202	SPRY2,F2R,MET,DLC1,CLU,PLAUR,FLT1,CIB1,SEMA7A,ANXA2,WNT5A,SHC1,CREBL2,DKK1,IGFBP6,CCN1,MIR21,PRKCD,CCN2,PEA15,TICAM1,CCND1,ITGA1,ITGA5,ITGB1,KSR1,AFAP1L2,NRK,PXN,CAB39L,BCL10,TNFSF15,RALB,DUSP5,DUSP6,CAV1,LEPR,TGFB1,TGFBR2,THBS1,EGR1,TLR4,CD44,LRP1,LYN,ENG,TRIB1
GO: Biological Process	GO:0051092	positive regulation of NF-kappaB transcription factor activity		3.184e-05	0.2015	0.000482	0.004497	26	509	SHISA5,F2R,F2RL1,CLU,HSPB1,CIB1,WNT5A,RHOC,IKBKE,MIR21,MYD88,NEK6,TICAM1,IRF1,SIRPA,TRIM8,BCL10,TNFSF15,CAV1,ECM1,LGALS1,TGFB1,TGM2,TLR4,PRDX1,TNFAIP3
GO: Biological Process	GO:0043009	chordate embryonic development		3.265e-05	0.2066	0.0004932	0.004601	36	827	HIF1A,MAN2A1,MBNL1,EXT1,PHLDA2,CITED2,ADM,SLC2A10,DLC1,CTHRC1,PLCD1,MMP14,VASP,COL1A1,WNT5A,DKK1,CCN1,PLPP4,MYH9,MYO1E,PSPH,ITGA4,ITGB1,JUNB,NRK,BCL10,PLOD3,RTN4,CAPN2,ECE1,PTPN18,FOSL1,TGFB1,TGFBR2,FURIN,EPAS1
GO: Biological Process	GO:0002702	positive regulation of production of molecular mediator of immune response		3.39e-05	0.2145	0.0005108	0.004766	11	116	HK1,F2RL1,TNFSF4,SEMA7A,WNT5A,IL4R,TICAM1,BCL10,RTN4,TGFB1,TLR4
GO: Cellular Component	GO:0044853	plasma membrane raft		4.192e-05	0.02607	0.0005113	0.003584	12	139	HK1,CORO1C,F2R,DLC1,SLC2A1,CAVIN3,CAV1,LDLR,TGFBR2,MYOF,ORAI1,CDH13
GO: Biological Process	GO:0032757	positive regulation of interleukin-8 production		3.515e-05	0.2225	0.0005259	0.004907	8	60	F2R,F2RL1,F3,WNT5A,MYD88,AFAP1L2,BCL10,TLR4
GO: Biological Process	GO:0043370	regulation of CD4-positive, alpha-beta T cell differentiation		3.515e-05	0.2225	0.0005259	0.004907	8	60	TNFSF4,SH3RF1,ANXA1,MIR21,IL4R,IRF1,NFKBIZ,TGFB1
GO: Biological Process	GO:0060324	face development		3.515e-05	0.2225	0.0005259	0.004907	8	60	RRAS,CSRNP1,MMP2,COL1A1,WNT5A,DKK1,ITGA4,TGFB1
GO: Biological Process	GO:0042063	gliogenesis		3.526e-05	0.2232	0.0005263	0.004911	21	366	ETV5,SERPINE2,NDRG1,CLU,MMP14,VIM,FN1,ANXA1,MXRA8,MYC,DBI,TNFRSF21,BNIP3,WDR1,RTN4,LDLR,LEPR,TGFB1,TLR4,LRP1,LYN
GO: Biological Process	GO:0040013	negative regulation of locomotion		3.635e-05	0.23	0.0005413	0.00505	23	424	RIN3,CORO1C,RRAS,CITED2,FBLN1,DLC1,CNN2,VCL,SEMA7A,WNT5A,RHOB,ARHGDIB,IGFBP3,MIR21,SP100,PTPRM,DUSP1,TGFB1,THBS1,ARAP3,LRP1,ENG,TRIB1
GO: Biological Process	GO:0010934	macrophage cytokine production		3.659e-05	0.2316	0.0005425	0.005062	5	19	SEMA7A,WNT5A,RTN4,TGFB1,TLR4
GO: Biological Process	GO:0002246	wound healing involved in inflammatory response		3.66e-05	0.2317	0.0005425	0.005062	4	10	HIF1A,F2R,TGFB1,CD44
GO: Molecular Function	GO:0017124	SH3 domain binding		1.173e-05	0.01038	0.0005462	0.004022	13	137	ARHGAP31,VASP,SGIP1,BCAR1,ARHGAP1,CYBA,ADAM19,SIRPA,AFAP1L2,ADAM12,ERRFI1,OSTF1,LYN
GO: Biological Process	GO:0010632	regulation of epithelial cell migration		3.718e-05	0.2353	0.0005498	0.005129	19	312	HIF1A,CORO1C,RRAS,MET,HSPB1,JCAD,CIB1,ANXA1,WNT5A,BCAR1,RHOB,MIR21,SP100,SRPX2,PTPRM,RTN4,TGFB1,TGFBR2,THBS1
GO: Biological Process	GO:0002260	lymphocyte homeostasis		3.733e-05	0.2363	0.0005499	0.005131	9	78	HIF1A,TCIRG1,TNFSF4,PMAIP1,BCL10,TGFB1,CD44,TNFAIP3,LYN
GO: Biological Process	GO:0097581	lamellipodium organization		3.745e-05	0.237	0.0005499	0.005131	10	97	CORO1C,TWF2,PARVB,VCL,ABLIM3,ITGB1,PXN,RAC2,CD44,CDH13
GO: Biological Process	GO:0002718	regulation of cytokine production involved in immune response		3.745e-05	0.237	0.0005499	0.005131	10	97	HK1,F2RL1,TNFSF4,SEMA7A,WNT5A,TICAM1,BCL10,RTN4,TGFB1,TLR4
GO: Biological Process	GO:0032496	response to lipopolysaccharide		3.817e-05	0.2416	0.0005592	0.005217	21	368	F2R,TNFSF4,ADM,MGST1,VIM,FOS,WNT5A,ZFP36,ANKRD1,MIR21,MYD88,AXL,TICAM1,SIRPA,BCL10,CAPN2,TGFB1,TLR4,TNFAIP3,LYN,TRIB1
GO: Biological Process	GO:0030324	lung development		3.857e-05	0.2441	0.0005638	0.00526	16	234	SPRY2,MAN2A1,EXT1,MMP14,WNT5A,CCN2,CTSZ,PLOD3,TCF21,SELENON,TGFB1,TGFBR2,LOX,ERRFI1,EPAS1,RCN3
GO: Biological Process	GO:1902904	negative regulation of supramolecular fiber organization		3.891e-05	0.2463	0.0005675	0.005295	14	185	EPS8,TWF2,MET,CORO2B,DLC1,CLU,CIB1,GAS2L1,MIR21,PRKCD,MYH9,STMN2,LDLR,TMSB10
GO: Biological Process	GO:2000516	positive regulation of CD4-positive, alpha-beta T cell activation		3.936e-05	0.2491	0.0005727	0.005343	7	45	TNFSF4,ANXA1,MIR21,IL4R,IRF1,NFKBIZ,TGFBR2
GO: Biological Process	GO:2001238	positive regulation of extrinsic apoptotic signaling pathway		3.972e-05	0.2514	0.0005756	0.00537	8	61	SRPX,PMAIP1,PEA15,ITM2C,BCL10,CAV1,THBS1,TIMP3
GO: Biological Process	GO:0003073	regulation of systemic arterial blood pressure		3.974e-05	0.2515	0.0005756	0.00537	11	118	F2R,F2RL1,ADM,CORO2B,CAMK2N1,G6PD,CTSZ,CYBA,IER3,ECE1,ENG
GO: Biological Process	GO:0051271	negative regulation of cellular component movement		4.047e-05	0.2561	0.0005848	0.005456	22	398	RIN3,CORO1C,ACTN1,RRAS,CITED2,FBLN1,DLC1,CNN2,VCL,RHOB,ARHGDIB,IGFBP3,MIR21,SP100,PTPRM,DUSP1,TGFB1,THBS1,ARAP3,LRP1,ENG,TRIB1
GO: Cellular Component	GO:0070820	tertiary granule		4.964e-05	0.03088	0.0005938	0.004163	13	164	TCIRG1,PLAU,CNN2,YPEL5,CST3,CSTB,CYBA,SIRPA,QSOX1,PTX3,TSPAN14,TIMP2,CD59
GO: Biological Process	GO:0051098	regulation of binding		4.201e-05	0.2659	0.0006056	0.005651	23	428	ACTB,PHLDA2,MET,CTHRC1,PLAUR,ANXA2,WNT5A,NIBAN2,DKK1,PRKCD,CTSZ,MYC,SP100,TICAM1,ITGA4,RALB,CALD1,CAV1,TGFB1,LOX,TLR4,LRP1,UBASH3B
GO: Biological Process	GO:0016049	cell growth		4.329e-05	0.274	0.0006227	0.00581	28	580	MGLL,TWF2,SH3BP4,SERPINE2,ALCAM,MMP14,VCL,CIB1,FN1,SEMA7A,WNT5A,BCAR1,PDLIM5,GAS2L1,IGFBP3,IGFBP4,IGFBP7,G6PD,DCBLD2,CYBA,ITGA4,ITGB1,CCDC85B,RTN4,TGFB1,TGFBR2,CD44,LRP1
GO: Biological Process	GO:0001890	placenta development		4.379e-05	0.2772	0.0006285	0.005864	14	187	HIF1A,PHLDA2,CITED2,ADM,MET,PLCD1,CCN1,STC2,ADAM19,ITGA4,JUNB,NRK,FOSL1,EPAS1
GO: Biological Process	GO:0034113	heterotypic cell-cell adhesion		4.478e-05	0.2834	0.0006412	0.005982	8	62	PARVA,PERP,SIRPA,ITGA4,ITGA5,ITGB1,CD44,TNFAIP3
GO: Biological Process	GO:0071216	cellular response to biotic stimulus		4.53e-05	0.2867	0.0006471	0.006038	17	263	TNFSF4,VIM,WNT5A,ZFP36,ANKRD1,MIR21,MYD88,AXL,TICAM1,SIRPA,BCL10,CAPN2,TGFB1,TLR4,TNFAIP3,LYN,TRIB1
GO: Biological Process	GO:0046637	regulation of alpha-beta T cell differentiation		4.575e-05	0.2895	0.0006521	0.006084	9	80	TNFSF4,SH3RF1,ANXA1,MIR21,IL4R,IRF1,NFKBIZ,TGFB1,TGFBR2
GO: Biological Process	GO:0043123	positive regulation of I-kappaB kinase/NF-kappaB signaling		4.643e-05	0.2938	0.0006603	0.006161	14	188	SHISA5,F2R,F2RL1,RHOC,IKBKE,MYD88,NEK6,TICAM1,TRIM8,BCL10,ECM1,LGALS1,TGM2,TLR4
GO: Biological Process	GO:0045862	positive regulation of proteolysis		4.698e-05	0.2973	0.0006666	0.00622	22	402	F2R,F3,FBLN1,DLC1,CLU,MMP14,PMAIP1,FN1,CCN1,MIR21,CCN2,MYC,MYH9,PERP,DAP,BCL10,TNFSF15,CAV1,FURIN,LYN,TRIB1,RCN3
GO: Biological Process	GO:0030323	respiratory tube development		4.73e-05	0.2993	0.0006697	0.006248	16	238	SPRY2,MAN2A1,EXT1,MMP14,WNT5A,CCN2,CTSZ,PLOD3,TCF21,SELENON,TGFB1,TGFBR2,LOX,ERRFI1,EPAS1,RCN3
GO: Biological Process	GO:0090594	inflammatory response to wounding		4.795e-05	0.3035	0.0006773	0.00632	5	20	HIF1A,F2R,MIR21,TGFB1,CD44
GO: Biological Process	GO:0035710	CD4-positive, alpha-beta T cell activation		5.013e-05	0.3173	0.0007066	0.006593	11	121	TCIRG1,TNFSF4,SH3RF1,ANXA1,MIR21,IL4R,IRF1,NFKBIZ,TGFB1,TGFBR2,CD44
GO: Biological Process	GO:0001974	blood vessel remodeling		5.036e-05	0.3187	0.0007083	0.006609	8	63	EXT1,CST3,AXL,ITGA4,BGN,TGFB1,TGM2,EPAS1
GO: Biological Process	GO:0001885	endothelial cell development		5.052e-05	0.3198	0.000709	0.006615	9	81	F2RL1,MET,VCL,MSN,MYD88,RAP1B,PLOD3,RTN4,ENG
GO: Biological Process	GO:0003007	heart morphogenesis		5.066e-05	0.3206	0.0007093	0.006618	18	292	HIF1A,EXT1,CITED2,DLC1,FHL2,COL5A1,ADAMTS1,WNT5A,DKK1,CCN1,ANKRD1,PARVA,MIR21,RTN4,TGFB1,TGFBR2,THBS1,ENG
GO: Biological Process	GO:0051592	response to calcium ion		5.137e-05	0.3251	0.0007177	0.006697	13	166	PLCD1,S100A16,FOS,WNT5A,FOSB,ANXA5,MYLK,CCND1,ITPR3,JUNB,DUSP1,CAV1,THBS1
GO: Biological Process	GO:1903708	positive regulation of hemopoiesis		5.212e-05	0.3298	0.0007249	0.006764	14	190	TNFSF4,FES,MMP14,ANXA1,FOS,MIR21,IL4R,AXL,IRF1,NFKBIZ,LGALS1,TGFB1,TGFBR2,TRIB1
GO: Biological Process	GO:1902107	positive regulation of leukocyte differentiation		5.212e-05	0.3298	0.0007249	0.006764	14	190	TNFSF4,FES,MMP14,ANXA1,FOS,MIR21,IL4R,AXL,IRF1,NFKBIZ,LGALS1,TGFB1,TGFBR2,TRIB1
GO: Biological Process	GO:0048667	cell morphogenesis involved in neuron differentiation		5.364e-05	0.3395	0.0007445	0.006946	32	715	ACTB,ETV4,MGLL,TWF2,EXT1,S100A6,MET,ALCAM,SDC2,VASP,VCL,FOXD1,VIM,FN1,SEMA7A,WNT5A,SHC1,NIBAN2,PDLIM5,NEXN,ITGA4,ITGB1,PTPRM,RAC2,CNTN4,ARHGEF28,STXBP5,SYNE1,RTN4,LZTS1,FARP1,LRP1
GO: Biological Process	GO:0034121	regulation of toll-like receptor signaling pathway		5.571e-05	0.3526	0.0007716	0.007199	9	82	F2RL1,CYBA,TICAM1,IRF1,RTN4,CAV1,TLR4,TNFAIP3,LYN
GO: Cellular Component	GO:0030424	axon		6.581e-05	0.04093	0.0007723	0.005415	36	848	EPS8,HIF1A,RIN3,ACTB,ACTG1,MGLL,TWF2,CLU,ALCAM,GSTO1,HSPB1,VIM,CIB1,HTR7,ANXA5,BCAR1,CST3,SDC3,NEXN,CTSZ,MYC,GARS1,ITGA4,TNFRSF21,ITPR2,PTPRN,NTM,RAB27B,CNTN4,STXBP5,RTN4,STMN2,TGFB1,ORAI1,TIMP2,LRP1
GO: Cellular Component	GO:0032587	ruffle membrane		6.768e-05	0.0421	0.0007782	0.005456	10	103	EPS8,SPRY2,CORO1C,DLC1,JCAD,CIB1,ITGA5,ITGB1,KSR1,SPRY4
GO: Cellular Component	GO:0098858	actin-based cell projection		6.881e-05	0.0428	0.0007782	0.005456	21	380	EPS8,RGS19,TWF2,ACTN1,SLC9A3R2,CLIC1,PLEC,VASP,MPP1,CIB1,MSN,RHOC,MYH9,MYL6,MYO1E,ITGA6,ITGB1,ITPR3,TGFB1,FARP1,CD44
GO: Biological Process	GO:0031638	zymogen activation		5.651e-05	0.3577	0.0007809	0.007286	8	64	DCBLD1,SERPINE2,PLAU,MMP14,CTSZ,PERP,THBS1,FURIN
GO: Biological Process	GO:1903846	positive regulation of cellular response to transforming growth factor beta stimulus		5.708e-05	0.3613	0.0007854	0.007328	6	33	CITED2,SLC2A10,MIR21,TGFB1I1,THBS1,FURIN
GO: Biological Process	GO:0030511	positive regulation of transforming growth factor beta receptor signaling pathway		5.708e-05	0.3613	0.0007854	0.007328	6	33	CITED2,SLC2A10,MIR21,TGFB1I1,THBS1,FURIN
GO: Biological Process	GO:0009792	embryo development ending in birth or egg hatching		5.741e-05	0.3634	0.0007882	0.007354	36	850	HIF1A,MAN2A1,MBNL1,EXT1,PHLDA2,CITED2,ADM,SLC2A10,DLC1,CTHRC1,PLCD1,MMP14,VASP,COL1A1,WNT5A,DKK1,CCN1,PLPP4,MYH9,MYO1E,PSPH,ITGA4,ITGB1,JUNB,NRK,BCL10,PLOD3,RTN4,CAPN2,ECE1,PTPN18,FOSL1,TGFB1,TGFBR2,FURIN,EPAS1
GO: Biological Process	GO:1901184	regulation of ERBB signaling pathway		5.779e-05	0.3658	0.00079	0.007371	10	102	SPRY2,PLAUR,MIR21,ITGA1,AFAP1L2,MVP,RTN4,PTPN18,ERRFI1,CDH13
GO: Biological Process	GO:0001570	vasculogenesis		5.779e-05	0.3658	0.00079	0.007371	10	102	RRAS,CITED2,ADM,MYO1E,JUNB,RTN4,CAV1,TGFB1,TGFBR2,ENG
GO: Biological Process	GO:0010594	regulation of endothelial cell migration		6.062e-05	0.3837	0.0008254	0.007701	16	243	HIF1A,RRAS,MET,HSPB1,JCAD,CIB1,ANXA1,WNT5A,BCAR1,RHOB,MIR21,SP100,SRPX2,PTPRM,TGFB1,THBS1
GO: Biological Process	GO:0010038	response to metal ion		6.064e-05	0.3838	0.0008254	0.007701	22	409	HIF1A,TCIRG1,NDRG1,PLCD1,FN1,S100A16,FOS,WNT5A,FOSB,ANXA5,MT1E,MT2A,G6PD,MYLK,CCND1,ITPR3,JUNB,BNIP3,DUSP1,CAV1,THBS1,LOXL2
GO: Biological Process	GO:0051412	response to corticosterone		6.185e-05	0.3914	0.00084	0.007837	5	21	HTR7,FOS,FOSB,CCND1,FOSL1
GO: Biological Process	GO:2000379	positive regulation of reactive oxygen species metabolic process		6.277e-05	0.3973	0.0008507	0.007938	11	124	F2RL1,CLU,PLAU,PRKCD,CYBA,TICAM1,PTX3,TGFB1,TGFBR2,THBS1,TLR4
GO: Biological Process	GO:0031663	lipopolysaccharide-mediated signaling pathway		6.328e-05	0.4005	0.0008557	0.007984	8	65	MYD88,TICAM1,BCL10,TGFB1,TLR4,TNFAIP3,LYN,TRIB1
GO: Cellular Component	GO:0072562	blood microparticle		7.734e-05	0.0481	0.000859	0.006022	12	148	ACTB,DCBLD1,ACTG1,CLU,CLIC1,FN1,ANXA5,SLC2A1,MSN,TGFB1,ANGPTL4,ENG
GO: Biological Process	GO:0043491	protein kinase B signaling		6.585e-05	0.4167	0.0008886	0.00829	18	298	SPRY2,RRAS,F3,MET,PEAR1,CIB1,MIR21,AXL,ITGB1,RAC2,SH2B3,RTN4,CAVIN3,TGFB1,THBS1,LOX,ENG,RCN3
GO: Biological Process	GO:0014909	smooth muscle cell migration		6.755e-05	0.4276	0.0009097	0.008488	11	125	F3,S100A11,PLAU,ADAMTS1,IGFBP3,PARVA,MIR21,MYC,EGR1,LRP1,TRIB1
GO: Biological Process	GO:0051385	response to mineralocorticoid		6.81e-05	0.431	0.000911	0.0085	6	34	HTR7,FOS,FOSB,CCN2,CCND1,FOSL1
GO: Biological Process	GO:0055094	response to lipoprotein particle		6.81e-05	0.431	0.000911	0.0085	6	34	MYD88,TICAM1,ITGB1,LDLR,TLR4,CDH13
GO: Biological Process	GO:0048010	vascular endothelial growth factor receptor signaling pathway		6.823e-05	0.4318	0.000911	0.0085	10	104	HIF1A,HSPB1,FLT1,NIBAN2,BCAR1,CYBA,AXL,ITGA5,PXN,MYOF
GO: Biological Process	GO:0051591	response to cAMP		6.823e-05	0.4318	0.000911	0.0085	10	104	MMP19,COL1A1,FOS,FOSB,ITPR2,ITPR3,PTPRN,RAP1B,DUSP1,FOSL1
GO: Biological Process	GO:0002262	myeloid cell homeostasis		6.907e-05	0.4372	0.0009196	0.00858	14	195	HIF1A,CITED2,TRIM58,ANXA1,ZFP36,GAS2L1,ISG15,G6PD,AXL,SH2B3,PRDX1,CD44,LYN,EPAS1
GO: Biological Process	GO:0071349	cellular response to interleukin-12		6.931e-05	0.4387	0.0009196	0.00858	7	49	GSTO1,CNN2,ANXA2,MSN,SIRPA,RAP1B,P4HB
GO: Biological Process	GO:0030574	collagen catabolic process		6.931e-05	0.4387	0.0009196	0.00858	7	49	MMP1,MMP2,MMP14,MMP19,CST3,ITGB1,FURIN
GO: Cellular Component	GO:0043005	neuron projection		8.451e-05	0.05257	0.0009222	0.006466	59	1679	EPS8,HIF1A,RIN3,ACTB,ACTG1,MGLL,TWF2,ACTN1,SLC9A3R2,MET,CAMK2N1,CLU,ALCAM,GSTO1,HSPB1,MPP1,VIM,CIB1,HTR7,FOS,ANXA5,BCAR1,SLC1A4,RHOC,RIN1,CST3,SDC3,NEXN,CTSZ,CYBA,MYC,GARS1,ITGA1,PSPH,ITGA4,ITGB1,TNFRSF21,ITPR2,ITPR3,BNIP3,PTPRN,NTM,FAM126A,RAB27B,CNTN4,CALD1,STXBP5,SYNE1,RTN4,CAPN2,STMN2,FOSL1,TGFB1,ORAI1,TIMP2,LZTS1,FARP1,LRP1,CDH13
GO: Biological Process	GO:0042110	T cell activation		7.237e-05	0.458	0.0009583	0.008941	27	566	TCIRG1,F2RL1,TNFSF4,MICB,HSPB1,SH3RF1,ANXA1,MSN,MIR21,IL4R,MYH9,IRF1,SIRPA,TNFRSF21,ZFP36L2,BCL10,RAC2,NFKBIZ,CAV1,LEPR,LGALS1,TGFB1,TGFBR2,EGR1,CD44,CD151,LYN
GO: Cellular Component	GO:0005775	vacuolar lumen		9.113e-05	0.05668	0.0009694	0.006796	13	174	SDC2,CAP1,VAT1,ANXA2,SDC3,PRKCD,FTL,IMPDH1,BGN,CYB5R3,MAN2B2,TCN2,PLBD2
GO: Cellular Component	GO:0042470	melanosome		9.351e-05	0.05816	0.0009694	0.006796	10	107	MMP14,ANXA2,SLC1A4,SLC2A1,SYTL2,ITGB1,RAB32,RAB27B,P4HB,PRDX1
GO: Cellular Component	GO:0048770	pigment granule		9.351e-05	0.05816	0.0009694	0.006796	10	107	MMP14,ANXA2,SLC1A4,SLC2A1,SYTL2,ITGB1,RAB32,RAB27B,P4HB,PRDX1
GO: Biological Process	GO:0050920	regulation of chemotaxis		7.355e-05	0.4655	0.0009718	0.009067	16	247	RIN3,F2RL1,F3,MET,HSPB1,MPP1,FN1,SEMA7A,WNT5A,GPSM3,RAC2,DUSP1,TGFB1,THBS1,LYN,CDH13
GO: Biological Process	GO:1903555	regulation of tumor necrosis factor superfamily cytokine production		7.71e-05	0.488	0.001014	0.009465	14	197	CLU,HSPB1,WNT5A,ZFP36,CYBA,MYD88,AXL,TICAM1,SIRPA,BCL10,THBS1,TLR4,ERRFI1,TNFAIP3
GO: Biological Process	GO:0001936	regulation of endothelial cell proliferation		7.71e-05	0.488	0.001014	0.009465	14	197	HIF1A,F3,JCAD,FLT1,WNT5A,MIR21,CYBA,ITGA4,PTPRM,CAV1,ECM1,THBS1,ENG,CDH13
GO: Biological Process	GO:0045807	positive regulation of endocytosis		7.806e-05	0.494	0.001025	0.009563	11	127	F2RL1,CLU,SGIP1,ANXA2,WNT5A,AXL,ITGB1,SYNE1,CAV1,LRP1,CD151
GO: Biological Process	GO:2000146	negative regulation of cell motility		7.85e-05	0.4968	0.001029	0.009598	21	387	RIN3,CORO1C,RRAS,CITED2,FBLN1,DLC1,CNN2,VCL,RHOB,ARHGDIB,IGFBP3,MIR21,SP100,PTPRM,DUSP1,TGFB1,THBS1,ARAP3,LRP1,ENG,TRIB1
GO: Biological Process	GO:0032642	regulation of chemokine production		8.022e-05	0.5077	0.001049	0.009788	10	106	HIF1A,F2RL1,WNT5A,IL4R,MYD88,TICAM1,SIRPA,EGR1,TLR4,LRP1
GO: Biological Process	GO:0007519	skeletal muscle tissue development		8.141e-05	0.5152	0.001062	0.009912	14	198	MBNL1,CITED2,MET,FOS,NIBAN2,ANKRD1,MYC,MYL6,PDLIM3,TCF21,CAV1,SELENON,TGFB1,EGR1
GO: Biological Process	GO:0034135	regulation of toll-like receptor 2 signaling pathway		8.344e-05	0.5281	0.001084	0.01012	4	12	F2RL1,CYBA,TNFAIP3,LYN
GO: Biological Process	GO:0060907	positive regulation of macrophage cytokine production		8.344e-05	0.5281	0.001084	0.01012	4	12	SEMA7A,WNT5A,RTN4,TLR4
GO: Biological Process	GO:0002237	response to molecule of bacterial origin		8.442e-05	0.5343	0.001095	0.01022	21	389	F2R,TNFSF4,ADM,MGST1,VIM,FOS,WNT5A,ZFP36,ANKRD1,MIR21,MYD88,AXL,TICAM1,SIRPA,BCL10,CAPN2,TGFB1,TLR4,TNFAIP3,LYN,TRIB1
GO: Biological Process	GO:0061564	axon development		8.465e-05	0.5358	0.001096	0.01022	28	603	ACTB,ETV4,MGLL,TWF2,EXT1,S100A6,ALCAM,MMP2,VASP,VCL,FOXD1,VIM,FN1,SEMA7A,WNT5A,SHC1,NIBAN2,NEXN,ITGA4,ITGB1,TNFRSF21,PTPRM,RAC2,CNTN4,ARHGEF28,STXBP5,RTN4,LRP1
GO: Biological Process	GO:0042493	response to drug		8.632e-05	0.5463	0.001115	0.0104	22	419	ABCC4,MGST1,MMP2,COL1A1,ANXA1,FOS,FOSB,ANKRD1,MYC,MYLK,CCND1,PTPRM,RAP1B,DUSP6,LGALS1,FOSL1,TGFBR2,THBS1,TIMP2,LOX,LYN,ENG
GO: Biological Process	GO:0050727	regulation of inflammatory response		8.936e-05	0.5656	0.001151	0.01074	22	420	MGLL,TNFSF4,SEMA7A,ANXA1,WNT5A,ZFP36,GPSM3,MIR21,PRKCD,MYD88,SIRPA,IER3,GPX4,AKNA,NFKBIZ,LDLR,ADAMTS12,TGM2,TLR4,CD44,TNFAIP3,LYN
GO: Biological Process	GO:0060762	regulation of branching involved in mammary gland duct morphogenesis		8.945e-05	0.5661	0.001151	0.01074	3	5	ETV5,WNT5A,TGFB1
GO: Biological Process	GO:0070671	response to interleukin-12		9.01e-05	0.5703	0.001157	0.01079	7	51	GSTO1,CNN2,ANXA2,MSN,SIRPA,RAP1B,P4HB
GO: Biological Process	GO:0044344	cellular response to fibroblast growth factor stimulus		9.186e-05	0.5814	0.001177	0.01098	12	152	SPRY2,EXT1,COL1A1,WNT5A,ZFP36,CCN2,FAM20C,ZFP36L2,CREB3L1,THBS1,SPRY4,CD44
GO: Biological Process	GO:0051707	response to other organism		9.23e-05	0.5842	0.00118	0.01101	59	1700	HIF1A,HK1,ACTG1,EXT1,F2R,F2RL1,TNFSF4,ADM,H2BC21,MGST1,CLU,MICB,FES,MMP2,HSPB1,H2BC12,PMAIP1,VIM,TRIM58,ANXA1,FOS,WNT5A,SHC1,POU2F2,ZFP36,MT2A,ISG15,IKBKE,ANKRD1,MIR21,PRKCD,NEXN,IL4R,CYBA,MYD88,SP100,AXL,TICAM1,IRF1,SIRPA,BNIP3,IER3,PTX3,PVR,TRIM8,BCL10,UNC93B1,CAPN2,CAV1,VWCE,FOSL1,TGFB1,EGR1,TLR4,PRDX1,CD44,TNFAIP3,LYN,TRIB1
GO: Biological Process	GO:0032967	positive regulation of collagen biosynthetic process		9.518e-05	0.6024	0.001211	0.0113	6	36	F2R,VIM,CCN2,CREB3L1,TGFB1,ENG
GO: Biological Process	GO:0071402	cellular response to lipoprotein particle stimulus		9.518e-05	0.6024	0.001211	0.0113	6	36	MYD88,TICAM1,ITGB1,LDLR,TLR4,CDH13
GO: Biological Process	GO:0043207	response to external biotic stimulus		9.531e-05	0.6032	0.001211	0.0113	59	1702	HIF1A,HK1,ACTG1,EXT1,F2R,F2RL1,TNFSF4,ADM,H2BC21,MGST1,CLU,MICB,FES,MMP2,HSPB1,H2BC12,PMAIP1,VIM,TRIM58,ANXA1,FOS,WNT5A,SHC1,POU2F2,ZFP36,MT2A,ISG15,IKBKE,ANKRD1,MIR21,PRKCD,NEXN,IL4R,CYBA,MYD88,SP100,AXL,TICAM1,IRF1,SIRPA,BNIP3,IER3,PTX3,PVR,TRIM8,BCL10,UNC93B1,CAPN2,CAV1,VWCE,FOSL1,TGFB1,EGR1,TLR4,PRDX1,CD44,TNFAIP3,LYN,TRIB1
GO: Biological Process	GO:0009607	response to biotic stimulus		9.713e-05	0.6147	0.001232	0.01149	60	1741	HIF1A,HK1,ACTG1,EXT1,F2R,F2RL1,TNFSF4,ADM,H2BC21,MGST1,CLU,MICB,FES,SRPX,MMP2,HSPB1,H2BC12,PMAIP1,VIM,TRIM58,ANXA1,FOS,WNT5A,SHC1,POU2F2,ZFP36,MT2A,ISG15,IKBKE,ANKRD1,MIR21,PRKCD,NEXN,IL4R,CYBA,MYD88,SP100,AXL,TICAM1,IRF1,SIRPA,BNIP3,IER3,PTX3,PVR,TRIM8,BCL10,UNC93B1,CAPN2,CAV1,VWCE,FOSL1,TGFB1,EGR1,TLR4,PRDX1,CD44,TNFAIP3,LYN,TRIB1
GO: Biological Process	GO:0006936	muscle contraction		9.747e-05	0.6169	0.001234	0.01151	21	393	TPM2,F2R,EHD3,MET,MYL9,GSTO1,VCL,VIM,HTR7,SHC1,MIR21,CCN2,SNTB1,MYL6,MYLK,ITGA1,PXN,CALD1,SYNM,CAV1,MYOF
GO: Biological Process	GO:0002684	positive regulation of immune system process		9.782e-05	0.6191	0.001236	0.01153	44	1152	HK1,ACTB,ACTG1,F2RL1,TNFSF4,CLU,CD99,MICB,FES,MMP2,MMP14,SEMA7A,ANXA1,FOS,WNT5A,BCAR1,IKBKE,GPSM3,MIR21,PRKCD,PLPP4,IL4R,MYD88,AXL,TICAM1,IRF1,SIRPA,ITGA4,TNFRSF21,PVR,BCL10,RAC2,RTN4,NFKBIZ,CAV1,LGALS1,TGFB1,TGFBR2,THBS1,TLR4,CD44,CD59,LYN,TRIB1
GO: Biological Process	GO:0031345	negative regulation of cell projection organization		9.836e-05	0.6225	0.00124	0.01157	15	227	SPRY2,VIM,CIB1,SEMA7A,WNT5A,DKK1,PRKCD,CTSZ,ITGB1,NTM,ITM2C,RTN4,STMN2,LGALS1,LRP1
GO: Biological Process	GO:0001892	embryonic placenta development		0.0001015	0.6427	0.001278	0.01192	10	109	HIF1A,PHLDA2,CITED2,ADM,PLCD1,CCN1,ITGA4,JUNB,NRK,EPAS1
GO: Biological Process	GO:0043277	apoptotic cell clearance		0.0001023	0.6472	0.001282	0.01196	7	52	PEAR1,ANXA1,AXL,RAC2,TGM2,THBS1,LRP1
GO: Biological Process	GO:0045581	negative regulation of T cell differentiation		0.0001023	0.6472	0.001282	0.01196	7	52	TNFSF4,HSPB1,ANXA1,MIR21,IL4R,IRF1,CD44
GO: Biological Process	GO:0051209	release of sequestered calcium ion into cytosol		0.0001033	0.6538	0.001292	0.01206	11	131	F2R,GSTO1,RASA3,CYBA,DBI,ITPR2,ITPR3,SELENON,TGFB1,UBASH3B,LYN
GO: Biological Process	GO:0060326	cell chemotaxis		0.0001039	0.6575	0.001297	0.0121	19	337	RIN3,F2RL1,MET,HSPB1,MPP1,FLT1,ANXA1,WNT5A,BCAR1,PARVA,GPSM3,PRKCD,ITGA1,RAC2,DUSP1,THBS1,LOX,LYN,ENG
GO: Biological Process	GO:1901652	response to peptide		0.0001055	0.6676	0.001314	0.01226	27	579	TCIRG1,ADM,PKM,PLCD1,MMP2,COL1A1,VIM,ANXA1,ANXA5,SHC1,BCAR1,SLC2A1,STC2,PRKCD,CCN2,IRF1,ITGA4,PTPRN,PXN,RAP1B,CAV1,EGR1,TLR4,ERRFI1,LRP1,TNFAIP3,LYN
GO: Biological Process	GO:0043270	positive regulation of ion transport		0.0001072	0.6787	0.001333	0.01244	34	809	HIF1A,ACTB,F2R,F2RL1,EHD3,SLC9A3R2,MET,CAMK2N1,LIPG,PLCD1,GSTO1,PMAIP1,CIB1,ANXA2,ABLIM3,CREBL2,ANKRD1,MIR21,PRKCD,G6PD,CYBA,MYLK,SYTL2,DBI,ITGB1,MTCL1,RAC2,RTN4,CAV1,LEPR,TGFB1,ORAI1,TLR4,LRP1
GO: Biological Process	GO:0051283	negative regulation of sequestering of calcium ion		0.0001106	0.7	0.001373	0.01281	11	132	F2R,GSTO1,RASA3,CYBA,DBI,ITPR2,ITPR3,SELENON,TGFB1,UBASH3B,LYN
GO: Biological Process	GO:0060401	cytosolic calcium ion transport		0.0001119	0.7084	0.001381	0.01288	14	204	F2R,NALF1,GSTO1,RASA3,CCN2,CYBA,DBI,ITPR2,ITPR3,CAV1,SELENON,TGFB1,UBASH3B,LYN
GO: Biological Process	GO:0071706	tumor necrosis factor superfamily cytokine production		0.0001119	0.7084	0.001381	0.01288	14	204	CLU,HSPB1,WNT5A,ZFP36,CYBA,MYD88,AXL,TICAM1,SIRPA,BCL10,THBS1,TLR4,ERRFI1,TNFAIP3
GO: Biological Process	GO:0051099	positive regulation of binding		0.0001119	0.7084	0.001381	0.01288	14	204	MET,CTHRC1,PLAUR,ANXA2,WNT5A,NIBAN2,MYC,TICAM1,RALB,CALD1,CAV1,TGFB1,TLR4,LRP1
GO: Biological Process	GO:0060537	muscle tissue development		0.0001145	0.7247	0.00141	0.01315	24	488	MBNL1,CITED2,MET,FHL2,FOS,WNT5A,NIBAN2,PDLIM5,DKK1,ANKRD1,G6PD,MYC,MYL6,MYLK,ITGB1,PDLIM3,TCF21,CAV1,SELENON,TGFB1,TGFBR2,EGR1,LOX,ENG
GO: Biological Process	GO:0010718	positive regulation of epithelial to mesenchymal transition		0.0001157	0.7323	0.001422	0.01327	7	53	COL1A1,MIR21,TGFB1,TGFB1I1,TGFBR2,LOXL2,ENG
GO: Biological Process	GO:0002694	regulation of leukocyte activation		0.0001183	0.7486	0.001437	0.01341	30	680	F2RL1,TNFSF4,FES,MMP14,HSPB1,SH3RF1,ANXA1,WNT5A,MIR21,IL4R,MYD88,AXL,TICAM1,IRF1,SIRPA,TNFRSF21,ZFP36L2,BCL10,RAC2,NFKBIZ,CAV1,LDLR,LGALS1,TGFB1,TGFBR2,THBS1,TLR4,CD44,TNFAIP3,LYN
GO: Biological Process	GO:0031953	negative regulation of protein autophosphorylation		0.0001185	0.7501	0.001437	0.01341	4	13	MVP,CAV1,ERRFI1,ENG
GO: Biological Process	GO:0003093	regulation of glomerular filtration		0.0001185	0.7501	0.001437	0.01341	4	13	F2R,F2RL1,CORO2B,CYBA
GO: Biological Process	GO:0070493	thrombin-activated receptor signaling pathway		0.0001185	0.7501	0.001437	0.01341	4	13	F2R,F2RL1,F2RL2,MET
GO: Biological Process	GO:0045906	negative regulation of vasoconstriction		0.0001185	0.7501	0.001437	0.01341	4	13	HIF1A,ADM,MMP2,DUSP5
GO: Biological Process	GO:0045628	regulation of T-helper 2 cell differentiation		0.0001185	0.7501	0.001437	0.01341	4	13	TNFSF4,ANXA1,IL4R,IRF1
GO: Biological Process	GO:0045625	regulation of T-helper 1 cell differentiation		0.0001185	0.7501	0.001437	0.01341	4	13	TNFSF4,ANXA1,IL4R,IRF1
GO: Biological Process	GO:0007409	axonogenesis		0.0001205	0.7624	0.001458	0.0136	26	552	ACTB,ETV4,MGLL,TWF2,EXT1,S100A6,ALCAM,VASP,VCL,FOXD1,VIM,FN1,SEMA7A,WNT5A,SHC1,NIBAN2,NEXN,ITGA4,ITGB1,PTPRM,RAC2,CNTN4,ARHGEF28,STXBP5,RTN4,LRP1
GO: Cellular Component	GO:0043209	myelin sheath		0.0001434	0.08917	0.001462	0.01025	14	207	ACTB,ACTG1,EHD3,NDRG1,PKM,GSTO1,ANXA2,MSN,ITGB1,ITPR2,ITPR3,WDR1,RTN4,PRDX1
GO: Biological Process	GO:0090330	regulation of platelet aggregation		0.0001226	0.7762	0.001479	0.0138	5	24	SERPINE2,PRKCD,SH2B3,UBASH3B,LYN
GO: Biological Process	GO:0001894	tissue homeostasis		0.0001227	0.7767	0.001479	0.0138	18	313	ACTB,ACTG1,TCIRG1,EXT1,F2R,HSPB1,VCL,SLC2A1,CCN2,ITGB1,RAC2,TGFB1,TLR4,PRDX1,TNFAIP3,UBASH3B,EPAS1,RCN3
GO: Biological Process	GO:0032103	positive regulation of response to external stimulus		0.000124	0.7848	0.001487	0.01388	26	553	F2RL1,F3,TNFSF4,MET,MMP2,HSPB1,FN1,WNT5A,IKBKE,GPSM3,MIR21,PRKCD,CYBA,PVR,BCL10,RAC2,RTN4,NFKBIZ,LDLR,TGFB1,TGM2,THBS1,TLR4,LRP1,LYN,CDH13
GO: Biological Process	GO:2001236	regulation of extrinsic apoptotic signaling pathway		0.0001241	0.7856	0.001487	0.01388	13	181	TNFSF4,SRPX,PMAIP1,SH3RF1,PEA15,SP100,ITGA6,ITM2C,BCL10,CAV1,THBS1,TIMP3,TNFAIP3
GO: Biological Process	GO:0042692	muscle cell differentiation		0.0001243	0.7869	0.001487	0.01388	23	460	ACTG1,ADM,MET,FHL2,MMP14,NIBAN2,PDLIM5,DKK1,ANKRD1,MIR21,G6PD,IL4R,MYH9,ITGB1,WDR1,SYNE1,CAPN2,SELENON,ADAM12,TGFB1,MYOF,LOX,ENG
GO: Biological Process	GO:0002683	negative regulation of immune system process		0.0001243	0.7869	0.001487	0.01388	23	460	RIN3,TNFSF4,MICB,HSPB1,ANXA1,MIR21,IL4R,MYC,AXL,IRF1,TNFRSF21,DUSP1,TCTA,LDLR,TGFB1,THBS1,TLR4,CD44,CD59,TNFAIP3,UBASH3B,LYN,TRIB1
GO: Biological Process	GO:0034101	erythrocyte homeostasis		0.0001251	0.7918	0.001494	0.01394	12	157	HIF1A,CITED2,TRIM58,ZFP36,GAS2L1,ISG15,G6PD,AXL,SH2B3,PRDX1,LYN,EPAS1
GO: Biological Process	GO:0030336	negative regulation of cell migration		0.0001263	0.7996	0.001505	0.01405	20	371	RIN3,CORO1C,RRAS,CITED2,DLC1,CNN2,VCL,RHOB,ARHGDIB,IGFBP3,MIR21,SP100,PTPRM,DUSP1,TGFB1,THBS1,ARAP3,LRP1,ENG,TRIB1
GO: Biological Process	GO:0051282	regulation of sequestering of calcium ion		0.0001265	0.8009	0.001505	0.01405	11	134	F2R,GSTO1,RASA3,CYBA,DBI,ITPR2,ITPR3,SELENON,TGFB1,UBASH3B,LYN
GO: Biological Process	GO:0043372	positive regulation of CD4-positive, alpha-beta T cell differentiation		0.0001302	0.8241	0.001546	0.01443	6	38	TNFSF4,ANXA1,MIR21,IL4R,IRF1,NFKBIZ
GO: Biological Process	GO:0060402	calcium ion transport into cytosol		0.0001312	0.8303	0.001555	0.01451	13	182	F2R,NALF1,GSTO1,RASA3,CYBA,DBI,ITPR2,ITPR3,CAV1,SELENON,TGFB1,UBASH3B,LYN
GO: Biological Process	GO:0000768	syncytium formation by plasma membrane fusion		0.000132	0.8356	0.001556	0.01452	8	72	CD109,IL4R,MYH9,CAPN2,TCTA,ADAM12,MYOF,CD44
GO: Biological Process	GO:0140253	cell-cell fusion		0.000132	0.8356	0.001556	0.01452	8	72	CD109,IL4R,MYH9,CAPN2,TCTA,ADAM12,MYOF,CD44
GO: Biological Process	GO:0032615	interleukin-12 production		0.000132	0.8356	0.001556	0.01452	8	72	TNFSF4,MIR21,PRKCD,G6PD,IRF1,UNC93B1,THBS1,TLR4
GO: Cellular Component	GO:1904724	tertiary granule lumen		0.0001553	0.09657	0.001558	0.01092	7	55	CNN2,YPEL5,CST3,CSTB,QSOX1,PTX3,TIMP2
GO: Biological Process	GO:0007173	epidermal growth factor receptor signaling pathway		0.0001352	0.8558	0.001591	0.01484	11	135	SPRY2,PLAUR,SHC1,BCAR1,MIR21,ITGA1,AFAP1L2,MVP,TGFB1,ERRFI1,CDH13
GO: Cellular Component	GO:0042581	specific granule		0.0001626	0.1011	0.001605	0.01125	12	160	PLAU,PLAUR,CNN2,VCL,CTSZ,CYBA,QSOX1,STK10,PTX3,TSPAN14,TIMP2,CD59
GO: Biological Process	GO:0061572	actin filament bundle organization		0.0001386	0.877	0.001627	0.01518	13	183	EPS8,ACTG1,ACTN1,MET,CORO2B,DLC1,RHOC,RFLNB,MIR21,CCN2,ITGB1,PXN,CALD1
GO: Biological Process	GO:0031668	cellular response to extracellular stimulus		0.0001398	0.8851	0.001639	0.01529	16	261	FES,PMAIP1,COL1A1,FOS,SLC2A1,GAS2L1,AXL,ITGA6,DAP,ITGA4,RALB,WIPI1,FOSL1,NUAK2,ANGPTL4,LYN
GO: Biological Process	GO:0097553	calcium ion transmembrane import into cytosol		0.000141	0.8927	0.001646	0.01535	12	159	F2R,NALF1,GSTO1,RASA3,CYBA,DBI,ITPR2,ITPR3,SELENON,TGFB1,UBASH3B,LYN
GO: Biological Process	GO:0003158	endothelium development		0.000141	0.8927	0.001646	0.01535	12	159	F2RL1,MET,VCL,MSN,RHOB,MIR21,MYD88,RAP1B,PLOD3,RTN4,ADAMTS12,ENG
GO: Biological Process	GO:0014706	striated muscle tissue development		0.0001412	0.8935	0.001646	0.01535	23	464	MBNL1,CITED2,MET,FHL2,FOS,WNT5A,NIBAN2,PDLIM5,DKK1,ANKRD1,G6PD,MYC,MYL6,ITGB1,PDLIM3,TCF21,CAV1,SELENON,TGFB1,TGFBR2,EGR1,LOX,ENG
GO: Biological Process	GO:0048732	gland development		0.0001454	0.9204	0.001688	0.01575	25	527	HIF1A,MAN2A1,ETV4,ETV5,CITED2,MET,SERPINE2,PKM,PLAU,PLAUR,MMP2,ANXA1,WNT5A,MSN,DKK3,CCND1,TCF21,RTN4,CAV1,TGFB1,TGFBR2,TGM2,ORAI1,CD44,TNFAIP3
GO: Biological Process	GO:0032722	positive regulation of chemokine production		0.0001456	0.9215	0.001688	0.01575	8	73	HIF1A,WNT5A,IL4R,MYD88,TICAM1,EGR1,TLR4,LRP1
GO: Biological Process	GO:0014911	positive regulation of smooth muscle cell migration		0.0001456	0.9215	0.001688	0.01575	8	73	F3,S100A11,PLAU,ADAMTS1,MIR21,MYC,EGR1,LRP1
GO: Biological Process	GO:0045834	positive regulation of lipid metabolic process		0.0001463	0.9261	0.001693	0.0158	13	184	ADM,FLT1,ANXA1,CREBL2,CCN1,PRKCD,DBI,CAPN2,LDLR,TGFB1,ANGPTL4,LYN,PC
GO: Molecular Function	GO:0051015	actin filament binding		3.884e-05	0.03438	0.001705	0.01255	16	222	TPM2,CORO1C,TWF2,ACTN1,CORO2B,VCL,ABLIM3,GAS2L1,NEXN,MYH9,MYO1E,ITPRID2,WDR1,DSTN,SYNE1,LASP1
GO: Molecular Function	GO:0008307	structural constituent of muscle		4.088e-05	0.03618	0.001705	0.01255	7	43	TPM2,MYL9,PLEC,NEXN,MYL6,PDLIM3,SYNM
GO: Molecular Function	GO:0030234	enzyme regulator activity		4.238e-05	0.03751	0.001705	0.01255	51	1288	SPRY2,RIN3,CD109,SH3BP4,FBLN1,SERPINE2,CAMK2N1,DLC1,ARHGAP31,ARHGAP29,HSPB1,ARHGEF19,CIB1,FN1,RASA3,ANXA1,ANXA2,ANXA5,ARHGAP1,RIN1,ARHGDIB,IGFBP3,IKBKE,PARVA,CST3,CSTB,GPSM3,STYXL1,PRKCD,ARHGAP18,CCND1,SIRPA,AFAP1L2,CAB39L,BCL10,DNMBP,RAC2,ARHGEF28,TFPI2,STXBP5,CAV1,TGFB1,ARAP3,TIMP2,TIMP3,FARP1,FURIN,ANGPTL4,SPRY4,ERRFI1,TRIB1
GO: Biological Process	GO:0031098	stress-activated protein kinase signaling cascade		0.0001495	0.9465	0.001727	0.01611	18	318	F2RL1,MET,SH3RF1,WNT5A,ZFP36,CCN2,SH3RF3,MYC,MYD88,SIRPA,NRK,BCL10,DUSP1,TLR4,PRDX1,ERRFI1,LYN,TRIB1
GO: Biological Process	GO:0035024	negative regulation of Rho protein signal transduction		0.0001507	0.9536	0.001736	0.0162	5	25	MET,DLC1,ITGB1,ARAP3,KCTD10
GO: Biological Process	GO:0090322	regulation of superoxide metabolic process		0.0001512	0.9568	0.001736	0.0162	6	39	F2RL1,SHC1,MIR21,PRKCD,CYBA,TGFB1
GO: Biological Process	GO:0010714	positive regulation of collagen metabolic process		0.0001512	0.9568	0.001736	0.0162	6	39	F2R,VIM,CCN2,CREB3L1,TGFB1,ENG
GO: Biological Process	GO:0001952	regulation of cell-matrix adhesion		0.0001541	0.9752	0.001767	0.01648	11	137	CORO1C,ACTG1,RRAS,DLC1,PLAU,MMP14,VCL,CIB1,THBS1,LRP1,CDH13
GO: Biological Process	GO:0060538	skeletal muscle organ development		0.0001597	1	0.001827	0.01705	14	211	MBNL1,CITED2,MET,FOS,NIBAN2,ANKRD1,MYC,MYL6,PDLIM3,TCF21,CAV1,SELENON,TGFB1,EGR1
GO: Biological Process	GO:0045637	regulation of myeloid cell differentiation		0.0001626	1	0.001857	0.01733	17	292	HIF1A,MYL9,FES,CIB1,FOS,ZFP36,GAS2L1,ISG15,MYC,TCTA,TGFB1,THBS1,LOX,TLR4,UBASH3B,LYN,TRIB1
GO: Biological Process	GO:0090331	negative regulation of platelet aggregation		0.0001632	1	0.001861	0.01736	4	14	SERPINE2,PRKCD,SH2B3,UBASH3B
GO: Biological Process	GO:0051208	sequestering of calcium ion		0.0001643	1	0.001871	0.01745	11	138	F2R,GSTO1,RASA3,CYBA,DBI,ITPR2,ITPR3,SELENON,TGFB1,UBASH3B,LYN
GO: Biological Process	GO:0051146	striated muscle cell differentiation		0.0001695	1	0.001926	0.01797	19	350	ACTG1,MET,FHL2,MMP14,NIBAN2,PDLIM5,DKK1,ANKRD1,G6PD,IL4R,MYH9,ITGB1,WDR1,CAPN2,SELENON,ADAM12,TGFB1,MYOF,LOX
GO: Biological Process	GO:0030316	osteoclast differentiation		0.0001706	1	0.001935	0.01805	10	116	CD109,TCIRG1,ANXA2,FOS,JUNB,FAM20C,TCTA,TGFB1,TLR4,UBASH3B
GO: Biological Process	GO:0097193	intrinsic apoptotic signaling pathway		0.0001746	1	0.001964	0.01833	18	322	HIF1A,SHISA5,CLU,PLAUR,HSPB1,PMAIP1,IKBKE,STYXL1,MIR21,PRKCD,MYC,PERP,BNIP3,IER3,CAV1,CREB3L1,P4HB,CD44
GO: Biological Process	GO:0090505	epiboly involved in wound healing		0.0001747	1	0.001964	0.01833	6	40	COL5A1,RHOC,CCN1,ITGA5,CD44,CD151
GO: Biological Process	GO:0060325	face morphogenesis		0.0001747	1	0.001964	0.01833	6	40	RRAS,CSRNP1,MMP2,COL1A1,DKK1,TGFB1
GO: Biological Process	GO:0045589	regulation of regulatory T cell differentiation		0.0001747	1	0.001964	0.01833	6	40	TNFSF4,HSPB1,MIR21,IRF1,TGFB1,CD44
GO: Biological Process	GO:0044319	wound healing, spreading of cells		0.0001747	1	0.001964	0.01833	6	40	COL5A1,RHOC,CCN1,ITGA5,CD44,CD151
GO: Biological Process	GO:0031667	response to nutrient levels		0.0001753	1	0.001967	0.01835	24	502	ADM,LIPG,FES,PKM,PLEC,PMAIP1,COL1A1,SGIP1,SLC2A1,ZFP36,GAS2L1,STC2,G6PD,DAP,CCND1,PSPH,BNIP3,BCL10,RALB,WIPI1,LDLR,NUAK2,TGFBR2,ANGPTL4
GO: Biological Process	GO:0010757	negative regulation of plasminogen activation		0.0001761	1	0.001967	0.01835	3	6	SERPINE2,CTSZ,THBS1
GO: Biological Process	GO:0006949	syncytium formation		0.0001762	1	0.001967	0.01835	8	75	CD109,IL4R,MYH9,CAPN2,TCTA,ADAM12,MYOF,CD44
GO: Biological Process	GO:0045619	regulation of lymphocyte differentiation		0.0001762	1	0.001967	0.01835	14	213	TNFSF4,MMP14,HSPB1,SH3RF1,ANXA1,MIR21,IL4R,AXL,IRF1,ZFP36L2,NFKBIZ,TGFB1,TGFBR2,CD44
GO: Biological Process	GO:2001235	positive regulation of apoptotic signaling pathway		0.0001782	1	0.001985	0.01852	12	163	CLU,SRPX,PMAIP1,STYXL1,PRKCD,PEA15,MYC,ITM2C,BCL10,CAV1,THBS1,TIMP3
GO: Biological Process	GO:0014910	regulation of smooth muscle cell migration		0.0001831	1	0.002037	0.019	10	117	F3,S100A11,PLAU,ADAMTS1,IGFBP3,MIR21,MYC,EGR1,LRP1,TRIB1
GO: Biological Process	GO:0061028	establishment of endothelial barrier		0.0001847	1	0.00205	0.01913	7	57	F2RL1,VCL,MSN,MYD88,RAP1B,RTN4,ENG
GO: Biological Process	GO:0060541	respiratory system development		0.0001975	1	0.002189	0.02042	16	269	SPRY2,MAN2A1,EXT1,MMP14,WNT5A,CCN2,CTSZ,PLOD3,TCF21,SELENON,TGFB1,TGFBR2,LOX,ERRFI1,EPAS1,RCN3
GO: Biological Process	GO:0032612	interleukin-1 production		0.0001986	1	0.002194	0.02047	11	141	HK1,F2R,F2RL1,HSPB1,ANXA1,WNT5A,SIRPA,EGR1,TLR4,ERRFI1,TNFAIP3
GO: Biological Process	GO:0022414	reproductive process		0.0001986	1	0.002194	0.02047	58	1711	HIF1A,ETV5,PHLDA2,CITED2,ADM,MET,S100A11,SERPINE2,MGST1,PLAU,PLAUR,PLCD1,MMP2,MMP14,MMP19,PAQR7,CIB1,ADAMTS1,ANXA1,FOS,WNT5A,FOSB,ANXA5,SLC2A1,ARHGDIB,IGFBP7,CCN1,STC2,MIR21,IL4R,MYBL1,MYH9,ADAM19,AXL,CCND1,ITGA4,ITGA5,ITGB1,JUNB,PTPRN,PTX3,NRK,SPOCD1,TCF21,SYNE1,DUSP1,CAPN2,GPX4,LEPR,PHC2,FOSL1,TGFB1,TGFBR2,EGR1,CD44,LHFPL2,PAPPA,EPAS1
GO: Biological Process	GO:0090504	epiboly		0.0002011	1	0.002213	0.02065	6	41	COL5A1,RHOC,CCN1,ITGA5,CD44,CD151
GO: Biological Process	GO:0010543	regulation of platelet activation		0.0002011	1	0.002213	0.02065	6	41	SERPINE2,PRKCD,SH2B3,TLR4,UBASH3B,LYN
GO: Biological Process	GO:0060284	regulation of cell development		0.0002038	1	0.002239	0.02089	27	603	HIF1A,MAN2A1,CORO1C,ETV5,TWF2,MET,FBLN1,SERPINE2,VCL,VIM,CIB1,FN1,SEMA7A,TRIM58,WNT5A,NIBAN2,BCAR1,RFLNB,MYC,RTN4,LDLR,TGFB1,P4HB,SPRY4,LRP1,LYN,TRIB1
GO: Biological Process	GO:0051896	regulation of protein kinase B signaling		0.0002059	1	0.002258	0.02107	16	270	SPRY2,RRAS,F3,MET,CIB1,MIR21,AXL,ITGB1,RAC2,SH2B3,RTN4,CAVIN3,TGFB1,THBS1,ENG,RCN3
GO: Biological Process	GO:0046638	positive regulation of alpha-beta T cell differentiation		0.0002063	1	0.002258	0.02107	7	58	TNFSF4,ANXA1,MIR21,IL4R,IRF1,NFKBIZ,TGFBR2
GO: Biological Process	GO:0009615	response to virus		0.0002066	1	0.002258	0.02107	20	385	HIF1A,EXT1,F2RL1,TNFSF4,CLU,MICB,HSPB1,PMAIP1,POU2F2,ISG15,IKBKE,MIR21,MYD88,TICAM1,IRF1,BNIP3,UNC93B1,VWCE,FOSL1,TNFAIP3
GO: Biological Process	GO:0000003	reproduction		0.0002079	1	0.002268	0.02116	58	1714	HIF1A,ETV5,PHLDA2,CITED2,ADM,MET,S100A11,SERPINE2,MGST1,PLAU,PLAUR,PLCD1,MMP2,MMP14,MMP19,PAQR7,CIB1,ADAMTS1,ANXA1,FOS,WNT5A,FOSB,ANXA5,SLC2A1,ARHGDIB,IGFBP7,CCN1,STC2,MIR21,IL4R,MYBL1,MYH9,ADAM19,AXL,CCND1,ITGA4,ITGA5,ITGB1,JUNB,PTPRN,PTX3,NRK,SPOCD1,TCF21,SYNE1,DUSP1,CAPN2,GPX4,LEPR,PHC2,FOSL1,TGFB1,TGFBR2,EGR1,CD44,LHFPL2,PAPPA,EPAS1
GO: Biological Process	GO:0002367	cytokine production involved in immune response		0.0002105	1	0.002289	0.02135	10	119	HK1,F2RL1,TNFSF4,SEMA7A,WNT5A,TICAM1,BCL10,RTN4,TGFB1,TLR4
GO: Biological Process	GO:0032611	interleukin-1 beta production		0.0002105	1	0.002289	0.02135	10	119	HK1,F2R,F2RL1,HSPB1,WNT5A,SIRPA,EGR1,TLR4,ERRFI1,TNFAIP3
GO: Biological Process	GO:1900025	negative regulation of substrate adhesion-dependent cell spreading		0.0002188	1	0.002372	0.02213	4	15	CORO1C,FBLN1,BCAR1,SPRY4
GO: Biological Process	GO:0071635	negative regulation of transforming growth factor beta production		0.0002188	1	0.002372	0.02213	4	15	MET,FBLN1,FN1,FURIN
GO: Biological Process	GO:0032147	activation of protein kinase activity		0.0002211	1	0.002389	0.02229	20	387	F2R,MET,WNT5A,SHC1,IGFBP6,MIR21,PRKCD,PEA15,ITGA1,KSR1,NRK,PXN,BCL10,TNFSF15,DUSP5,DUSP6,TGFBR2,THBS1,TLR4,LRP1
GO: Biological Process	GO:0040037	negative regulation of fibroblast growth factor receptor signaling pathway		0.0002212	1	0.002389	0.02229	5	27	SPRY2,WNT5A,CREB3L1,THBS1,SPRY4
GO: Biological Process	GO:0032680	regulation of tumor necrosis factor production		0.0002229	1	0.002403	0.02242	13	192	CLU,HSPB1,WNT5A,ZFP36,CYBA,MYD88,AXL,TICAM1,SIRPA,THBS1,TLR4,ERRFI1,TNFAIP3
GO: Biological Process	GO:0001938	positive regulation of endothelial cell proliferation		0.0002254	1	0.002413	0.02252	10	120	HIF1A,F3,JCAD,WNT5A,MIR21,CYBA,ITGA4,CAV1,ECM1,CDH13
GO: Biological Process	GO:0090288	negative regulation of cellular response to growth factor stimulus		0.0002254	1	0.002413	0.02252	10	120	SPRY2,WNT5A,NIBAN2,DKK1,HTRA3,CAV1,CREB3L1,ADAMTS12,THBS1,SPRY4
GO: Biological Process	GO:0046634	regulation of alpha-beta T cell activation		0.0002254	1	0.002413	0.02252	10	120	TNFSF4,SH3RF1,ANXA1,MIR21,IL4R,IRF1,NFKBIZ,TGFB1,TGFBR2,CD44
GO: Biological Process	GO:0071675	regulation of mononuclear cell migration		0.0002254	1	0.002413	0.02252	10	120	TNFSF4,WNT5A,MSN,ITGA4,STK10,DUSP1,ECM1,TGFB1,THBS1,LYN
GO: Biological Process	GO:0030032	lamellipodium assembly		0.0002318	1	0.002474	0.02308	8	78	TWF2,PARVB,VCL,ABLIM3,ITGB1,PXN,RAC2,CDH13
GO: Biological Process	GO:0061035	regulation of cartilage development		0.0002318	1	0.002474	0.02308	8	78	WNT5A,RFLNB,CCN1,MIR21,CCN2,TGFB1,ADAMTS12,LOXL2
GO: Biological Process	GO:0007204	positive regulation of cytosolic calcium ion concentration		0.0002341	1	0.002495	0.02328	19	359	F2R,F2RL1,F2RL2,ADM,NALF1,PLCD1,GSTO1,RASA3,CYBA,DBI,ITPR2,ITPR3,CAV1,SELENON,TGFB1,TGM2,LRP1,UBASH3B,LYN
GO: Biological Process	GO:0031032	actomyosin structure organization		0.0002349	1	0.002499	0.02331	14	219	ACTG1,MET,CORO2B,DLC1,CNN2,RHOC,ANKRD1,MIR21,CCN2,MYH9,ITGB1,PXN,WDR1,FRMD6
GO: Molecular Function	GO:0008237	metallopeptidase activity		6.695e-05	0.05925	0.002575	0.01896	15	208	CPA4,CPQ,MMP1,MMP2,MMP14,MMP19,ADAMTS1,ADAM19,ADAMTSL1,ECE1,ADAM12,ADAMTS12,TIMP2,TIMP3,PAPPA
GO: Molecular Function	GO:0008330	protein tyrosine/threonine phosphatase activity		6.984e-05	0.06181	0.002575	0.01896	4	11	DUSP1,DUSP4,DUSP5,DUSP6
GO: Biological Process	GO:0002700	regulation of production of molecular mediator of immune response		0.0002494	1	0.002648	0.02471	12	169	HK1,F2RL1,TNFSF4,SEMA7A,WNT5A,IL4R,TICAM1,BCL10,RTN4,TGFB1,TLR4,TNFAIP3
GO: Biological Process	GO:0008038	neuron recognition		0.0002556	1	0.002709	0.02528	7	60	EXT1,WNT5A,NEXN,TNFRSF21,NTM,CNTN4,RTN4
GO: Biological Process	GO:0090100	positive regulation of transmembrane receptor protein serine/threonine kinase signaling pathway		0.0002579	1	0.00272	0.02538	10	122	CITED2,SLC2A10,FOXD1,CCN1,MIR21,TGFB1,TGFB1I1,THBS1,FURIN,ENG
GO: Biological Process	GO:1901654	response to ketone		0.0002579	1	0.00272	0.02538	14	221	TNFSF4,HTR7,FOS,FOSB,MSN,IGFBP7,CCND1,PSPH,DUSP1,CAV1,FOSL1,TGFB1,THBS1,ERRFI1
GO: Biological Process	GO:0002221	pattern recognition receptor signaling pathway		0.0002579	1	0.00272	0.02538	14	221	F2RL1,SCARA3,IKBKE,CYBA,MYD88,TICAM1,IRF1,BCL10,UNC93B1,RTN4,CAV1,TLR4,TNFAIP3,LYN
GO: Biological Process	GO:0097529	myeloid leukocyte migration		0.0002593	1	0.002728	0.02545	15	248	RIN3,CD99,MMP14,MPP1,FLT1,ANXA1,MYD88,SIRPA,ITGA1,WDR1,RAC2,DUSP1,RTN4,THBS1,LYN
GO: Biological Process	GO:0032677	regulation of interleukin-8 production		0.0002595	1	0.002728	0.02545	9	100	F2R,F2RL1,F3,ANXA1,WNT5A,MYD88,AFAP1L2,BCL10,TLR4
GO: Biological Process	GO:0040036	regulation of fibroblast growth factor receptor signaling pathway		0.0002632	1	0.002758	0.02573	6	43	SPRY2,WNT5A,FAM20C,CREB3L1,THBS1,SPRY4
GO: Biological Process	GO:0071634	regulation of transforming growth factor beta production		0.0002632	1	0.002758	0.02573	6	43	HIF1A,MET,FBLN1,FN1,THBS1,FURIN
GO: Biological Process	GO:1900017	positive regulation of cytokine production involved in inflammatory response		0.0002646	1	0.002768	0.02583	5	28	GPSM3,MIR21,MYD88,TICAM1,TLR4
GO: Biological Process	GO:0060759	regulation of response to cytokine stimulus		0.0002726	1	0.002846	0.02655	13	196	HIF1A,F2RL1,H2BC21,WNT5A,IKBKE,MIR21,AXL,PXDN,SH2B3,CAV1,ECM1,TLR4,TNFAIP3
GO: Biological Process	GO:0048589	developmental growth		0.0002729	1	0.002846	0.02655	33	816	SPRY2,MGLL,TWF2,EXT1,PHLDA2,CITED2,ADM,CPQ,PKM,PLAU,ALCAM,VCL,SGIP1,FN1,SEMA7A,ANXA1,WNT5A,PDLIM5,STC2,G6PD,ITGA4,ITGB1,PTX3,NRK,RTN4,DUSP6,ECM1,SELENON,LEPR,TGFB1,TGFBR2,THBS1,LRP1
GO: Biological Process	GO:0051090	regulation of DNA-binding transcription factor activity		0.0002747	1	0.002859	0.02668	32	782	SHISA5,F2R,F2RL1,TNFSF4,CLU,HSPB1,CIB1,FOS,WNT5A,RHOC,IKBKE,MIR21,MYD88,SP100,NEK6,TICAM1,DAP,IRF1,SIRPA,TRIM8,BCL10,TNFSF15,CAV1,ECM1,LGALS1,FOSL1,TGFB1,TGM2,TLR4,PRDX1,TNFAIP3,TRIB1
GO: Biological Process	GO:0043627	response to estrogen		0.0002763	1	0.002872	0.02679	8	80	CITED2,MMP2,MMP14,IL4R,CCND1,PTPRN,CAV1,TGFBR2
GO: Biological Process	GO:0055065	metal ion homeostasis		0.0002813	1	0.002919	0.02724	31	749	HIF1A,TCIRG1,EXT1,F2R,F2RL1,F2RL2,ADM,CAMK2N1,NALF1,PLCD1,GSTO1,RASA3,WNT5A,MT1E,MT2A,STC2,FTL,CYBA,MYC,DBI,ITPR2,ITPR3,BNIP3,CAV1,SELENON,TGFB1,TGM2,LRP1,UBASH3B,LYN,EPAS1
GO: Biological Process	GO:1902905	positive regulation of supramolecular fiber organization		0.0002828	1	0.002921	0.02725	14	223	F2RL1,MET,CLU,FES,VASP,CDC42EP3,RHOC,CCN2,PXN,WDR1,DSTN,STMN2,CAV1,COLGALT1
GO: Biological Process	GO:0055001	muscle cell development		0.0002828	1	0.002921	0.02725	14	223	ACTG1,ADM,MET,FHL2,NIBAN2,PDLIM5,ANKRD1,G6PD,ITGB1,WDR1,SELENON,MYOF,LOX,ENG
GO: Biological Process	GO:0046651	lymphocyte proliferation		0.000283	1	0.002921	0.02725	18	335	TNFSF4,SH3RF1,ANXA1,MSN,MIR21,PRKCD,MYD88,IMPDH1,TICAM1,IRF1,TNFRSF21,RAC2,TGFB1,TGFBR2,TLR4,CD44,CD151,LYN
GO: Biological Process	GO:0072507	divalent inorganic cation homeostasis		0.0002834	1	0.002921	0.02725	26	583	TCIRG1,F2R,F2RL1,F2RL2,ADM,CAMK2N1,NALF1,PLCD1,GSTO1,RASA3,WNT5A,MT1E,MT2A,STC2,CYBA,DBI,ITPR2,ITPR3,BNIP3,CAV1,SELENON,TGFB1,TGM2,LRP1,UBASH3B,LYN
GO: Biological Process	GO:0010771	negative regulation of cell morphogenesis involved in differentiation		0.000287	1	0.002948	0.0275	4	16	CORO1C,FBLN1,BCAR1,SPRY4
GO: Biological Process	GO:1902043	positive regulation of extrinsic apoptotic signaling pathway via death domain receptors		0.000287	1	0.002948	0.0275	4	16	PMAIP1,PEA15,THBS1,TIMP3
GO: Biological Process	GO:0044403	biological process involved in symbiotic interaction		0.0002874	1	0.002948	0.0275	39	1029	F2RL1,MET,FBLN1,MICB,MMP1,HSPB1,VIM,SH3RF1,FN1,ANXA2,HTATIP2,MXRA8,SHC1,ZFP36,MSN,ISG15,IKBKE,MYC,MYD88,SP100,AXL,TICAM1,ITGA5,ITGB1,TNFRSF21,BNIP3,PTX3,PVR,TRIM8,CCDC85B,CAV1,LDLR,CREB3L1,LGALS1,P4HB,FURIN,CD151,LYN,PC
GO: Biological Process	GO:0060341	regulation of cellular localization		0.0002934	1	0.003005	0.02804	37	959	HIF1A,ACTB,F2R,CAMK2N1,FES,MMP14,GSTO1,PMAIP1,CIB1,TRIM58,ANXA2,WNT5A,ABLIM3,ZFP36,MSN,ARHGAP1,PRKCD,IL4R,CYBA,SP100,DBI,ITGB1,IER3,TRIM8,MTCL1,REEP5,RAC2,RALB,SYNE1,RTN4,CAV1,SELENON,LEPR,TGFB1,LRP1,UBASH3B,LYN
GO: Biological Process	GO:0043687	post-translational protein modification		0.0002984	1	0.003051	0.02846	19	366	HIF1A,SHISA5,EVA1A,SDC2,CUL4B,FN1,MXRA8,IGFBP3,IGFBP4,IGFBP7,CCN1,STC2,CST3,QSOX1,FAM20C,LGALS1,LMO7,P4HB,EPAS1
GO: Biological Process	GO:0042311	vasodilation		0.0002994	1	0.003051	0.02847	6	44	EXT1,F2RL1,G6PD,ITGA1,PTPRM,PLOD3
GO: Biological Process	GO:0045066	regulatory T cell differentiation		0.0002994	1	0.003051	0.02847	6	44	TNFSF4,HSPB1,MIR21,IRF1,TGFB1,CD44
GO: Biological Process	GO:0051091	positive regulation of DNA-binding transcription factor activity		0.0003007	1	0.003056	0.02851	27	618	SHISA5,F2R,F2RL1,CLU,HSPB1,CIB1,WNT5A,RHOC,IKBKE,MIR21,MYD88,NEK6,TICAM1,IRF1,SIRPA,TRIM8,BCL10,TNFSF15,CAV1,ECM1,LGALS1,FOSL1,TGFB1,TGM2,TLR4,PRDX1,TNFAIP3
GO: Biological Process	GO:0032640	tumor necrosis factor production		0.0003008	1	0.003056	0.02851	13	198	CLU,HSPB1,WNT5A,ZFP36,CYBA,MYD88,AXL,TICAM1,SIRPA,THBS1,TLR4,ERRFI1,TNFAIP3
GO: Cellular Component	GO:1904813	ficolin-1-rich granule lumen		0.0003158	0.1964	0.003069	0.02152	10	124	PKM,VCL,YPEL5,CST3,CSTB,CTSZ,IMPDH1,MVP,TIMP2,OSTF1
GO: Biological Process	GO:0002248	connective tissue replacement involved in inflammatory response wound healing		0.0003034	1	0.003072	0.02866	3	7	HIF1A,F2R,TGFB1
GO: Biological Process	GO:0071593	lymphocyte aggregation		0.0003034	1	0.003072	0.02866	3	7	MSN,STK10,RAC2
GO: Biological Process	GO:0000187	activation of MAPK activity		0.0003093	1	0.003122	0.02913	12	173	MET,WNT5A,SHC1,IGFBP6,PEA15,ITGA1,PXN,BCL10,DUSP5,DUSP6,THBS1,TLR4
GO: Biological Process	GO:0010977	negative regulation of neuron projection development		0.0003093	1	0.003122	0.02913	12	173	VIM,CIB1,SEMA7A,WNT5A,DKK1,CTSZ,NTM,ITM2C,RTN4,STMN2,LGALS1,LRP1
GO: Biological Process	GO:0045621	positive regulation of lymphocyte differentiation		0.0003139	1	0.003162	0.0295	10	125	TNFSF4,MMP14,ANXA1,MIR21,IL4R,AXL,IRF1,NFKBIZ,TGFB1,TGFBR2
GO: Biological Process	GO:0003071	renal system process involved in regulation of systemic arterial blood pressure		0.0003143	1	0.003162	0.0295	5	29	F2R,F2RL1,CORO2B,G6PD,CYBA
GO: Biological Process	GO:0060191	regulation of lipase activity		0.0003159	1	0.003168	0.02956	13	199	F2R,F2RL1,F2RL2,DLC1,PLCD1,FLT1,ANXA1,RHOC,CCN1,TGM2,FURIN,ANGPTL4,LRP1
GO: Biological Process	GO:0010950	positive regulation of endopeptidase activity		0.0003159	1	0.003168	0.02956	13	199	F2R,F3,DLC1,PMAIP1,CCN1,MIR21,CCN2,MYC,PERP,DAP,BCL10,TNFSF15,LYN
GO: Biological Process	GO:0019216	regulation of lipid metabolic process		0.0003221	1	0.003226	0.0301	22	460	ME1,ADM,FHL2,FLT1,ANXA1,CREBL2,IGFBP7,CCN1,ANKRD1,PRKCD,DKK3,DBI,TNFRSF21,LACTB,CAPN2,CAV1,LDLR,TGFB1,EGR1,ANGPTL4,LYN,PC
GO: Biological Process	GO:1901879	regulation of protein depolymerization		0.000324	1	0.003239	0.03022	9	103	EPS8,TWF2,F2RL1,CIB1,GAS2L1,MYH9,WDR1,DSTN,STMN2
GO: Molecular Function	GO:0043236	laminin binding		9.176e-05	0.0812	0.003248	0.02392	6	34	ITGA6,ITGB1,NID1,ECM1,LGALS1,THBS1
GO: Biological Process	GO:0032943	mononuclear cell proliferation		0.0003265	1	0.003259	0.03041	18	339	TNFSF4,SH3RF1,ANXA1,MSN,MIR21,PRKCD,MYD88,IMPDH1,TICAM1,IRF1,TNFRSF21,RAC2,TGFB1,TGFBR2,TLR4,CD44,CD151,LYN
GO: Biological Process	GO:0043536	positive regulation of blood vessel endothelial cell migration		0.0003276	1	0.003265	0.03047	8	82	HIF1A,HSPB1,JCAD,CIB1,ANXA1,SRPX2,TGFB1,THBS1
GO: Biological Process	GO:0019725	cellular homeostasis		0.0003344	1	0.003325	0.03103	41	1109	HIF1A,HK1,TCIRG1,F2R,F2RL1,F2RL2,ADM,SLC2A10,CAMK2N1,NALF1,PLCD1,GSTO1,RASA3,WNT5A,MT1E,MT2A,STC2,FTL,SH3BGRL3,CYBA,MYC,DBI,ITPR2,ITPR3,QSOX1,BNIP3,PTPRN,RAC2,RTN4,CAV1,SELENON,LEPR,LGALS1,TGFB1,TGM2,P4HB,LOX,PRDX1,LRP1,UBASH3B,LYN
GO: Biological Process	GO:0097191	extrinsic apoptotic signaling pathway		0.0003347	1	0.003325	0.03103	15	254	TNFSF4,SRPX,PMAIP1,CIB1,SH3RF1,PEA15,SP100,ITGA6,ITM2C,BCL10,CAV1,TGFB1,THBS1,TIMP3,TNFAIP3
GO: Biological Process	GO:0072503	cellular divalent inorganic cation homeostasis		0.0003362	1	0.003335	0.03112	25	557	TCIRG1,F2R,F2RL1,F2RL2,ADM,NALF1,PLCD1,GSTO1,RASA3,WNT5A,MT1E,MT2A,STC2,CYBA,DBI,ITPR2,ITPR3,BNIP3,CAV1,SELENON,TGFB1,TGM2,LRP1,UBASH3B,LYN
GO: Biological Process	GO:0071604	transforming growth factor beta production		0.0003394	1	0.003361	0.03136	6	45	HIF1A,MET,FBLN1,FN1,THBS1,FURIN
GO: Biological Process	GO:1903793	positive regulation of anion transport		0.00034	1	0.003363	0.03138	26	590	HIF1A,ACTB,F2RL1,MET,CAMK2N1,LIPG,PLCD1,PMAIP1,CIB1,ANXA2,ABLIM3,CREBL2,ANKRD1,PRKCD,CYBA,SYTL2,DBI,ITGB1,MTCL1,RAC2,RTN4,CAV1,LEPR,TGFB1,TLR4,LRP1
GO: Biological Process	GO:0090303	positive regulation of wound healing		0.0003469	1	0.003425	0.03195	7	63	ACTG1,F2R,F3,ANXA1,MYLK,ITGB1,THBS1
GO: Biological Process	GO:0001701	in utero embryonic development		0.0003476	1	0.003427	0.03197	24	526	HIF1A,MAN2A1,MBNL1,PHLDA2,CITED2,ADM,PLCD1,CCN1,PLPP4,MYH9,MYO1E,PSPH,ITGA4,ITGB1,JUNB,NRK,PLOD3,RTN4,CAPN2,PTPN18,FOSL1,TGFBR2,FURIN,EPAS1
GO: Molecular Function	GO:0015057	thrombin-activated receptor activity		0.0001051	0.09301	0.003445	0.02537	3	5	F2R,F2RL1,F2RL2
GO: Molecular Function	GO:0098639	collagen binding involved in cell-matrix adhesion		0.0001051	0.09301	0.003445	0.02537	3	5	ITGA11,ITGA1,ITGB1
GO: Cellular Component	GO:0005768	endosome		0.0003711	0.2308	0.003551	0.0249	39	1033	RIN3,CORO1C,TCIRG1,F2R,F2RL1,EHD3,EHBP1L1,NDRG1,LIPG,MMP14,FLT1,ANXA1,ANXA2,SHC1,RHOB,ARHGAP1,DKK1,IKBKE,CST3,PRKCD,CYBA,MYD88,TICAM1,THSD1,ITGB1,PTPRN,UNC93B1,RAB32,RAB27B,WIPI1,TCN2,STMN2,CAV1,ECE1,LDLR,FURIN,TLR4,LRP1,PLIN3
GO: Biological Process	GO:0051250	negative regulation of lymphocyte activation		0.0003618	1	0.003561	0.03322	12	176	TNFSF4,HSPB1,ANXA1,MIR21,IL4R,AXL,IRF1,TNFRSF21,TGFB1,CD44,TNFAIP3,LYN
GO: Biological Process	GO:0045064	T-helper 2 cell differentiation		0.0003691	1	0.003621	0.03379	4	17	TNFSF4,ANXA1,IL4R,IRF1
GO: Biological Process	GO:0038065	collagen-activated signaling pathway		0.0003691	1	0.003621	0.03379	4	17	COL1A1,COL4A1,ITGA11,UBASH3B
GO: Biological Process	GO:0003094	glomerular filtration		0.0003707	1	0.003631	0.03388	5	30	F2R,F2RL1,CORO2B,CYBA,MYO1E
GO: Biological Process	GO:0001818	negative regulation of cytokine production		0.0003733	1	0.003646	0.03402	20	403	F2RL1,TNFSF4,SLC2A10,MET,FBLN1,FN1,ANXA1,ZFP36,ISG15,IKBKE,MIR21,AXL,SIRPA,TNFRSF21,TGFB1,THBS1,FURIN,TLR4,ERRFI1,TNFAIP3
GO: Biological Process	GO:0051480	regulation of cytosolic calcium ion concentration		0.0003733	1	0.003646	0.03402	20	403	F2R,F2RL1,F2RL2,ADM,NALF1,PLCD1,GSTO1,RASA3,WNT5A,CYBA,DBI,ITPR2,ITPR3,CAV1,SELENON,TGFB1,TGM2,LRP1,UBASH3B,LYN
GO: Biological Process	GO:0045638	negative regulation of myeloid cell differentiation		0.0003739	1	0.003646	0.03402	9	105	CIB1,ZFP36,GAS2L1,MYC,TCTA,TLR4,UBASH3B,LYN,TRIB1
GO: Biological Process	GO:0031329	regulation of cellular catabolic process		0.0003776	1	0.003677	0.03431	35	901	HIF1A,SH3BP4,MET,CLU,HSPB1,VIM,ANXA2,ZFP36,MSN,IGFBP3,CST3,MIR21,PRKCD,MYC,MYD88,TICAM1,DAP,DBI,QSOX1,BNIP3,ZFP36L2,TRIM8,MTCL1,RALB,DEPP1,CAV1,LDLR,LEPR,TIMP2,TIMP3,LZTS1,FURIN,LRP1,TNFAIP3,TRIB1
GO: Biological Process	GO:0009894	regulation of catabolic process		0.0003816	1	0.003688	0.03441	40	1080	HIF1A,SH3BP4,MET,SERPINE2,CLU,HSPB1,CUL4B,VIM,ANXA2,WNT5A,ZFP36,MSN,IGFBP3,CST3,MIR21,PRKCD,MYC,MYD88,TICAM1,DAP,DBI,ITGB1,QSOX1,BNIP3,IER3,ZFP36L2,TRIM8,MTCL1,RALB,DEPP1,CAV1,LDLR,LEPR,TIMP2,TIMP3,LZTS1,FURIN,LRP1,TNFAIP3,TRIB1
GO: Biological Process	GO:0030865	cortical cytoskeleton organization		0.0003825	1	0.003688	0.03441	7	64	ACTN1,RHOB,RHOC,RND3,WDR1,RAC2,CAVIN3
GO: Biological Process	GO:0014009	glial cell proliferation		0.0003825	1	0.003688	0.03441	7	64	ETV5,CLU,VIM,MYC,DBI,LEPR,LYN
GO: Biological Process	GO:0045620	negative regulation of lymphocyte differentiation		0.0003825	1	0.003688	0.03441	7	64	TNFSF4,HSPB1,ANXA1,MIR21,IL4R,IRF1,CD44
GO: Biological Process	GO:0060323	head morphogenesis		0.0003834	1	0.003688	0.03441	6	46	RRAS,CSRNP1,MMP2,COL1A1,DKK1,TGFB1
GO: Biological Process	GO:0001990	regulation of systemic arterial blood pressure by hormone		0.0003834	1	0.003688	0.03441	6	46	F2R,F2RL1,G6PD,CTSZ,CYBA,ECE1
GO: Biological Process	GO:0032570	response to progesterone		0.0003834	1	0.003688	0.03441	6	46	FOS,FOSB,CAV1,FOSL1,TGFB1,THBS1
GO: Biological Process	GO:0045622	regulation of T-helper cell differentiation		0.0003834	1	0.003688	0.03441	6	46	TNFSF4,ANXA1,MIR21,IL4R,IRF1,NFKBIZ
GO: Biological Process	GO:0061180	mammary gland epithelium development		0.0003864	1	0.003711	0.03462	8	84	HIF1A,ETV4,ETV5,WNT5A,CCND1,RTN4,TGFB1,ORAI1
GO: Molecular Function	GO:0002020	protease binding		0.0001187	0.105	0.003751	0.02762	20	350	CD109,F3,FBLN1,SERPINE2,COL1A1,FN1,ANXA2,CST3,CSTB,ITGB1,BCL10,TFPI2,CAV1,ECM1,LDLR,TIMP2,TIMP3,FURIN,LRP1,TNFAIP3
GO: Molecular Function	GO:0005509	calcium ion binding		0.000126	0.1115	0.003846	0.02832	34	773	ACTN1,EHD3,S100A6,S100A11,FBLN1,MYL9,HPCAL1,PLCD1,CIB1,S100A16,ANXA1,ANXA2,ANXA5,MYL6,PSPH,ADGRL4,ITPR2,ITPR3,FAM20C,NID1,CD248,CAPN2,STMN2,VWCE,SELENON,LDLR,TGM2,THBS1,THBS2,LOXL2,LRP1,ADGRE5,CDH13,RCN3
GO: Biological Process	GO:0032637	interleukin-8 production		0.0004011	1	0.003847	0.03589	9	106	F2R,F2RL1,F3,ANXA1,WNT5A,MYD88,AFAP1L2,BCL10,TLR4
GO: Cellular Component	GO:0005764	lysosome		0.0004199	0.2611	0.003898	0.02733	30	726	TCIRG1,MGST1,CPQ,EVA1A,SDC2,CAP1,PCYOX1,VAT1,ANXA1,ANXA2,CST3,SDC3,PRKCD,FTL,CTSZ,IMPDH1,BGN,CYB5R3,ITM2C,BCL10,UNC93B1,RAP1B,MAN2B2,TCN2,CAPN2,ECE1,LDLR,PLBD2,LRP1,TNFAIP3
GO: Cellular Component	GO:0000323	lytic vacuole		0.0004199	0.2611	0.003898	0.02733	30	726	TCIRG1,MGST1,CPQ,EVA1A,SDC2,CAP1,PCYOX1,VAT1,ANXA1,ANXA2,CST3,SDC3,PRKCD,FTL,CTSZ,IMPDH1,BGN,CYB5R3,ITM2C,BCL10,UNC93B1,RAP1B,MAN2B2,TCN2,CAPN2,ECE1,LDLR,PLBD2,LRP1,TNFAIP3
GO: Biological Process	GO:0030855	epithelial cell differentiation		0.0004177	1	0.003999	0.03731	35	906	SPRY2,HIF1A,CD109,ETV4,EXT1,F2RL1,SPRED3,MET,UGCG,PLAUR,TAGLN2,VCL,COL4A1,VIM,ANXA1,WNT5A,ZFP36,MSN,MIR21,MYD88,MYO1E,PERP,CCND1,FAM20C,RAP1B,PLOD3,TCF21,RTN4,CAV1,TGFB1,TGFB1I1,FRMD6,FURIN,ERRFI1,ENG
GO: Cellular Component	GO:0042568	insulin-like growth factor binary complex		0.0004589	0.2855	0.004021	0.02819	2	2	IGFBP3,IGFBP6
GO: Cellular Component	GO:0034665	integrin alpha1-beta1 complex		0.0004589	0.2855	0.004021	0.02819	2	2	ITGA1,ITGB1
GO: Cellular Component	GO:0034681	integrin alpha11-beta1 complex		0.0004589	0.2855	0.004021	0.02819	2	2	ITGA11,ITGB1
GO: Cellular Component	GO:0034674	integrin alpha5-beta1 complex		0.0004589	0.2855	0.004021	0.02819	2	2	ITGA5,ITGB1
GO: Biological Process	GO:0051017	actin filament bundle assembly		0.0004217	1	0.004029	0.03759	12	179	EPS8,ACTG1,ACTN1,MET,CORO2B,DLC1,RHOC,MIR21,CCN2,ITGB1,PXN,CALD1
GO: Biological Process	GO:0045216	cell-cell junction organization		0.000422	1	0.004029	0.03759	14	232	ACTB,ACTG1,EXT1,F2R,F2RL1,VCL,RHOC,PERP,ITGB1,PVR,WDR1,CAV1,TGFB1,CDH13
GO: Biological Process	GO:0018108	peptidyl-tyrosine phosphorylation		0.0004234	1	0.004035	0.03765	20	407	HK1,MET,FES,FLT1,SHC1,PRKCD,AXL,IRF1,ITGA5,ITGB1,AFAP1L2,PXN,MVP,SH2B3,CAV1,TGFB1,TLR4,ERRFI1,CD44,LYN
GO: Molecular Function	GO:0019904	protein domain specific binding		0.0001398	0.1237	0.00404	0.02974	36	842	HIF1A,SHISA5,ACTN1,CITED2,DLC1,ARHGAP31,ARHGAP29,PLAUR,SDC2,VASP,VIM,SGIP1,FN1,WNT5A,POU2F2,BCAR1,ARHGAP1,PRKCD,SNTB1,CYBA,MYD88,SP100,MYH9,ADAM19,DAP,SIRPA,ITGB1,AFAP1L2,PXN,BCL10,RAB27B,ADAM12,TGM2,ERRFI1,OSTF1,LYN
GO: Molecular Function	GO:0031994	insulin-like growth factor I binding		0.0001461	0.1293	0.00404	0.02974	4	13	IGFBP3,IGFBP4,IGFBP6,ITGA6
GO: Molecular Function	GO:0017017	MAP kinase tyrosine/serine/threonine phosphatase activity		0.0001461	0.1293	0.00404	0.02974	4	13	DUSP1,DUSP4,DUSP5,DUSP6
GO: Biological Process	GO:0032652	regulation of interleukin-1 production		0.0004297	1	0.00408	0.03807	10	130	HK1,F2R,HSPB1,ANXA1,WNT5A,SIRPA,EGR1,TLR4,ERRFI1,TNFAIP3
GO: Biological Process	GO:2000106	regulation of leukocyte apoptotic process		0.00043	1	0.00408	0.03807	9	107	HIF1A,TNFSF4,ANXA1,WNT5A,MYC,AXL,BCL10,CD44,LYN
GO: Biological Process	GO:0002532	production of molecular mediator involved in inflammatory response		0.00043	1	0.00408	0.03807	9	107	HIF1A,GPSM3,MIR21,IL4R,MYD88,TICAM1,SIRPA,TLR4,LYN
GO: Biological Process	GO:0035722	interleukin-12-mediated signaling pathway		0.0004318	1	0.004092	0.03818	6	47	GSTO1,CNN2,ANXA2,MSN,RAP1B,P4HB
GO: Biological Process	GO:0001783	B cell apoptotic process		0.0004344	1	0.004097	0.03823	5	31	MYC,TNFRSF21,BCL10,CD44,LYN
GO: Biological Process	GO:0097205	renal filtration		0.0004344	1	0.004097	0.03823	5	31	F2R,F2RL1,CORO2B,CYBA,MYO1E
GO: Biological Process	GO:0046885	regulation of hormone biosynthetic process		0.0004344	1	0.004097	0.03823	5	31	HIF1A,ADM,STC2,DKK3,EGR1
GO: Biological Process	GO:1901699	cellular response to nitrogen compound		0.0004401	1	0.004145	0.03867	31	769	ACTB,TCIRG1,TNFSF4,SH3BP4,PKM,MMP2,COL1A1,COL4A1,VIM,HTR7,ANXA5,SHC1,BCAR1,PRKCD,IRF1,ITGA4,ITPR2,ITPR3,PXN,RALB,RAP1B,CAPN2,CAV1,SELENON,KLF16,THBS1,EGR1,TLR4,ERRFI1,LRP1,LYN
GO: Biological Process	GO:0006875	cellular metal ion homeostasis		0.0004416	1	0.004152	0.03874	28	667	HIF1A,TCIRG1,F2R,F2RL1,F2RL2,ADM,NALF1,PLCD1,GSTO1,RASA3,WNT5A,MT1E,MT2A,STC2,FTL,CYBA,MYC,DBI,ITPR2,ITPR3,BNIP3,CAV1,SELENON,TGFB1,TGM2,LRP1,UBASH3B,LYN
GO: Biological Process	GO:0055074	calcium ion homeostasis		0.0004433	1	0.004163	0.03884	24	535	TCIRG1,F2R,F2RL1,F2RL2,ADM,CAMK2N1,NALF1,PLCD1,GSTO1,RASA3,WNT5A,STC2,CYBA,DBI,ITPR2,ITPR3,BNIP3,CAV1,SELENON,TGFB1,TGM2,LRP1,UBASH3B,LYN
GO: Cellular Component	GO:0031143	pseudopodium		0.0004827	0.3002	0.00417	0.02923	4	18	ACTN1,F2RL1,MSN,CAPN2
GO: Biological Process	GO:0032804	negative regulation of low-density lipoprotein particle receptor catabolic process		0.0004507	1	0.004195	0.03914	2	2	ANXA2,FURIN
GO: Biological Process	GO:0048694	positive regulation of collateral sprouting of injured axon		0.0004507	1	0.004195	0.03914	2	2	RTN4,LRP1
GO: Biological Process	GO:0048693	regulation of collateral sprouting of injured axon		0.0004507	1	0.004195	0.03914	2	2	RTN4,LRP1
GO: Biological Process	GO:0048674	collateral sprouting of injured axon		0.0004507	1	0.004195	0.03914	2	2	RTN4,LRP1
GO: Biological Process	GO:0060723	regulation of cell proliferation involved in embryonic placenta development		0.0004507	1	0.004195	0.03914	2	2	PHLDA2,NRK
GO: Biological Process	GO:0060721	regulation of spongiotrophoblast cell proliferation		0.0004507	1	0.004195	0.03914	2	2	PHLDA2,NRK
GO: Biological Process	GO:0050867	positive regulation of cell activation		0.0004568	1	0.004246	0.03961	22	472	F2RL1,TNFSF4,MMP14,ANXA1,WNT5A,MIR21,CCN2,IL4R,MYD88,AXL,TICAM1,IRF1,SIRPA,BCL10,NFKBIZ,CAV1,LGALS1,TGFB1,TGFBR2,THBS1,TLR4,LYN
GO: Biological Process	GO:0043087	regulation of GTPase activity		0.0004583	1	0.004253	0.03969	23	504	SPRY2,RIN3,CORO1C,F2R,F2RL1,SH3BP4,MET,DLC1,ARHGAP31,ARHGAP29,ARHGEF19,RASA3,WNT5A,ARHGAP1,RIN1,ARHGDIB,MIR21,ARHGAP18,ITGA6,ITGB1,STXBP5,ARAP3,ERRFI1
GO: Biological Process	GO:1903557	positive regulation of tumor necrosis factor superfamily cytokine production		0.0004606	1	0.004261	0.03976	9	108	CLU,HSPB1,WNT5A,CYBA,MYD88,TICAM1,BCL10,THBS1,TLR4
GO: Biological Process	GO:0010717	regulation of epithelial to mesenchymal transition		0.0004606	1	0.004261	0.03976	9	108	SPRY2,SPRED3,COL1A1,MIR21,TGFB1,TGFB1I1,TGFBR2,LOXL2,ENG
GO: Biological Process	GO:0018212	peptidyl-tyrosine modification		0.0004646	1	0.004293	0.04005	20	410	HK1,MET,FES,FLT1,SHC1,PRKCD,AXL,IRF1,ITGA5,ITGB1,AFAP1L2,PXN,MVP,SH2B3,CAV1,TGFB1,TLR4,ERRFI1,CD44,LYN
GO: Biological Process	GO:0001977	renal system process involved in regulation of blood volume		0.0004667	1	0.004299	0.04011	4	18	F2R,F2RL1,CORO2B,CYBA
GO: Biological Process	GO:0034134	toll-like receptor 2 signaling pathway		0.0004667	1	0.004299	0.04011	4	18	F2RL1,CYBA,TNFAIP3,LYN
GO: Biological Process	GO:0032667	regulation of interleukin-23 production		0.0004778	1	0.004376	0.04083	3	8	MYD88,TGFB1,TLR4
GO: Biological Process	GO:1905005	regulation of epithelial to mesenchymal transition involved in endocardial cushion formation		0.0004778	1	0.004376	0.04083	3	8	TGFB1,TGFBR2,ENG
GO: Biological Process	GO:0032627	interleukin-23 production		0.0004778	1	0.004376	0.04083	3	8	MYD88,TGFB1,TLR4
GO: Biological Process	GO:0002513	tolerance induction to self antigen		0.0004778	1	0.004376	0.04083	3	8	TGFB1,TGFBR2,LYN
GO: Biological Process	GO:0051701	biological process involved in interaction with host		0.0004798	1	0.004389	0.04095	14	235	MET,FBLN1,MYC,AXL,ITGA5,ITGB1,PTX3,PVR,TRIM8,CAV1,LDLR,LGALS1,P4HB,PC
GO: Biological Process	GO:0070302	regulation of stress-activated protein kinase signaling cascade		0.0004823	1	0.004405	0.0411	13	208	F2RL1,MET,SH3RF1,WNT5A,CCN2,SH3RF3,MYC,MYD88,SIRPA,DUSP1,TLR4,PRDX1,LYN
GO: Biological Process	GO:0006816	calcium ion transport		0.0004835	1	0.004409	0.04114	22	474	F2R,EHD3,NALF1,GSTO1,RASA3,ANXA2,STC2,MIR21,PLPP4,CCN2,G6PD,CYBA,MYLK,DBI,ITPR2,ITPR3,CAV1,SELENON,TGFB1,ORAI1,UBASH3B,LYN
GO: Biological Process	GO:0051249	regulation of lymphocyte activation		0.0004841	1	0.004409	0.04114	25	571	TNFSF4,MMP14,HSPB1,SH3RF1,ANXA1,MIR21,IL4R,MYD88,AXL,TICAM1,IRF1,SIRPA,TNFRSF21,ZFP36L2,BCL10,RAC2,NFKBIZ,CAV1,LGALS1,TGFB1,TGFBR2,TLR4,CD44,TNFAIP3,LYN
GO: Cellular Component	GO:0005581	collagen trimer		0.0005201	0.3235	0.004409	0.03091	8	87	CTHRC1,SCARA3,COL1A1,COL4A1,COL5A1,COL8A1,COL12A1,LOX
GO: Cellular Component	GO:0098862	cluster of actin-based cell projections		0.0005245	0.3262	0.004409	0.03091	13	208	EPS8,RGS19,TWF2,ACTN1,SLC9A3R2,CLIC1,PLEC,MPP1,RHOC,MYH9,MYL6,MYO1E,ITPR3
GO: Biological Process	GO:0051494	negative regulation of cytoskeleton organization		0.0004897	1	0.004453	0.04155	12	182	EPS8,TWF2,MET,CORO2B,DLC1,CIB1,GAS2L1,MIR21,PRKCD,MYH9,STMN2,TMSB10
GO: Biological Process	GO:0051962	positive regulation of nervous system development		0.0004935	1	0.004481	0.04181	18	351	HIF1A,MAN2A1,ETV5,TWF2,MET,SERPINE2,VIM,FN1,SEMA7A,MYC,SRPX2,AMIGO2,RTN4,TGFB1,THBS2,LRP1,ADGRE5,LYN
GO: Biological Process	GO:0050921	positive regulation of chemotaxis		0.0005012	1	0.004544	0.0424	11	157	F2RL1,F3,MET,HSPB1,FN1,WNT5A,GPSM3,RAC2,TGFB1,THBS1,CDH13
GO: Biological Process	GO:1903039	positive regulation of leukocyte cell-cell adhesion		0.0005023	1	0.004548	0.04243	15	264	TNFSF4,ANXA1,MIR21,IL4R,IRF1,SIRPA,ITGA4,BCL10,NFKBIZ,CAV1,LGALS1,TGFB1,TGFBR2,CD44,LYN
GO: Biological Process	GO:0002011	morphogenesis of an epithelial sheet		0.0005074	1	0.004588	0.0428	7	67	COL5A1,WNT5A,RHOC,CCN1,ITGA5,CD44,CD151
GO: Biological Process	GO:1901216	positive regulation of neuron death		0.0005149	1	0.004649	0.04337	10	133	CLU,PMAIP1,FOS,WNT5A,DKK1,CTSZ,ITGA1,CAPN2,EGR1,TLR4
GO: Biological Process	GO:0032651	regulation of interleukin-1 beta production		0.000527	1	0.004738	0.04421	9	110	HK1,F2R,HSPB1,WNT5A,SIRPA,EGR1,TLR4,ERRFI1,TNFAIP3
GO: Biological Process	GO:0070301	cellular response to hydrogen peroxide		0.000527	1	0.004738	0.04421	9	110	MET,ANXA1,RHOB,MIR21,PRKCD,AXL,SIRPA,BNIP3,TNFAIP3
GO: Biological Process	GO:0046889	positive regulation of lipid biosynthetic process		0.000527	1	0.004738	0.04421	9	110	ADM,ANXA1,CREBL2,CCN1,PRKCD,DBI,CAPN2,LDLR,PC
GO: Biological Process	GO:0001959	regulation of cytokine-mediated signaling pathway		0.00054	1	0.004848	0.04523	12	184	HIF1A,F2RL1,H2BC21,WNT5A,IKBKE,MIR21,AXL,PXDN,SH2B3,CAV1,ECM1,TNFAIP3
GO: Biological Process	GO:2000116	regulation of cysteine-type endopeptidase activity		0.0005433	1	0.00487	0.04544	15	266	F2R,F3,DLC1,PLAUR,PMAIP1,SH3RF1,CCN1,CCN2,MYC,PERP,DAP,BCL10,TNFSF15,THBS1,CD44
GO: Biological Process	GO:0043281	regulation of cysteine-type endopeptidase activity involved in apoptotic process		0.0005443	1	0.004873	0.04546	14	238	F2R,F3,DLC1,PLAUR,PMAIP1,SH3RF1,CCN1,CCN2,MYC,DAP,BCL10,TNFSF15,THBS1,CD44
GO: Biological Process	GO:0071887	leukocyte apoptotic process		0.0005462	1	0.004883	0.04556	10	134	HIF1A,TNFSF4,ANXA1,WNT5A,MYC,AXL,TNFRSF21,BCL10,CD44,LYN
GO: Biological Process	GO:0002695	negative regulation of leukocyte activation		0.0005522	1	0.004929	0.04599	13	211	TNFSF4,HSPB1,ANXA1,MIR21,IL4R,AXL,IRF1,TNFRSF21,LDLR,TGFB1,CD44,TNFAIP3,LYN
GO: Biological Process	GO:0051893	regulation of focal adhesion assembly		0.0005556	1	0.004945	0.04614	7	68	CORO1C,ACTG1,DLC1,MMP14,VCL,THBS1,LRP1
GO: Biological Process	GO:0090109	regulation of cell-substrate junction assembly		0.0005556	1	0.004945	0.04614	7	68	CORO1C,ACTG1,DLC1,MMP14,VCL,THBS1,LRP1
GO: Biological Process	GO:0002687	positive regulation of leukocyte migration		0.0005575	1	0.004956	0.04624	11	159	F2RL1,TNFSF4,CD99,MMP14,WNT5A,GPSM3,ITGA4,RAC2,RTN4,TGFB1,THBS1
GO: Biological Process	GO:0071772	response to BMP		0.0005668	1	0.005024	0.04687	12	185	EXT1,FOXD1,WNT5A,DKK1,CCN1,MIR21,HTRA3,CAV1,TGFB1,ADAMTS12,EGR1,ENG
GO: Biological Process	GO:0071773	cellular response to BMP stimulus		0.0005668	1	0.005024	0.04687	12	185	EXT1,FOXD1,WNT5A,DKK1,CCN1,MIR21,HTRA3,CAV1,TGFB1,ADAMTS12,EGR1,ENG
GO: Cellular Component	GO:0101002	ficolin-1-rich granule		0.0006132	0.3814	0.005085	0.03565	12	185	TCIRG1,PKM,VCL,YPEL5,CST3,CSTB,CTSZ,IMPDH1,SIRPA,MVP,TIMP2,OSTF1
GO: Biological Process	GO:0034111	negative regulation of homotypic cell-cell adhesion		0.0005813	1	0.005139	0.04795	4	19	SERPINE2,PRKCD,SH2B3,UBASH3B
GO: Biological Process	GO:0045623	negative regulation of T-helper cell differentiation		0.0005813	1	0.005139	0.04795	4	19	TNFSF4,ANXA1,IL4R,IRF1
GO: Biological Process	GO:0002828	regulation of type 2 immune response		0.0005862	1	0.005167	0.04821	5	33	TNFSF4,ANXA1,IL4R,IRF1,ECM1
GO: Biological Process	GO:0003081	regulation of systemic arterial blood pressure by renin-angiotensin		0.0005862	1	0.005167	0.04821	5	33	F2R,F2RL1,G6PD,CTSZ,CYBA
GO: Biological Process	GO:0062207	regulation of pattern recognition receptor signaling pathway		0.0006011	1	0.005292	0.04937	9	112	F2RL1,CYBA,TICAM1,IRF1,RTN4,CAV1,TLR4,TNFAIP3,LYN
GO: Biological Process	GO:0030278	regulation of ossification		0.0006136	1	0.005394	0.05032	10	136	HIF1A,WNT5A,DKK1,RFLNB,CCN1,ISG15,FAM20C,ECM1,CREB3L1,TGFB1
GO: Biological Process	GO:0060348	bone development		0.000616	1	0.005407	0.05045	14	241	EXT1,CITED2,MMP14,COL1A1,FLI1,ANXA2,RFLNB,BGN,FAM20C,SH2B3,TGFBR2,THBS1,LOX,ENG
GO: Biological Process	GO:0052126	movement in host environment		0.0006236	1	0.005466	0.051	12	187	MET,AXL,ITGA5,ITGB1,PTX3,PVR,TRIM8,CAV1,LDLR,LGALS1,P4HB,PC
GO: Biological Process	GO:0045926	negative regulation of growth		0.0006349	1	0.005558	0.05186	16	299	HIF1A,SH3BP4,CITED2,SERPINE2,SEMA7A,WNT5A,GAS2L1,MT1E,MT2A,STC2,G6PD,DCBLD2,CCDC85B,RTN4,TGFB1,TGFBR2
GO: Biological Process	GO:0006874	cellular calcium ion homeostasis		0.000667	1	0.005831	0.05441	23	518	TCIRG1,F2R,F2RL1,F2RL2,ADM,NALF1,PLCD1,GSTO1,RASA3,WNT5A,STC2,CYBA,DBI,ITPR2,ITPR3,BNIP3,CAV1,SELENON,TGFB1,TGM2,LRP1,UBASH3B,LYN
GO: Biological Process	GO:0009896	positive regulation of catabolic process		0.0006925	1	0.006045	0.0564	22	487	HIF1A,SH3BP4,CLU,CUL4B,WNT5A,ZFP36,MSN,IGFBP3,PRKCD,MYC,TICAM1,BNIP3,IER3,ZFP36L2,TRIM8,RALB,CAV1,LDLR,FURIN,LRP1,TNFAIP3,TRIB1
GO: Biological Process	GO:0002696	positive regulation of leukocyte activation		0.0006935	1	0.006046	0.05641	21	455	F2RL1,TNFSF4,MMP14,ANXA1,WNT5A,MIR21,IL4R,MYD88,AXL,TICAM1,IRF1,SIRPA,BCL10,NFKBIZ,CAV1,LGALS1,TGFB1,TGFBR2,THBS1,TLR4,LYN
GO: Biological Process	GO:0071453	cellular response to oxygen levels		0.0006955	1	0.006055	0.05649	14	244	HIF1A,CITED2,NDRG1,PMAIP1,STC2,ANKRD1,MIR21,MYC,BNIP3,RTN4,CAV1,EGR1,P4HB,EPAS1
GO: Biological Process	GO:1902949	positive regulation of tau-protein kinase activity		0.0007055	1	0.006134	0.05723	3	9	CLU,DKK1,EGR1
GO: Biological Process	GO:0051403	stress-activated MAPK cascade		0.0007066	1	0.006134	0.05724	16	302	F2RL1,MET,SH3RF1,WNT5A,ZFP36,CCN2,SH3RF3,MYC,MYD88,SIRPA,NRK,BCL10,DUSP1,TLR4,PRDX1,TRIB1
GO: Cellular Component	GO:0030659	cytoplasmic vesicle membrane		0.0007515	0.4674	0.00615	0.04312	32	822	ABCC4,CD109,TCIRG1,ACTN1,MGST1,PLAU,PLAUR,SGIP1,ANXA1,WNT5A,MSN,CYBA,SIRPA,ITPR2,ITPR3,STK10,PTPRN,TSPAN14,RAB32,RAB27B,RAC2,RAP1B,STXBP5,CAV1,LDLR,MYOF,FURIN,CD44,LRP1,CD59,LHFPL2,ADGRE5
GO: Biological Process	GO:0051279	regulation of release of sequestered calcium ion into cytosol		0.0007133	1	0.006179	0.05766	8	92	F2R,GSTO1,CYBA,DBI,SELENON,TGFB1,UBASH3B,LYN
GO: Biological Process	GO:2000341	regulation of chemokine (C-X-C motif) ligand 2 production		0.0007147	1	0.006179	0.05766	4	20	F2RL1,MYD88,TLR4,LRP1
GO: Biological Process	GO:0072567	chemokine (C-X-C motif) ligand 2 production		0.0007147	1	0.006179	0.05766	4	20	F2RL1,MYD88,TLR4,LRP1
GO: Biological Process	GO:0071456	cellular response to hypoxia		0.0007178	1	0.006198	0.05783	13	217	HIF1A,CITED2,NDRG1,PMAIP1,STC2,ANKRD1,MIR21,MYC,BNIP3,RTN4,EGR1,P4HB,EPAS1
GO: Biological Process	GO:0044409	entry into host		0.000722	1	0.00621	0.05794	11	164	MET,AXL,ITGA5,ITGB1,PTX3,PVR,TRIM8,CAV1,LDLR,LGALS1,P4HB
GO: Biological Process	GO:0032507	maintenance of protein location in cell		0.0007222	1	0.00621	0.05794	7	71	HK1,TWF2,SP100,CHCHD10,SYNE1,CAV1,TMSB10
GO: Biological Process	GO:0032613	interleukin-10 production		0.0007222	1	0.00621	0.05794	7	71	F2RL1,TNFSF4,ISG15,PRKCD,G6PD,TNFRSF21,TLR4
GO: Biological Process	GO:0045446	endothelial cell differentiation		0.0007274	1	0.006247	0.05828	10	139	F2RL1,MET,VCL,MSN,MIR21,MYD88,RAP1B,PLOD3,RTN4,ENG
GO: Biological Process	GO:0034762	regulation of transmembrane transport		0.0007321	1	0.006278	0.05858	27	655	HK1,ACTB,TCIRG1,F2R,EHD3,SLC9A3R2,MET,CLIC1,GSTO1,CREBL2,SLC2A1,MIR21,PRKCD,PEA15,G6PD,CYBA,MYC,FXYD5,DBI,ITGB1,WDR1,CAV1,SELENON,TGFB1,THBS1,UBASH3B,LYN
GO: Biological Process	GO:0007517	muscle organ development		0.0007338	1	0.006284	0.05863	19	394	MBNL1,CITED2,MET,ITGA11,FOS,WNT5A,NIBAN2,ANKRD1,MYC,MYL6,MYLK,PDLIM3,TCF21,CAV1,SELENON,TGFB1,EGR1,LOX,ENG
GO: Biological Process	GO:0097028	dendritic cell differentiation		0.0007496	1	0.006411	0.05982	6	52	F2RL1,AXL,LGALS1,TGFB1,TGFBR2,LYN
GO: Biological Process	GO:0048871	multicellular organismal homeostasis		0.0007564	1	0.00646	0.06027	25	589	ACTB,ACTG1,TCIRG1,EXT1,F2R,MET,UGCG,HSPB1,VCL,SGIP1,SLC2A1,CCN2,IL4R,ITGB1,RAC2,CAV1,LEPR,TGFB1,EGR1,TLR4,PRDX1,TNFAIP3,UBASH3B,EPAS1,RCN3
GO: Biological Process	GO:0070663	regulation of leukocyte proliferation		0.0007649	1	0.006524	0.06087	15	275	TNFSF4,SH3RF1,ANXA1,MIR21,MYD88,TICAM1,IRF1,TNFRSF21,RAC2,TGFB1,TGFBR2,TLR4,CD44,TNFAIP3,LYN
GO: Biological Process	GO:0043244	regulation of protein-containing complex disassembly		0.000769	1	0.006551	0.06112	10	140	EPS8,TWF2,F2RL1,CIB1,GAS2L1,MYH9,BNIP3,WDR1,DSTN,STMN2
GO: Biological Process	GO:2000515	negative regulation of CD4-positive, alpha-beta T cell activation		0.0007746	1	0.006582	0.06141	5	35	TNFSF4,ANXA1,IL4R,IRF1,CD44
GO: Biological Process	GO:0009617	response to bacterium		0.0007748	1	0.006582	0.06141	32	831	F2R,F2RL1,TNFSF4,ADM,H2BC21,MGST1,H2BC12,VIM,FOS,WNT5A,SHC1,ZFP36,MT2A,ISG15,ANKRD1,MIR21,PRKCD,NEXN,CYBA,MYD88,AXL,TICAM1,SIRPA,BNIP3,BCL10,CAPN2,CAV1,TGFB1,TLR4,TNFAIP3,LYN,TRIB1
GO: Biological Process	GO:0048146	positive regulation of fibroblast proliferation		0.0007857	1	0.006666	0.0622	7	72	S100A6,FBLN1,FN1,ANXA2,WNT5A,MYC,TGFB1
GO: Molecular Function	GO:0008233	peptidase activity		0.0002513	0.2224	0.006685	0.04922	36	868	CPA4,CD109,DCBLD1,F3,FBLN1,SERPINE2,CPQ,PLAU,MMP1,MMP2,MMP14,MMP19,FN1,ADAMTS1,ANXA2,NRIP3,CST3,CSTB,CTSZ,ADAM19,LACTB,BCL10,CAPN5,ADAMTSL1,TFPI2,CAPN2,HTRA3,CAV1,ECE1,ADAM12,ADAMTS12,TIMP2,TIMP3,FURIN,PAPPA,TNFAIP3
GO: Molecular Function	GO:0098632	cell-cell adhesion mediator activity		0.0002568	0.2273	0.006685	0.04922	7	57	S100A11,ANXA1,ANXA2,PDLIM5,NEXN,SIRPA,CNTN4
GO: Biological Process	GO:0014074	response to purine-containing compound		0.0007982	1	0.006763	0.0631	11	166	MMP19,COL1A1,FOS,FOSB,ITPR2,ITPR3,PTPRN,RAP1B,DUSP1,SELENON,FOSL1
GO: Molecular Function	GO:0033549	MAP kinase phosphatase activity		0.0002692	0.2382	0.006807	0.05012	4	15	DUSP1,DUSP4,DUSP5,DUSP6
GO: Biological Process	GO:0040008	regulation of growth		0.0008102	1	0.006855	0.06396	31	798	HIF1A,MGLL,TWF2,SH3BP4,CITED2,SERPINE2,MMP14,CIB1,SGIP1,FN1,SEMA7A,WNT5A,SHC1,BCAR1,GAS2L1,MT1E,MT2A,IGFBP3,IGFBP4,IGFBP7,STC2,G6PD,DCBLD2,CYBA,CCDC85B,RTN4,DUSP6,TGFB1,TGFBR2,CD44,LRP1
GO: Biological Process	GO:0051924	regulation of calcium ion transport		0.0008128	1	0.006859	0.06399	16	306	F2R,EHD3,GSTO1,STC2,MIR21,PLPP4,G6PD,CYBA,MYLK,DBI,CAV1,SELENON,TGFB1,ORAI1,UBASH3B,LYN
GO: Biological Process	GO:0005996	monosaccharide metabolic process		0.0008128	1	0.006859	0.06399	16	306	HIF1A,HK1,MAN2A1,PHLDA2,PKM,GSTO1,PMAIP1,SLC2A1,IGFBP3,IGFBP4,G6PD,MYC,CYB5R3,MAN2B2,LEPR,PC
GO: Biological Process	GO:0070227	lymphocyte apoptotic process		0.0008226	1	0.006932	0.06468	8	94	HIF1A,TNFSF4,WNT5A,MYC,TNFRSF21,BCL10,CD44,LYN
GO: Biological Process	GO:0002697	regulation of immune effector process		0.0008412	1	0.00708	0.06606	23	527	HK1,F2RL1,TNFSF4,CLU,MICB,FES,SEMA7A,ANXA1,WNT5A,MIR21,IL4R,TICAM1,IRF1,PVR,BCL10,RAC2,RTN4,NFKBIZ,TGFB1,TLR4,CD59,TNFAIP3,LYN
GO: Cellular Component	GO:0042827	platelet dense granule		0.0008977	0.5584	0.007159	0.05019	4	21	ABCC4,RAB27B,ECM1,TIMP3
GO: Cellular Component	GO:0098644	complex of collagen trimers		0.0008977	0.5584	0.007159	0.05019	4	21	COL1A1,COL4A1,COL5A1,COL8A1
GO: Biological Process	GO:0150116	regulation of cell-substrate junction organization		0.0008536	1	0.007169	0.06689	7	73	CORO1C,ACTG1,DLC1,MMP14,VCL,THBS1,LRP1
GO: Biological Process	GO:0031330	negative regulation of cellular catabolic process		0.0008541	1	0.007169	0.06689	15	278	MET,ANXA2,ZFP36,CST3,MIR21,MYD88,DAP,DBI,QSOX1,LEPR,TIMP2,TIMP3,LZTS1,FURIN,TNFAIP3
GO: Biological Process	GO:0071407	cellular response to organic cyclic compound		0.0008579	1	0.007184	0.06703	26	628	ACTB,CLU,FES,MMP2,PAQR7,COL1A1,HTR7,ANXA1,ZFP36,MSN,ANKRD1,MIR21,ITGA6,ITPR2,ITPR3,ZFP36L2,RALB,RAP1B,TCF21,CAV1,SELENON,LGALS1,TGFB1,KLF16,EGR1,ERRFI1
GO: Biological Process	GO:0048675	axon extension		0.0008581	1	0.007184	0.06703	10	142	MGLL,TWF2,ALCAM,VCL,FN1,SEMA7A,WNT5A,ITGB1,RTN4,LRP1
GO: Biological Process	GO:1901881	positive regulation of protein depolymerization		0.0008683	1	0.00726	0.06773	4	21	F2RL1,WDR1,DSTN,STMN2
GO: Biological Process	GO:2001056	positive regulation of cysteine-type endopeptidase activity		0.000881	1	0.007344	0.06852	11	168	F2R,F3,DLC1,PMAIP1,CCN1,CCN2,MYC,PERP,DAP,BCL10,TNFSF15
GO: Biological Process	GO:0042058	regulation of epidermal growth factor receptor signaling pathway		0.000882	1	0.007344	0.06852	8	95	SPRY2,PLAUR,MIR21,ITGA1,AFAP1L2,MVP,ERRFI1,CDH13
GO: Biological Process	GO:0060337	type I interferon signaling pathway		0.000882	1	0.007344	0.06852	8	95	WNT5A,ISG15,IKBKE,MIR21,MYD88,SP100,IRF1,EGR1
GO: Biological Process	GO:0001782	B cell homeostasis		0.0008842	1	0.007344	0.06852	5	36	HIF1A,BCL10,CD44,TNFAIP3,LYN
GO: Biological Process	GO:0018149	peptide cross-linking		0.0008842	1	0.007344	0.06852	5	36	FN1,ANXA1,BGN,TGM2,THBS1
GO: Biological Process	GO:0010466	negative regulation of peptidase activity		0.0008857	1	0.007347	0.06855	15	279	CD109,SERPINE2,PLAUR,SH3RF1,ANXA2,CST3,CSTB,TFPI2,ECM1,THBS1,TIMP2,TIMP3,FURIN,CD44,LRP1
GO: Biological Process	GO:0001558	regulation of cell growth		0.0009028	1	0.007479	0.06978	22	497	MGLL,TWF2,SH3BP4,SERPINE2,MMP14,CIB1,FN1,SEMA7A,WNT5A,BCAR1,GAS2L1,IGFBP3,IGFBP4,IGFBP7,G6PD,DCBLD2,CYBA,CCDC85B,RTN4,TGFB1,CD44,LRP1
GO: Biological Process	GO:0003206	cardiac chamber morphogenesis		0.0009057	1	0.007493	0.06991	10	143	HIF1A,CITED2,FHL2,ADAMTS1,WNT5A,CCN1,PARVA,TGFB1,TGFBR2,ENG
GO: Biological Process	GO:0030100	regulation of endocytosis		0.0009154	1	0.007554	0.07048	14	251	RIN3,F2RL1,CLU,SGIP1,ANXA2,WNT5A,DKK1,AXL,ITGB1,SYNE1,CAV1,LRP1,CD151,CDH13
GO: Biological Process	GO:0070374	positive regulation of ERK1 and ERK2 cascade		0.0009154	1	0.007554	0.07048	14	251	SPRY2,F2R,F2RL1,CIB1,SEMA7A,SHC1,MIR21,CCN2,RAP1B,CAVIN3,TGFB1,TLR4,CD44,LRP1
GO: Biological Process	GO:0031347	regulation of defense response		0.0009172	1	0.007559	0.07052	30	769	MGLL,F2RL1,TNFSF4,MICB,MMP2,SEMA7A,ANXA1,WNT5A,ZFP36,IKBKE,GPSM3,MIR21,PRKCD,CYBA,MYD88,IRF1,SIRPA,IER3,PVR,BCL10,GPX4,AKNA,NFKBIZ,LDLR,ADAMTS12,TGM2,TLR4,CD44,TNFAIP3,LYN
GO: Cellular Component	GO:0019897	extrinsic component of plasma membrane		0.0009732	0.6054	0.007567	0.05305	12	195	S100A6,SERPINE2,FES,ANXA1,ANXA2,SYTL2,GNG11,STXBP5,FARP1,ERRFI1,LYN,CDH13
GO: Cellular Component	GO:0031256	leading edge membrane		0.0009732	0.6054	0.007567	0.05305	12	195	EPS8,SPRY2,CORO1C,DLC1,VASP,JCAD,CIB1,ITGA5,ITGB1,KSR1,SPRY4,CD44
GO: Biological Process	GO:0055080	cation homeostasis		0.0009253	1	0.007612	0.07102	32	840	HIF1A,TCIRG1,EXT1,F2R,F2RL1,F2RL2,ADM,CAMK2N1,NALF1,PLCD1,GSTO1,RASA3,WNT5A,MT1E,MT2A,STC2,FTL,CYBA,MYC,DBI,ITPR2,ITPR3,BNIP3,CA12,CAV1,SELENON,TGFB1,TGM2,LRP1,UBASH3B,LYN,EPAS1
GO: Biological Process	GO:0070228	regulation of lymphocyte apoptotic process		0.0009261	1	0.007612	0.07102	7	74	HIF1A,TNFSF4,WNT5A,MYC,BCL10,CD44,LYN
GO: Biological Process	GO:0030038	contractile actin filament bundle assembly		0.0009307	1	0.00762	0.0711	9	119	ACTG1,MET,CORO2B,DLC1,RHOC,MIR21,CCN2,ITGB1,PXN
GO: Biological Process	GO:0014020	primary neural tube formation		0.0009307	1	0.00762	0.0711	9	119	HIF1A,CITED2,ADM,DLC1,CTHRC1,VASP,WNT5A,BCL10,TGFB1
GO: Biological Process	GO:0043149	stress fiber assembly		0.0009307	1	0.00762	0.0711	9	119	ACTG1,MET,CORO2B,DLC1,RHOC,MIR21,CCN2,ITGB1,PXN
GO: Biological Process	GO:0071357	cellular response to type I interferon		0.0009449	1	0.007727	0.07209	8	96	WNT5A,ISG15,IKBKE,MIR21,MYD88,SP100,IRF1,EGR1
GO: Biological Process	GO:0050670	regulation of lymphocyte proliferation		0.0009512	1	0.007764	0.07244	14	252	TNFSF4,SH3RF1,ANXA1,MIR21,MYD88,TICAM1,IRF1,TNFRSF21,RAC2,TGFB1,TGFBR2,TLR4,CD44,LYN
GO: Biological Process	GO:0060560	developmental growth involved in morphogenesis		0.0009519	1	0.007764	0.07244	15	281	SPRY2,MGLL,TWF2,EXT1,ALCAM,VCL,FN1,SEMA7A,WNT5A,ITGA4,ITGB1,RTN4,TGFB1,TGFBR2,LRP1
GO: Biological Process	GO:0010522	regulation of calcium ion transport into cytosol		0.0009879	1	0.008044	0.07505	9	120	F2R,GSTO1,CYBA,DBI,CAV1,SELENON,TGFB1,UBASH3B,LYN
GO: Biological Process	GO:0070588	calcium ion transmembrane transport		0.0009888	1	0.008044	0.07505	17	342	F2R,EHD3,NALF1,GSTO1,RASA3,ANXA2,MIR21,G6PD,CYBA,DBI,ITPR2,ITPR3,SELENON,TGFB1,ORAI1,UBASH3B,LYN
GO: Biological Process	GO:0034139	regulation of toll-like receptor 3 signaling pathway		0.0009922	1	0.008056	0.07517	3	10	F2RL1,CAV1,TNFAIP3
GO: Biological Process	GO:0050863	regulation of T cell activation		0.0009952	1	0.008056	0.07517	18	373	TNFSF4,HSPB1,SH3RF1,ANXA1,MIR21,IL4R,IRF1,SIRPA,TNFRSF21,BCL10,RAC2,NFKBIZ,CAV1,LGALS1,TGFB1,TGFBR2,CD44,LYN
GO: Biological Process	GO:0010720	positive regulation of cell development		0.0009952	1	0.008056	0.07517	18	373	HIF1A,MAN2A1,ETV5,TWF2,MET,SERPINE2,VIM,CIB1,FN1,SEMA7A,NIBAN2,MYC,RTN4,TGFB1,P4HB,LRP1,LYN,TRIB1
GO: Biological Process	GO:0044057	regulation of system process		0.0009954	1	0.008056	0.07517	29	738	HIF1A,MGLL,F2R,F2RL1,EHD3,ADM,CORO2B,MYL9,MMP2,GSTO1,HTR7,SHC1,MIR21,CCN2,G6PD,CYBA,TNFRSF21,ITPR2,ITPR3,CALD1,SYNE1,RTN4,DUSP5,CAV1,ECE1,SELENON,TLR4,ERRFI1,EPAS1
GO: Biological Process	GO:0042093	T-helper cell differentiation		0.001003	1	0.008082	0.0754	7	75	TNFSF4,ANXA1,MIR21,IL4R,IRF1,NFKBIZ,TGFB1
GO: Biological Process	GO:0098868	bone growth		0.001005	1	0.008082	0.0754	5	37	EXT1,ECM1,LEPR,TGFBR2,THBS1
GO: Biological Process	GO:2000108	positive regulation of leukocyte apoptotic process		0.001005	1	0.008082	0.0754	5	37	ANXA1,WNT5A,MYC,CD44,LYN
GO: Biological Process	GO:0060317	cardiac epithelial to mesenchymal transition		0.001005	1	0.008082	0.0754	5	37	MIR21,RTN4,TGFB1,TGFBR2,ENG
GO: Biological Process	GO:0051482	positive regulation of cytosolic calcium ion concentration involved in phospholipase C-activating G protein-coupled signaling pathway		0.001005	1	0.008082	0.0754	5	37	F2R,F2RL1,F2RL2,PLCD1,TGM2
GO: Biological Process	GO:0030218	erythrocyte differentiation		0.001008	1	0.008092	0.0755	10	145	HIF1A,CITED2,TRIM58,ZFP36,GAS2L1,ISG15,G6PD,SH2B3,LYN,EPAS1
GO: Biological Process	GO:0030509	BMP signaling pathway		0.001018	1	0.008169	0.07622	11	171	EXT1,FOXD1,WNT5A,DKK1,CCN1,MIR21,HTRA3,CAV1,TGFB1,EGR1,ENG
GO: Biological Process	GO:0016485	protein processing		0.001026	1	0.008221	0.07671	14	254	DCBLD1,F3,SERPINE2,PLAU,MMP14,CTSZ,MYC,MYH9,ADAM19,PERP,CAPN2,ECE1,THBS1,FURIN
GO: Cellular Component	GO:0043034	costamere		0.001079	0.6711	0.008285	0.05809	4	22	ACTG1,PLEC,VCL,SYNM
GO: Biological Process	GO:0036294	cellular response to decreased oxygen levels		0.001043	1	0.00832	0.07763	13	226	HIF1A,CITED2,NDRG1,PMAIP1,STC2,ANKRD1,MIR21,MYC,BNIP3,RTN4,EGR1,P4HB,EPAS1
GO: Biological Process	GO:0032930	positive regulation of superoxide anion generation		0.001044	1	0.00832	0.07763	4	22	F2RL1,PRKCD,CYBA,TGFB1
GO: Biological Process	GO:0030220	platelet formation		0.001044	1	0.00832	0.07763	4	22	ACTN1,CIB1,MYH9,WDR1
GO: Biological Process	GO:0010544	negative regulation of platelet activation		0.001044	1	0.00832	0.07763	4	22	SERPINE2,PRKCD,SH2B3,UBASH3B
GO: Biological Process	GO:0032535	regulation of cellular component size		0.001051	1	0.008366	0.07806	20	438	EPS8,RIN3,MGLL,TWF2,F2RL1,VASP,FN1,SEMA7A,WNT5A,CDC42EP3,MSN,PRKCD,ARHGAP18,MYH9,CYRIA,WDR1,DSTN,RTN4,LRP1,TMSB10
GO: Biological Process	GO:0009895	negative regulation of catabolic process		0.001054	1	0.008378	0.07817	17	344	MET,SERPINE2,ANXA2,ZFP36,CST3,MIR21,MYD88,DAP,DBI,QSOX1,IER3,LEPR,TIMP2,TIMP3,LZTS1,FURIN,TNFAIP3
GO: Biological Process	GO:0032944	regulation of mononuclear cell proliferation		0.001066	1	0.008461	0.07895	14	255	TNFSF4,SH3RF1,ANXA1,MIR21,MYD88,TICAM1,IRF1,TNFRSF21,RAC2,TGFB1,TGFBR2,TLR4,CD44,LYN
GO: Biological Process	GO:0080135	regulation of cellular response to stress		0.001079	1	0.008555	0.07982	30	777	HIF1A,F2RL1,SPRED3,MET,CORO2B,CLU,HSPB1,PMAIP1,SH3RF1,WNT5A,ANKRD1,MIR21,PRKCD,CCN2,SH3RF3,MYC,MYD88,NEK6,SIRPA,IER3,DUSP1,RTN4,CAV1,CREB3L1,P4HB,TLR4,PRDX1,CD44,LRP1,LYN
GO: Biological Process	GO:0043367	CD4-positive, alpha-beta T cell differentiation		0.001081	1	0.008556	0.07982	8	98	TNFSF4,SH3RF1,ANXA1,MIR21,IL4R,IRF1,NFKBIZ,TGFB1
GO: Biological Process	GO:0045026	plasma membrane fusion		0.001081	1	0.008556	0.07982	8	98	CD109,IL4R,MYH9,CAPN2,TCTA,ADAM12,MYOF,CD44
GO: Biological Process	GO:0035924	cellular response to vascular endothelial growth factor stimulus		0.001085	1	0.008576	0.08002	7	76	SPRY2,HSPB1,JCAD,FLT1,ANXA1,MIR21,ADAMTS12
GO: Biological Process	GO:0003044	regulation of systemic arterial blood pressure mediated by a chemical signal		0.001114	1	0.008782	0.08193	6	56	F2R,F2RL1,G6PD,CTSZ,CYBA,ECE1
GO: Biological Process	GO:0007157	heterophilic cell-cell adhesion via plasma membrane cell adhesion molecules		0.001114	1	0.008782	0.08193	6	56	ALCAM,ITGA4,ITGA5,PVR,AMIGO2,LGALS1
GO: Cellular Component	GO:0012506	vesicle membrane		0.001158	0.7204	0.008785	0.06159	32	844	ABCC4,CD109,TCIRG1,ACTN1,MGST1,PLAU,PLAUR,SGIP1,ANXA1,WNT5A,MSN,CYBA,SIRPA,ITPR2,ITPR3,STK10,PTPRN,TSPAN14,RAB32,RAB27B,RAC2,RAP1B,STXBP5,CAV1,LDLR,MYOF,FURIN,CD44,LRP1,CD59,LHFPL2,ADGRE5
GO: Biological Process	GO:0046683	response to organophosphorus		0.001118	1	0.008804	0.08215	10	147	MMP19,COL1A1,FOS,FOSB,ITPR2,ITPR3,PTPRN,RAP1B,DUSP1,FOSL1
GO: Biological Process	GO:0071417	cellular response to organonitrogen compound		0.001173	1	0.009186	0.08571	28	711	ACTB,TCIRG1,SH3BP4,PKM,MMP2,COL1A1,COL4A1,VIM,HTR7,ANXA5,SHC1,BCAR1,PRKCD,IRF1,ITGA4,ITPR2,ITPR3,PXN,RAP1B,CAPN2,CAV1,SELENON,KLF16,EGR1,TLR4,ERRFI1,LRP1,LYN
GO: Biological Process	GO:0002294	CD4-positive, alpha-beta T cell differentiation involved in immune response		0.001173	1	0.009186	0.08571	7	77	TNFSF4,ANXA1,MIR21,IL4R,IRF1,NFKBIZ,TGFB1
GO: Biological Process	GO:0046635	positive regulation of alpha-beta T cell activation		0.001173	1	0.009186	0.08571	7	77	TNFSF4,ANXA1,MIR21,IL4R,IRF1,NFKBIZ,TGFBR2
GO: Biological Process	GO:0002534	cytokine production involved in inflammatory response		0.001173	1	0.009186	0.08571	7	77	HIF1A,GPSM3,MIR21,MYD88,TICAM1,SIRPA,TLR4
GO: Biological Process	GO:0010959	regulation of metal ion transport		0.001177	1	0.009211	0.08594	16	317	F2R,EHD3,GSTO1,STC2,MIR21,PLPP4,G6PD,CYBA,MYLK,DBI,CAV1,SELENON,TGFB1,ORAI1,UBASH3B,LYN
GO: Biological Process	GO:0098771	inorganic ion homeostasis		0.001188	1	0.00928	0.08659	32	853	HIF1A,TCIRG1,EXT1,F2R,F2RL1,F2RL2,ADM,CAMK2N1,NALF1,PLCD1,GSTO1,RASA3,WNT5A,MT1E,MT2A,STC2,FTL,CYBA,MYC,DBI,ITPR2,ITPR3,BNIP3,CA12,CAV1,SELENON,TGFB1,TGM2,LRP1,UBASH3B,LYN,EPAS1
GO: Biological Process	GO:0016032	viral process		0.001201	1	0.009373	0.08746	35	962	FBLN1,MICB,MMP1,HSPB1,VIM,SH3RF1,ANXA2,HTATIP2,MXRA8,SHC1,ZFP36,MSN,ISG15,IKBKE,MYC,SP100,AXL,TICAM1,ITGA5,ITGB1,TNFRSF21,BNIP3,PTX3,PVR,TRIM8,CCDC85B,CAV1,LDLR,CREB3L1,LGALS1,P4HB,FURIN,CD151,LYN,PC
GO: Biological Process	GO:0002762	negative regulation of myeloid leukocyte differentiation		0.001224	1	0.009537	0.08898	6	57	MYC,TCTA,TLR4,UBASH3B,LYN,TRIB1
GO: Biological Process	GO:0045580	regulation of T cell differentiation		0.001229	1	0.009564	0.08924	11	175	TNFSF4,HSPB1,SH3RF1,ANXA1,MIR21,IL4R,IRF1,NFKBIZ,TGFB1,TGFBR2,CD44
GO: Biological Process	GO:0006919	activation of cysteine-type endopeptidase activity involved in apoptotic process		0.001233	1	0.009589	0.08947	8	100	F2R,F3,DLC1,PMAIP1,MYC,DAP,BCL10,TNFSF15
GO: Biological Process	GO:0043371	negative regulation of CD4-positive, alpha-beta T cell differentiation		0.001243	1	0.009604	0.0896	4	23	TNFSF4,ANXA1,IL4R,IRF1
GO: Biological Process	GO:0036344	platelet morphogenesis		0.001243	1	0.009604	0.0896	4	23	ACTN1,CIB1,MYH9,WDR1
GO: Biological Process	GO:0097709	connective tissue replacement		0.001243	1	0.009604	0.0896	4	23	HIF1A,F2R,KLF6,TGFB1
GO: Biological Process	GO:0003084	positive regulation of systemic arterial blood pressure		0.001243	1	0.009604	0.0896	4	23	CAMK2N1,G6PD,CYBA,ENG
GO: Biological Process	GO:0035970	peptidyl-threonine dephosphorylation		0.001243	1	0.009604	0.0896	4	23	DUSP1,DUSP4,DUSP5,DUSP6
GO: Cellular Component	GO:0072563	endothelial microparticle		0.001328	0.8262	0.00972	0.06815	2	3	ANXA5,ENG
GO: Cellular Component	GO:0034666	integrin alpha2-beta1 complex		0.001328	0.8262	0.00972	0.06815	2	3	ITGB1,LYN
GO: Cellular Component	GO:0034668	integrin alpha4-beta1 complex		0.001328	0.8262	0.00972	0.06815	2	3	ITGA4,ITGB1
GO: Biological Process	GO:0006801	superoxide metabolic process		0.001266	1	0.009744	0.09091	7	78	F2RL1,SHC1,MIR21,PRKCD,CYBA,TGFB1,PRDX1
GO: Biological Process	GO:0002293	alpha-beta T cell differentiation involved in immune response		0.001266	1	0.009744	0.09091	7	78	TNFSF4,ANXA1,MIR21,IL4R,IRF1,NFKBIZ,TGFB1
GO: Biological Process	GO:0002287	alpha-beta T cell activation involved in immune response		0.001266	1	0.009744	0.09091	7	78	TNFSF4,ANXA1,MIR21,IL4R,IRF1,NFKBIZ,TGFB1
GO: Biological Process	GO:0032870	cellular response to hormone stimulus		0.001269	1	0.00976	0.09106	27	680	TCIRG1,TNFSF4,UGCG,PKM,PAQR7,ANXA1,FOS,FOSB,ANXA5,SHC1,BCAR1,ZFP36,GAS2L1,IGFBP7,PRKCD,IRF1,ZFP36L2,PXN,RAP1B,PLOD3,TCF21,DUSP1,CAV1,LEPR,TGFB1,ERRFI1,LYN
GO: Biological Process	GO:0043112	receptor metabolic process		0.001275	1	0.009784	0.09129	12	203	RIN3,EHD3,ADM,ANXA2,DKK1,ITGB1,SYNE1,CAV1,ECE1,TGFB1,FURIN,LRP1
GO: Biological Process	GO:0031331	positive regulation of cellular catabolic process		0.001275	1	0.009784	0.09129	19	413	HIF1A,SH3BP4,CLU,ZFP36,MSN,IGFBP3,PRKCD,MYC,TICAM1,BNIP3,ZFP36L2,TRIM8,RALB,CAV1,LDLR,FURIN,LRP1,TNFAIP3,TRIB1
GO: Biological Process	GO:0043243	positive regulation of protein-containing complex disassembly		0.001283	1	0.009827	0.09169	5	39	F2RL1,BNIP3,WDR1,DSTN,STMN2
GO: Cellular Component	GO:0030056	hemidesmosome		0.001378	0.8572	0.009853	0.06908	3	11	PLEC,ITGA6,ITGB1
GO: Cellular Component	GO:0031094	platelet dense tubular network		0.001378	0.8572	0.009853	0.06908	3	11	F2R,ITPR2,ITPR3
GO: Biological Process	GO:0043280	positive regulation of cysteine-type endopeptidase activity involved in apoptotic process		0.001303	1	0.009879	0.09218	10	150	F2R,F3,DLC1,PMAIP1,CCN1,CCN2,MYC,DAP,BCL10,TNFSF15
GO: Biological Process	GO:1990834	response to odorant		0.001305	1	0.009879	0.09218	2	3	MMP14,IL4R
GO: Biological Process	GO:1905167	positive regulation of lysosomal protein catabolic process		0.001305	1	0.009879	0.09218	2	3	LDLR,LRP1
GO: Biological Process	GO:0034140	negative regulation of toll-like receptor 3 signaling pathway		0.001305	1	0.009879	0.09218	2	3	F2RL1,TNFAIP3
GO: Biological Process	GO:1904235	regulation of substrate-dependent cell migration, cell attachment to substrate		0.001305	1	0.009879	0.09218	2	3	FBLN1,FN1
GO: Biological Process	GO:1904237	positive regulation of substrate-dependent cell migration, cell attachment to substrate		0.001305	1	0.009879	0.09218	2	3	FBLN1,FN1
GO: Biological Process	GO:0060720	spongiotrophoblast cell proliferation		0.001305	1	0.009879	0.09218	2	3	PHLDA2,NRK
GO: Biological Process	GO:0060722	cell proliferation involved in embryonic placenta development		0.001305	1	0.009879	0.09218	2	3	PHLDA2,NRK
GO: Biological Process	GO:2000645	negative regulation of receptor catabolic process		0.001305	1	0.009879	0.09218	2	3	ANXA2,FURIN
GO: Biological Process	GO:0045626	negative regulation of T-helper 1 cell differentiation		0.001305	1	0.009879	0.09218	2	3	TNFSF4,IL4R
GO: Biological Process	GO:0034340	response to type I interferon		0.001315	1	0.009934	0.09268	8	101	WNT5A,ISG15,IKBKE,MIR21,MYD88,SP100,IRF1,EGR1
GO: Biological Process	GO:0032092	positive regulation of protein binding		0.001315	1	0.009934	0.09268	8	101	CTHRC1,ANXA2,WNT5A,TICAM1,RALB,CALD1,CAV1,LRP1
GO: Cellular Component	GO:0045177	apical part of cell		0.001408	0.8761	0.009955	0.0698	22	510	ABCC4,ACTG1,TCIRG1,F2RL2,SLC9A3R2,MGST1,PLEC,CIB1,FN1,ANXA1,SLC2A1,MSN,CYBA,ITPR3,MTCL1,RAB27B,CAV1,LDLR,LMO7,LZTS1,CD44,LRP1
GO: Biological Process	GO:0008064	regulation of actin polymerization or depolymerization		0.001329	1	0.01003	0.09356	12	204	EPS8,TWF2,F2RL1,VASP,CDC42EP3,PRKCD,ARHGAP18,MYH9,CYRIA,WDR1,DSTN,TMSB10
GO: Biological Process	GO:0032836	glomerular basement membrane development		0.001343	1	0.01006	0.09386	3	11	EXT1,MYO1E,NID1
GO: Biological Process	GO:0019852	L-ascorbic acid metabolic process		0.001343	1	0.01006	0.09386	3	11	GSTO1,SLC2A1,CYB5R3
GO: Biological Process	GO:0062042	regulation of cardiac epithelial to mesenchymal transition		0.001343	1	0.01006	0.09386	3	11	TGFB1,TGFBR2,ENG
GO: Biological Process	GO:0009629	response to gravity		0.001343	1	0.01006	0.09386	3	11	PKM,FOS,FOSL1
GO: Biological Process	GO:0006013	mannose metabolic process		0.001343	1	0.01006	0.09386	3	11	HK1,MAN2A1,MAN2B2
GO: Biological Process	GO:0140052	cellular response to oxidised low-density lipoprotein particle stimulus		0.001343	1	0.01006	0.09386	3	11	MYD88,TICAM1,TLR4
GO: Biological Process	GO:0046718	viral entry into host cell		0.00137	1	0.01025	0.09565	10	151	AXL,ITGA5,ITGB1,PTX3,PVR,TRIM8,CAV1,LDLR,LGALS1,P4HB
GO: Biological Process	GO:0070997	neuron death		0.001377	1	0.01028	0.09592	20	448	HIF1A,F2R,CLU,PLAU,PMAIP1,FOS,WNT5A,DKK1,G6PD,CTSZ,AXL,GBE1,ITGA1,TNFRSF21,BNIP3,AMIGO2,CAPN2,EGR1,TLR4,LRP1
GO: Biological Process	GO:0003006	developmental process involved in reproduction		0.001378	1	0.01028	0.09592	40	1155	HIF1A,ETV5,PHLDA2,CITED2,ADM,MET,S100A11,SERPINE2,MGST1,PLAUR,PLCD1,MMP2,MMP14,MMP19,PAQR7,CIB1,ADAMTS1,ANXA1,WNT5A,CCN1,STC2,MYBL1,ADAM19,AXL,CCND1,ITGA4,JUNB,PTPRN,PTX3,NRK,SPOCD1,TCF21,SYNE1,GPX4,PHC2,FOSL1,TGFB1,CD44,LHFPL2,EPAS1
GO: Biological Process	GO:0032872	regulation of stress-activated MAPK cascade		0.001386	1	0.01033	0.09639	12	205	F2RL1,MET,SH3RF1,WNT5A,CCN2,SH3RF3,MYC,MYD88,SIRPA,DUSP1,TLR4,PRDX1
GO: Biological Process	GO:0051492	regulation of stress fiber assembly		0.001402	1	0.01044	0.09737	8	102	ACTG1,MET,CORO2B,DLC1,RHOC,MIR21,CCN2,PXN
GO: Biological Process	GO:0034765	regulation of ion transmembrane transport		0.001431	1	0.01064	0.09928	26	651	HK1,TCIRG1,F2R,EHD3,SLC9A3R2,MET,CLIC1,GSTO1,CREBL2,SLC2A1,MIR21,PRKCD,PEA15,G6PD,CYBA,MYC,FXYD5,DBI,ITGB1,WDR1,CAV1,SELENON,TGFB1,THBS1,UBASH3B,LYN
GO: Biological Process	GO:0140354	lipid import into cell		0.001441	1	0.0107	0.09986	5	40	SLC1A4,SLC2A1,PRKCD,ITGB1,THBS1
GO: Biological Process	GO:0060443	mammary gland morphogenesis		0.001467	1	0.01086	0.1013	6	59	ETV4,ETV5,WNT5A,CAV1,TGFB1,TGFBR2
GO: Biological Process	GO:0002902	regulation of B cell apoptotic process		0.001467	1	0.01086	0.1013	4	24	MYC,BCL10,CD44,LYN
GO: Biological Process	GO:0035988	chondrocyte proliferation		0.001467	1	0.01086	0.1013	4	24	EXT1,MMP14,MIR21,CCN2
GO: Biological Process	GO:0045454	cell redox homeostasis		0.001468	1	0.01086	0.1013	7	80	SLC2A10,SH3BGRL3,CYBA,QSOX1,RAC2,P4HB,PRDX1
GO: Cellular Component	GO:0010008	endosome membrane		0.001554	0.9664	0.01086	0.07613	22	514	CORO1C,TCIRG1,EHD3,NDRG1,ANXA1,ANXA2,SHC1,RHOB,ARHGAP1,DKK1,IKBKE,MYD88,TICAM1,THSD1,RAB27B,WIPI1,CAV1,ECE1,LDLR,FURIN,TLR4,PLIN3
GO: Biological Process	GO:0001649	osteoblast differentiation		0.00148	1	0.01093	0.102	14	264	TCIRG1,CLIC1,CTHRC1,FHL2,COL1A1,ITGA11,SEMA7A,IGFBP3,CCN1,MIR21,JUNB,FAM20C,CREB3L1,LOX
GO: Biological Process	GO:0030832	regulation of actin filament length		0.001505	1	0.01109	0.1035	12	207	EPS8,TWF2,F2RL1,VASP,CDC42EP3,PRKCD,ARHGAP18,MYH9,CYRIA,WDR1,DSTN,TMSB10
GO: Biological Process	GO:0043547	positive regulation of GTPase activity		0.001505	1	0.01109	0.1035	19	419	RIN3,CORO1C,F2R,F2RL1,DLC1,ARHGAP31,ARHGAP29,ARHGEF19,RASA3,WNT5A,ARHGAP1,RIN1,ARHGDIB,ARHGAP18,ITGA6,ITGB1,STXBP5,ARAP3,ERRFI1
GO: Molecular Function	GO:0005518	collagen binding		0.0004691	0.4152	0.01153	0.08492	8	82	ITGA11,FN1,ITGA1,ITGB1,NID1,THBS1,LOX,CD44
GO: Biological Process	GO:0001960	negative regulation of cytokine-mediated signaling pathway		0.001579	1	0.01162	0.1084	7	81	F2RL1,H2BC21,MIR21,PXDN,SH2B3,CAV1,ECM1
GO: Biological Process	GO:0044089	positive regulation of cellular component biogenesis		0.001585	1	0.01165	0.1087	24	587	EPS8,TWF2,F2RL1,MET,CLU,FES,MMP1,VASP,CUL4B,CDC42EP3,MSN,RHOC,CCN2,SRPX2,PXN,RAC2,AMIGO2,RALB,RAP1B,CAV1,TGFB1,THBS2,TLR4,ADGRE5
GO: Biological Process	GO:0050886	endocrine process		0.001588	1	0.01166	0.1088	8	104	F2R,F2RL1,FOXD1,NIBAN2,G6PD,CTSZ,CYBA,ECE1
GO: Molecular Function	GO:0036458	hepatocyte growth factor binding		0.0005031	0.4452	0.01172	0.08627	2	2	MET,SRPX2
GO: Molecular Function	GO:0070976	TIR domain binding		0.0005031	0.4452	0.01172	0.08627	2	2	PRKCD,MYD88
GO: Biological Process	GO:0031099	regeneration		0.001601	1	0.01174	0.1096	13	237	ADM,CPQ,PKM,PLAU,MMP2,ANXA1,AXL,CCND1,RTN4,SELENON,TGFB1,TGFBR2,LRP1
GO: Biological Process	GO:0051604	protein maturation		0.00162	1	0.01187	0.1108	16	327	DCBLD1,F3,SERPINE2,PLAU,MMP14,CTSZ,MYC,MYH9,ADAM19,GALNT2,PERP,TSPAN14,CAPN2,ECE1,THBS1,FURIN
GO: Biological Process	GO:2001234	negative regulation of apoptotic signaling pathway		0.001645	1	0.01204	0.1123	14	267	HIF1A,TNFSF4,CLU,PLAUR,HSPB1,SH3RF1,MIR21,PEA15,ITGA6,IER3,CREB3L1,THBS1,CD44,TNFAIP3
GO: Molecular Function	GO:0004175	endopeptidase activity		0.0005382	0.4763	0.01209	0.08899	28	640	CD109,DCBLD1,F3,SERPINE2,PLAU,MMP1,MMP2,MMP14,MMP19,ADAMTS1,ANXA2,NRIP3,CST3,CSTB,CTSZ,ADAM19,CAPN5,ADAMTSL1,TFPI2,CAPN2,HTRA3,ECE1,ADAM12,ADAMTS12,TIMP2,TIMP3,FURIN,PAPPA
GO: Molecular Function	GO:0031995	insulin-like growth factor II binding		0.0005599	0.4955	0.01209	0.08899	3	8	IGFBP3,IGFBP4,IGFBP6
GO: Molecular Function	GO:0098634	cell-matrix adhesion mediator activity		0.0005599	0.4955	0.01209	0.08899	3	8	ITGA11,ITGA1,ITGB1
GO: Biological Process	GO:0042113	B cell activation		0.001665	1	0.01217	0.1136	17	359	TCIRG1,TNFSF4,MMP14,KLF6,POU2F2,PRKCD,TICAM1,ITGA4,ITGB1,TNFRSF21,ZFP36L2,LGALS1,TGFB1,TLR4,TNFAIP3,LYN,CMTM7
GO: Biological Process	GO:0010639	negative regulation of organelle organization		0.001683	1	0.01228	0.1146	18	391	EPS8,TWF2,MET,CORO2B,DLC1,CLU,VAT1,CIB1,GAS2L1,STYXL1,MIR21,PRKCD,MYH9,BNIP3,IER3,DUSP1,STMN2,TMSB10
GO: Biological Process	GO:0032760	positive regulation of tumor necrosis factor production		0.001688	1	0.01229	0.1147	8	105	CLU,HSPB1,WNT5A,CYBA,MYD88,TICAM1,THBS1,TLR4
GO: Biological Process	GO:0035335	peptidyl-tyrosine dephosphorylation		0.001688	1	0.01229	0.1147	8	105	PTPRM,PTPRN,DUSP1,DUSP4,DUSP5,DUSP6,PTPN18,UBASH3B
GO: Biological Process	GO:0014015	positive regulation of gliogenesis		0.001695	1	0.01233	0.1151	7	82	ETV5,SERPINE2,VIM,MYC,RTN4,TGFB1,LYN
GO: Biological Process	GO:0001780	neutrophil homeostasis		0.001717	1	0.01244	0.116	4	25	ANXA1,AXL,SH2B3,CD44
GO: Biological Process	GO:0060252	positive regulation of glial cell proliferation		0.001717	1	0.01244	0.116	4	25	ETV5,VIM,MYC,LYN
GO: Biological Process	GO:0045063	T-helper 1 cell differentiation		0.001717	1	0.01244	0.116	4	25	TNFSF4,ANXA1,IL4R,IRF1
GO: Biological Process	GO:1905048	regulation of metallopeptidase activity		0.001717	1	0.01244	0.116	4	25	MIR21,TIMP2,TIMP3,LRP1
GO: Biological Process	GO:0055082	cellular chemical homeostasis		0.001721	1	0.01245	0.1161	34	946	HIF1A,HK1,TCIRG1,F2R,F2RL1,F2RL2,ADM,CAMK2N1,NALF1,PLCD1,GSTO1,RASA3,WNT5A,MT1E,MT2A,STC2,FTL,CYBA,MYC,DBI,ITPR2,ITPR3,BNIP3,PTPRN,RTN4,CAV1,SELENON,LEPR,LGALS1,TGFB1,TGM2,LRP1,UBASH3B,LYN
GO: Biological Process	GO:0043434	response to peptide hormone		0.001741	1	0.01258	0.1173	21	490	TCIRG1,ADM,PKM,PLCD1,COL1A1,ANXA1,ANXA5,SHC1,BCAR1,SLC2A1,STC2,PRKCD,CCN2,IRF1,PTPRN,PXN,RAP1B,CAV1,EGR1,ERRFI1,LYN
GO: Biological Process	GO:0046631	alpha-beta T cell activation		0.001757	1	0.01268	0.1183	11	183	TCIRG1,TNFSF4,SH3RF1,ANXA1,MIR21,IL4R,IRF1,NFKBIZ,TGFB1,TGFBR2,CD44
GO: Biological Process	GO:0031581	hemidesmosome assembly		0.001763	1	0.01271	0.1186	3	12	PLEC,ITGA6,CD151
GO: Biological Process	GO:0098542	defense response to other organism		0.001773	1	0.01277	0.1191	43	1285	HK1,ACTG1,F2RL1,TNFSF4,ADM,H2BC21,CLU,MICB,FES,MMP2,H2BC12,PMAIP1,VIM,TRIM58,ANXA1,WNT5A,SHC1,MT2A,ISG15,IKBKE,MIR21,PRKCD,IL4R,CYBA,MYD88,SP100,AXL,TICAM1,IRF1,SIRPA,BNIP3,PTX3,PVR,TRIM8,BCL10,UNC93B1,TGFB1,EGR1,TLR4,PRDX1,CD44,TNFAIP3,LYN
GO: Biological Process	GO:0042092	type 2 immune response		0.0018	1	0.01294	0.1208	5	42	TNFSF4,ANXA1,IL4R,IRF1,ECM1
GO: Biological Process	GO:0042698	ovulation cycle		0.001819	1	0.01305	0.1218	7	83	MMP19,ADAMTS1,ANXA1,AXL,PTPRN,PTX3,EGR1
GO: Biological Process	GO:0045576	mast cell activation		0.001819	1	0.01305	0.1218	7	83	NDRG1,FES,IL4R,BCL10,RAC2,TLR4,LYN
GO: Biological Process	GO:0070304	positive regulation of stress-activated protein kinase signaling cascade		0.001826	1	0.01309	0.1221	9	131	F2RL1,MET,SH3RF1,WNT5A,CCN2,SH3RF3,MYD88,TLR4,LYN
GO: Cellular Component	GO:0005796	Golgi lumen		0.001896	1	0.0131	0.09185	8	106	MMP14,SDC2,WNT5A,SDC3,GALNT2,BGN,TGFB1,FURIN
GO: Biological Process	GO:1903169	regulation of calcium ion transmembrane transport		0.001834	1	0.01313	0.1225	11	184	F2R,EHD3,GSTO1,MIR21,G6PD,CYBA,DBI,SELENON,TGFB1,UBASH3B,LYN
GO: Biological Process	GO:0050870	positive regulation of T cell activation		0.001857	1	0.01328	0.1239	13	241	TNFSF4,ANXA1,MIR21,IL4R,IRF1,SIRPA,BCL10,NFKBIZ,CAV1,LGALS1,TGFB1,TGFBR2,LYN
GO: Molecular Function	GO:0004725	protein tyrosine phosphatase activity		0.0006338	0.5609	0.01336	0.09834	9	107	IGFBP3,PTPRM,PTPRN,DUSP1,DUSP4,DUSP5,DUSP6,PTPN18,UBASH3B
GO: Biological Process	GO:0023061	signal release		0.001873	1	0.01338	0.1249	25	629	ABCC4,HIF1A,TCIRG1,F2R,F2RL1,ADM,CAMK2N1,PLCD1,FOXD1,HTR7,ANXA1,ANXA5,NIBAN2,SLC2A1,IGFBP3,ITGB1,ITPR2,ITPR3,PTPRN,RAP1B,STXBP5,RTN4,LEPR,LRP1,LYN
GO: Biological Process	GO:0010171	body morphogenesis		0.001898	1	0.01355	0.1264	6	62	RRAS,CSRNP1,MMP2,COL1A1,DKK1,TGFB1
GO: Cellular Component	GO:0035580	specific granule lumen		0.001986	1	0.01357	0.09515	6	62	CNN2,VCL,CTSZ,QSOX1,PTX3,TIMP2
GO: Biological Process	GO:0030183	B cell differentiation		0.001921	1	0.01369	0.1278	10	158	TCIRG1,MMP14,KLF6,POU2F2,ITGA4,ITGB1,ZFP36L2,LGALS1,TNFAIP3,CMTM7
GO: Biological Process	GO:0002688	regulation of leukocyte chemotaxis		0.001924	1	0.0137	0.1278	9	132	RIN3,F2RL1,MPP1,WNT5A,GPSM3,RAC2,DUSP1,THBS1,LYN
GO: Biological Process	GO:0051251	positive regulation of lymphocyte activation		0.001933	1	0.01375	0.1283	18	396	TNFSF4,MMP14,ANXA1,MIR21,IL4R,MYD88,AXL,TICAM1,IRF1,SIRPA,BCL10,NFKBIZ,CAV1,LGALS1,TGFB1,TGFBR2,TLR4,LYN
GO: Molecular Function	GO:0004857	enzyme inhibitor activity		0.0006685	0.5917	0.01376	0.1013	20	400	SPRY2,CD109,SERPINE2,CAMK2N1,HSPB1,CIB1,ANXA1,ANXA2,ANXA5,PARVA,CST3,CSTB,STYXL1,TFPI2,TIMP2,TIMP3,FURIN,ANGPTL4,SPRY4,TRIB1
GO: Biological Process	GO:0030217	T cell differentiation		0.001939	1	0.01377	0.1285	15	302	TCIRG1,TNFSF4,HSPB1,SH3RF1,ANXA1,MIR21,IL4R,IRF1,ZFP36L2,NFKBIZ,LEPR,TGFB1,TGFBR2,EGR1,CD44
GO: Cellular Component	GO:0043235	receptor complex		0.002037	1	0.01377	0.09656	23	559	EPS8,MET,ALCAM,FLT1,ITGA11,IL4R,AXL,ITGA6,ITGA1,ITGA4,ITGA5,ITGB1,ITPR2,ITPR3,STXBP5,LDLR,LEPR,TGFBR2,TLR4,CD44,LRP1,LYN,ENG
GO: Biological Process	GO:1903037	regulation of leukocyte cell-cell adhesion		0.001982	1	0.01407	0.1312	17	365	TNFSF4,HSPB1,ANXA1,MIR21,IL4R,IRF1,SIRPA,ITGA4,TNFRSF21,BCL10,NFKBIZ,CAV1,LGALS1,TGFB1,TGFBR2,CD44,LYN
GO: Biological Process	GO:0032928	regulation of superoxide anion generation		0.001996	1	0.0141	0.1316	4	26	F2RL1,PRKCD,CYBA,TGFB1
GO: Biological Process	GO:0031639	plasminogen activation		0.001996	1	0.0141	0.1316	4	26	SERPINE2,PLAU,CTSZ,THBS1
GO: Biological Process	GO:0042730	fibrinolysis		0.001996	1	0.0141	0.1316	4	26	PLAU,PLAUR,ANXA2,THBS1
GO: Biological Process	GO:0044342	type B pancreatic cell proliferation		0.001996	1	0.0141	0.1316	4	26	IGFBP3,IGFBP4,PTPRN,ERRFI1
GO: Biological Process	GO:0046640	regulation of alpha-beta T cell proliferation		0.002002	1	0.01413	0.1318	5	43	TNFSF4,SH3RF1,IRF1,TGFBR2,CD44
GO: Biological Process	GO:0045185	maintenance of protein location		0.002018	1	0.0142	0.1325	8	108	HK1,TWF2,SP100,CHCHD10,SYNE1,CAV1,LGALS1,TMSB10
GO: Biological Process	GO:0045582	positive regulation of T cell differentiation		0.002018	1	0.0142	0.1325	8	108	TNFSF4,ANXA1,MIR21,IL4R,IRF1,NFKBIZ,TGFB1,TGFBR2
GO: Biological Process	GO:0097305	response to alcohol		0.002022	1	0.0142	0.1325	14	273	EPS8,RGS19,TNFSF4,HTR7,FOS,FOSB,IGFBP7,G6PD,CCND1,ITPR2,FOSL1,TGFB1,TGFBR2,TLR4
GO: Biological Process	GO:0010001	glial cell differentiation		0.002022	1	0.0142	0.1325	14	273	SERPINE2,NDRG1,CLU,VIM,MXRA8,TNFRSF21,BNIP3,WDR1,RTN4,LDLR,TGFB1,TLR4,LRP1,LYN
GO: Biological Process	GO:0046632	alpha-beta T cell differentiation		0.002027	1	0.01422	0.1327	9	133	TNFSF4,SH3RF1,ANXA1,MIR21,IL4R,IRF1,NFKBIZ,TGFB1,TGFBR2
GO: Biological Process	GO:0060249	anatomical structure homeostasis		0.002033	1	0.01425	0.133	22	530	HIF1A,ACTB,ACTG1,TCIRG1,EXT1,F2R,HSPB1,VCL,SLC2A1,CCN2,MYC,SP100,ITGB1,RAC2,TGFB1,LOX,TLR4,PRDX1,TNFAIP3,UBASH3B,EPAS1,RCN3
GO: Molecular Function	GO:0098641	cadherin binding involved in cell-cell adhesion		0.0007124	0.6305	0.01433	0.1055	4	19	S100A11,ANXA1,ANXA2,PDLIM5
GO: Biological Process	GO:0030834	regulation of actin filament depolymerization		0.002062	1	0.01443	0.1347	6	63	EPS8,TWF2,F2RL1,MYH9,WDR1,DSTN
GO: Biological Process	GO:0071356	cellular response to tumor necrosis factor		0.002066	1	0.01445	0.1348	15	304	EXT1,F2RL1,TNFSF4,H2BC21,COL1A1,CIB1,ZFP36,ANKRD1,IRF1,TNFRSF21,ZFP36L2,TNFSF15,ADAMTS12,THBS1,TNFAIP3
GO: Molecular Function	GO:0046983	protein dimerization activity		0.0007354	0.6509	0.01446	0.1065	41	1093	TPM2,HIF1A,MAN2A1,MGLL,EXT1,ACTN1,S100A6,S100A11,H2AC6,H2BC21,CPQ,HSPB1,H2BC12,S100A16,TP53I3,STC2,G6PD,CYBA,MYC,SP100,MYH9,GARS1,SRM,PSPH,ITGB1,STK10,BNIP3,TRIM8,BTBD11,BCL10,MTCL1,TCF21,SYNE1,RTN4,CAV1,ECE1,P4HB,TLR4,ENG,EPAS1,CDH13
GO: Biological Process	GO:0061515	myeloid cell development		0.002086	1	0.01457	0.136	7	85	CITED2,FLI1,TRIM58,ANXA2,G6PD,FAM20C,SH2B3
GO: Biological Process	GO:0002064	epithelial cell development		0.002091	1	0.01459	0.1361	14	274	HIF1A,F2RL1,MET,VCL,VIM,WNT5A,MSN,MYD88,MYO1E,RAP1B,PLOD3,RTN4,FRMD6,ENG
GO: Biological Process	GO:0005975	carbohydrate metabolic process		0.002129	1	0.01482	0.1383	26	670	HIF1A,HK1,MAN2A1,EXT1,PHLDA2,ME1,PKM,PLCD1,CHST2,GSTO1,PMAIP1,SLC2A1,IGFBP3,IGFBP4,G6PD,MYC,INPP1,GBE1,ST3GAL5,IER3,CYB5R3,MAN2B2,LEPR,TGFB1,MYOF,PC
GO: Biological Process	GO:0001841	neural tube formation		0.002133	1	0.01482	0.1383	9	134	HIF1A,CITED2,ADM,DLC1,CTHRC1,VASP,WNT5A,BCL10,TGFB1
GO: Biological Process	GO:0021782	glial cell development		0.002133	1	0.01482	0.1383	9	134	NDRG1,CLU,VIM,MXRA8,LDLR,TGFB1,TLR4,LRP1,LYN
GO: Biological Process	GO:1905954	positive regulation of lipid localization		0.002133	1	0.01482	0.1383	9	134	LIPG,ANXA2,IKBKE,PRKCD,DBI,ITGB1,CAV1,LRP1,PLIN3
GO: Biological Process	GO:2001242	regulation of intrinsic apoptotic signaling pathway		0.002172	1	0.01507	0.1406	11	188	HIF1A,CLU,PLAUR,HSPB1,PMAIP1,STYXL1,MIR21,CAV1,CREB3L1,P4HB,CD44
GO: Cellular Component	GO:0030139	endocytic vesicle		0.002262	1	0.01513	0.1061	16	335	RIN3,ACTG1,TCIRG1,EHD3,VIM,SGIP1,WNT5A,FTL,CYBA,MYO1E,UNC93B1,RAB32,RAC2,CAV1,LDLR,LRP1
GO: Biological Process	GO:0001953	negative regulation of cell-matrix adhesion		0.00222	1	0.01539	0.1436	5	44	CORO1C,DLC1,MMP14,THBS1,LRP1
GO: Biological Process	GO:0002292	T cell differentiation involved in immune response		0.002231	1	0.01543	0.1439	7	86	TNFSF4,ANXA1,MIR21,IL4R,IRF1,NFKBIZ,TGFB1
GO: Biological Process	GO:0060761	negative regulation of response to cytokine stimulus		0.002231	1	0.01543	0.1439	7	86	F2RL1,H2BC21,MIR21,PXDN,SH2B3,CAV1,ECM1
GO: Biological Process	GO:1902041	regulation of extrinsic apoptotic signaling pathway via death domain receptors		0.002235	1	0.01543	0.1439	6	64	PMAIP1,PEA15,SP100,THBS1,TIMP3,TNFAIP3
GO: Biological Process	GO:0033619	membrane protein proteolysis		0.002235	1	0.01543	0.1439	6	64	MYH9,ADAM19,TGFB1,TIMP2,TIMP3,FURIN
GO: Biological Process	GO:0051261	protein depolymerization		0.002244	1	0.01547	0.1444	9	135	EPS8,TWF2,F2RL1,CIB1,GAS2L1,MYH9,WDR1,DSTN,STMN2
GO: Biological Process	GO:0043589	skin morphogenesis		0.002256	1	0.01551	0.1447	3	13	COL1A1,ITGA6,ERRFI1
GO: Biological Process	GO:0038063	collagen-activated tyrosine kinase receptor signaling pathway		0.002256	1	0.01551	0.1447	3	13	COL1A1,COL4A1,UBASH3B
GO: Biological Process	GO:0070278	extracellular matrix constituent secretion		0.002256	1	0.01551	0.1447	3	13	CCN2,CREB3L1,ENG
GO: Biological Process	GO:0006024	glycosaminoglycan biosynthetic process		0.002266	1	0.01555	0.1451	8	110	EXT1,CHST2,SDC2,SDC3,BGN,XYLT2,TGFB1,GALNT5
GO: Cellular Component	GO:0097038	perinuclear endoplasmic reticulum		0.002381	1	0.01576	0.1105	4	27	CLU,CYBA,DBI,CAPN2
GO: Biological Process	GO:0032271	regulation of protein polymerization		0.002303	1	0.01579	0.1473	13	247	EPS8,TWF2,MET,FES,VASP,CDC42EP3,PRKCD,ARHGAP18,MYH9,CYRIA,STMN2,CAV1,TMSB10
GO: Biological Process	GO:0046639	negative regulation of alpha-beta T cell differentiation		0.002305	1	0.01579	0.1473	4	27	TNFSF4,ANXA1,IL4R,IRF1
GO: Molecular Function	GO:0005114	type II transforming growth factor beta receptor binding		0.0008261	0.7311	0.01589	0.117	3	9	TGFB1,CD44,ENG
GO: Biological Process	GO:0050708	regulation of protein secretion		0.00233	1	0.01594	0.1487	16	339	HIF1A,TCIRG1,F2R,F2RL1,CAMK2N1,ANXA1,ANXA5,SLC2A1,ANKRD1,ITPR2,ITPR3,STXBP5,LEPR,TGFB1,TLR4,LRP1
GO: Biological Process	GO:0071346	cellular response to interferon-gamma		0.002358	1	0.01609	0.1502	11	190	ACTG1,VIM,WNT5A,MT2A,PRKCD,SP100,IRF1,SIRPA,TRIM8,TLR4,CD44
GO: Biological Process	GO:0050868	negative regulation of T cell activation		0.00236	1	0.01609	0.1502	9	136	TNFSF4,HSPB1,ANXA1,MIR21,IL4R,IRF1,TNFRSF21,TGFB1,CD44
GO: Biological Process	GO:0018210	peptidyl-threonine modification		0.00236	1	0.01609	0.1502	9	136	SPRY2,HK1,SPRED3,MET,WNT5A,PRKCD,GALNT2,TGFB1,TGFBR2
GO: Biological Process	GO:0030500	regulation of bone mineralization		0.002383	1	0.01624	0.1515	7	87	HIF1A,RFLNB,CCN1,ISG15,FAM20C,ECM1,TGFB1
GO: Molecular Function	GO:0019955	cytokine binding		0.0008651	0.7656	0.01629	0.1199	12	184	CD109,F3,ZFP36,IL4R,ITGA4,ITGB1,PXDN,LEPR,TGFBR2,THBS1,CD44,ENG
GO: Biological Process	GO:1900024	regulation of substrate adhesion-dependent cell spreading		0.00242	1	0.01647	0.1537	6	65	CORO1C,FBLN1,CIB1,BCAR1,P4HB,SPRY4
GO: Biological Process	GO:1902895	positive regulation of pri-miRNA transcription by RNA polymerase II		0.002455	1	0.01667	0.1556	5	45	HIF1A,FOS,FOSL1,TGFB1,EGR1
GO: Biological Process	GO:0062208	positive regulation of pattern recognition receptor signaling pathway		0.002455	1	0.01667	0.1556	5	45	F2RL1,CYBA,RTN4,CAV1,TLR4
GO: Biological Process	GO:0032479	regulation of type I interferon production		0.00248	1	0.01682	0.157	9	137	ISG15,IKBKE,MIR21,MYD88,TICAM1,IRF1,SIRPA,TLR4,TNFAIP3
GO: Biological Process	GO:0008217	regulation of blood pressure		0.002501	1	0.01695	0.1581	12	220	EXT1,F2R,F2RL1,ADM,CORO2B,CAMK2N1,G6PD,CTSZ,CYBA,IER3,ECE1,ENG
GO: Biological Process	GO:0030879	mammary gland development		0.002524	1	0.01709	0.1594	10	164	HIF1A,ETV4,ETV5,WNT5A,CCND1,RTN4,CAV1,TGFB1,TGFBR2,ORAI1
GO: Biological Process	GO:0001843	neural tube closure		0.002536	1	0.01711	0.1597	8	112	CITED2,ADM,DLC1,CTHRC1,VASP,WNT5A,BCL10,TGFB1
GO: Biological Process	GO:0048145	regulation of fibroblast proliferation		0.002536	1	0.01711	0.1597	8	112	S100A6,FBLN1,PMAIP1,FN1,ANXA2,WNT5A,MYC,TGFB1
GO: Biological Process	GO:0046849	bone remodeling		0.002536	1	0.01711	0.1597	8	112	TCIRG1,EXT1,CTHRC1,RAC2,LEPR,TGFB1,TNFAIP3,UBASH3B
GO: Biological Process	GO:0030003	cellular cation homeostasis		0.002539	1	0.01711	0.1597	28	750	HIF1A,TCIRG1,F2R,F2RL1,F2RL2,ADM,NALF1,PLCD1,GSTO1,RASA3,WNT5A,MT1E,MT2A,STC2,FTL,CYBA,MYC,DBI,ITPR2,ITPR3,BNIP3,CAV1,SELENON,TGFB1,TGM2,LRP1,UBASH3B,LYN
GO: Biological Process	GO:0061333	renal tubule morphogenesis		0.002544	1	0.01713	0.1598	7	88	CITED2,FOXD1,COL4A1,MYC,TCF21,TGFB1,CD44
GO: Biological Process	GO:0048588	developmental cell growth		0.002548	1	0.01714	0.1599	14	280	MGLL,TWF2,ALCAM,VCL,FN1,SEMA7A,WNT5A,PDLIM5,G6PD,ITGA4,ITGB1,RTN4,TGFBR2,LRP1
GO: Biological Process	GO:2000182	regulation of progesterone biosynthetic process		0.002573	1	0.01714	0.1599	2	4	ADM,EGR1
GO: Biological Process	GO:0090082	positive regulation of heart induction by negative regulation of canonical Wnt signaling pathway		0.002573	1	0.01714	0.1599	2	4	WNT5A,DKK1
GO: Biological Process	GO:0150111	regulation of transepithelial transport		0.002573	1	0.01714	0.1599	2	4	ACTB,ACTG1
GO: Biological Process	GO:0030043	actin filament fragmentation		0.002573	1	0.01714	0.1599	2	4	WDR1,DSTN
GO: Biological Process	GO:1990839	response to endothelin		0.002573	1	0.01714	0.1599	2	4	SHC1,BCAR1
GO: Biological Process	GO:1901321	positive regulation of heart induction		0.002573	1	0.01714	0.1599	2	4	WNT5A,DKK1
GO: Biological Process	GO:0090214	spongiotrophoblast layer developmental growth		0.002573	1	0.01714	0.1599	2	4	PHLDA2,NRK
GO: Biological Process	GO:0007161	calcium-independent cell-matrix adhesion		0.002573	1	0.01714	0.1599	2	4	FN1,ITGB1
GO: Biological Process	GO:0035709	memory T cell activation		0.002573	1	0.01714	0.1599	2	4	TCIRG1,TNFSF4
GO: Cellular Component	GO:0035976	transcription factor AP-1 complex		0.002619	1	0.01715	0.1202	2	4	FOS,JUNB
GO: Biological Process	GO:0045087	innate immune response		0.00259	1	0.01724	0.1608	36	1045	HK1,ACTG1,F2RL1,TNFSF4,H2BC21,CLU,FES,MMP2,H2BC12,VIM,TRIM58,ANXA1,WNT5A,MT2A,ISG15,IKBKE,MIR21,PRKCD,CYBA,MYD88,SP100,AXL,TICAM1,IRF1,SIRPA,PTX3,PVR,TRIM8,BCL10,UNC93B1,EGR1,TLR4,PRDX1,CD44,TNFAIP3,LYN
GO: Biological Process	GO:0050732	negative regulation of peptidyl-tyrosine phosphorylation		0.002616	1	0.01734	0.1618	6	66	PRKCD,IRF1,MVP,SH2B3,CAV1,ERRFI1
GO: Biological Process	GO:0002886	regulation of myeloid leukocyte mediated immunity		0.002616	1	0.01734	0.1618	6	66	F2RL1,FES,IL4R,TICAM1,RAC2,LYN
GO: Biological Process	GO:0001658	branching involved in ureteric bud morphogenesis		0.002616	1	0.01734	0.1618	6	66	CITED2,FOXD1,MYC,TCF21,TGFB1,CD44
GO: Biological Process	GO:0050801	ion homeostasis		0.002616	1	0.01734	0.1618	32	897	HIF1A,TCIRG1,EXT1,F2R,F2RL1,F2RL2,ADM,CAMK2N1,NALF1,PLCD1,GSTO1,RASA3,WNT5A,MT1E,MT2A,STC2,FTL,CYBA,MYC,DBI,ITPR2,ITPR3,BNIP3,CA12,CAV1,SELENON,TGFB1,TGM2,LRP1,UBASH3B,LYN,EPAS1
GO: Biological Process	GO:0106030	neuron projection fasciculation		0.002645	1	0.01744	0.1627	4	28	WNT5A,TNFRSF21,CNTN4,RTN4
GO: Biological Process	GO:0030728	ovulation		0.002645	1	0.01744	0.1627	4	28	PLAU,MMP19,ADAMTS1,IL4R
GO: Biological Process	GO:0060343	trabecula formation		0.002645	1	0.01744	0.1627	4	28	MMP2,FHL2,COL1A1,ADAMTS1
GO: Biological Process	GO:0034123	positive regulation of toll-like receptor signaling pathway		0.002645	1	0.01744	0.1627	4	28	F2RL1,CYBA,RTN4,CAV1
GO: Biological Process	GO:0007413	axonal fasciculation		0.002645	1	0.01744	0.1627	4	28	WNT5A,TNFRSF21,CNTN4,RTN4
GO: Biological Process	GO:0051897	positive regulation of protein kinase B signaling		0.002663	1	0.01752	0.1635	11	193	SPRY2,F3,MET,MIR21,AXL,ITGB1,RAC2,RTN4,TGFB1,THBS1,ENG
GO: Biological Process	GO:0003205	cardiac chamber development		0.002663	1	0.01752	0.1635	11	193	HIF1A,CITED2,FHL2,ADAMTS1,WNT5A,CCN1,PARVA,TGFB1,TGFBR2,LRP1,ENG
GO: Biological Process	GO:0016311	dephosphorylation		0.002674	1	0.01757	0.164	21	508	DLC1,NCEH1,IGFBP3,STYXL1,PRKCD,PLPP4,INPP1,SYTL2,ITGA1,PSPH,PTPRM,PTPRN,SPOCD1,DUSP1,DUSP4,DUSP5,DUSP6,PTPN18,TGFB1,FARP1,UBASH3B
GO: Biological Process	GO:0060606	tube closure		0.00268	1	0.01758	0.164	8	113	CITED2,ADM,DLC1,CTHRC1,VASP,WNT5A,BCL10,TGFB1
GO: Biological Process	GO:0032091	negative regulation of protein binding		0.00268	1	0.01758	0.164	8	113	ACTB,DKK1,PRKCD,CTSZ,MYC,ITGA4,RALB,CAV1
GO: Biological Process	GO:0030279	negative regulation of ossification		0.002708	1	0.01772	0.1654	5	46	HIF1A,DKK1,RFLNB,ECM1,TGFB1
GO: Biological Process	GO:0085029	extracellular matrix assembly		0.002708	1	0.01772	0.1654	5	46	QSOX1,PXDN,PLOD3,TGFB1,LOX
GO: Biological Process	GO:0060395	SMAD protein signal transduction		0.002712	1	0.01773	0.1654	7	89	SLC2A10,NCEH1,VIM,FOS,BTBD11,VEPH1,TGFB1
GO: Molecular Function	GO:0030246	carbohydrate binding		0.0009729	0.861	0.01789	0.1317	16	295	HK1,MAN2A1,CLEC11A,PLOD1,G6PD,GALNT2,GBE1,PTX3,GALNT14,PLOD3,MAN2B2,CD248,LGALS1,LOXL2,GALNT5,ENG
GO: Molecular Function	GO:0004860	protein kinase inhibitor activity		0.0009905	0.8766	0.01789	0.1317	7	71	SPRY2,CAMK2N1,HSPB1,CIB1,PARVA,SPRY4,TRIB1
GO: Biological Process	GO:0072006	nephron development		0.002756	1	0.018	0.168	10	166	EXT1,CITED2,FOXD1,MYC,MYO1E,NID1,TCF21,TGFB1,EGR1,CD44
GO: Biological Process	GO:0030836	positive regulation of actin filament depolymerization		0.002827	1	0.01841	0.1718	3	14	F2RL1,WDR1,DSTN
GO: Biological Process	GO:1905049	negative regulation of metallopeptidase activity		0.002827	1	0.01841	0.1718	3	14	TIMP2,TIMP3,LRP1
GO: Biological Process	GO:0010755	regulation of plasminogen activation		0.002827	1	0.01841	0.1718	3	14	SERPINE2,CTSZ,THBS1
GO: Molecular Function	GO:0051020	GTPase binding		0.001053	0.9322	0.01864	0.1373	17	326	EPS8,RIN3,CORO1C,SH3BP4,NDRG1,VCL,CIB1,ANXA2,ARHGAP1,RIN1,ARHGDIB,SYTL2,BNIP3,PTPRN,CAV1,FARP1,ERRFI1
GO: Biological Process	GO:0014066	regulation of phosphatidylinositol 3-kinase signaling		0.00287	1	0.01867	0.1742	9	140	F2R,F2RL1,SLC9A3R2,SERPINE2,FLT1,FN1,MIR21,IER3,LYN
GO: Biological Process	GO:0003151	outflow tract morphogenesis		0.002889	1	0.01877	0.1751	7	90	HIF1A,CITED2,WNT5A,PARVA,TGFBR2,THBS1,ENG
GO: Biological Process	GO:0045861	negative regulation of proteolysis		0.002924	1	0.01898	0.1771	17	379	CD109,SERPINE2,CAMK2N1,PLAUR,SH3RF1,ANXA2,CST3,CSTB,CTSZ,TFPI2,ECM1,THBS1,TIMP2,TIMP3,FURIN,CD44,LRP1
GO: Cellular Component	GO:0031093	platelet alpha granule lumen		0.00295	1	0.01903	0.1334	6	67	ACTN1,CLU,FN1,QSOX1,TGFB1,THBS1
GO: Cellular Component	GO:0045178	basal part of cell		0.002968	1	0.01903	0.1334	15	313	ABCC4,MET,PLEC,ANXA1,ANXA2,SLC2A1,MSN,ITGA6,ITGA1,CAV1,LDLR,LEPR,ORAI1,CD44,LRP1
GO: Molecular Function	GO:0051019	mitogen-activated protein kinase binding		0.001098	0.9721	0.01906	0.1403	6	53	SH3RF1,KSR1,DUSP1,DUSP4,DUSP5,DUSP6
GO: Biological Process	GO:0034122	negative regulation of toll-like receptor signaling pathway		0.002979	1	0.01924	0.1795	5	47	F2RL1,TICAM1,TLR4,TNFAIP3,LYN
GO: Biological Process	GO:0046633	alpha-beta T cell proliferation		0.002979	1	0.01924	0.1795	5	47	TNFSF4,SH3RF1,IRF1,TGFBR2,CD44
GO: Biological Process	GO:0046636	negative regulation of alpha-beta T cell activation		0.002979	1	0.01924	0.1795	5	47	TNFSF4,ANXA1,IL4R,IRF1,CD44
GO: Biological Process	GO:0016601	Rac protein signal transduction		0.002979	1	0.01924	0.1795	5	47	EPS8,RAC2,RTN4,ARAP3,CDH13
GO: Biological Process	GO:0032350	regulation of hormone metabolic process		0.002979	1	0.01924	0.1795	5	47	HIF1A,ADM,STC2,DKK3,EGR1
GO: Biological Process	GO:0110020	regulation of actomyosin structure organization		0.002988	1	0.01926	0.1797	8	115	ACTG1,MET,CORO2B,DLC1,RHOC,MIR21,CCN2,PXN
GO: Biological Process	GO:0048144	fibroblast proliferation		0.002988	1	0.01926	0.1797	8	115	S100A6,FBLN1,PMAIP1,FN1,ANXA2,WNT5A,MYC,TGFB1
GO: Biological Process	GO:1903959	regulation of anion transmembrane transport		0.00301	1	0.01938	0.1808	9	141	HK1,MET,CREBL2,SLC2A1,PRKCD,PEA15,MYC,ITGB1,THBS1
GO: Biological Process	GO:0046777	protein autophosphorylation		0.003032	1	0.0195	0.182	13	255	HK1,MET,FES,FLT1,HTATIP2,PRKCD,NEK6,STK10,MVP,CAV1,ERRFI1,LYN,ENG
GO: Biological Process	GO:0032655	regulation of interleukin-12 production		0.003042	1	0.01951	0.182	6	68	TNFSF4,MIR21,IRF1,UNC93B1,THBS1,TLR4
GO: Biological Process	GO:0030042	actin filament depolymerization		0.003042	1	0.01951	0.182	6	68	EPS8,TWF2,F2RL1,MYH9,WDR1,DSTN
GO: Biological Process	GO:0048008	platelet-derived growth factor receptor signaling pathway		0.003042	1	0.01951	0.182	6	68	F3,CSRNP1,BCAR1,MYO1E,LOX,LRP1
GO: Biological Process	GO:0051960	regulation of nervous system development		0.003049	1	0.01953	0.1822	22	548	HIF1A,MAN2A1,ETV5,TWF2,MET,SERPINE2,VIM,FN1,SEMA7A,WNT5A,DKK1,MYC,TNFRSF21,SRPX2,AMIGO2,RTN4,LDLR,TGFB1,THBS2,LRP1,ADGRE5,LYN
GO: Biological Process	GO:0014902	myotube differentiation		0.003156	1	0.02018	0.1882	9	142	MET,MMP14,NIBAN2,IL4R,MYH9,CAPN2,SELENON,ADAM12,MYOF
GO: Biological Process	GO:0032606	type I interferon production		0.003156	1	0.02018	0.1882	9	142	ISG15,IKBKE,MIR21,MYD88,TICAM1,IRF1,SIRPA,TLR4,TNFAIP3
GO: Cellular Component	GO:0005903	brush border		0.003193	1	0.02027	0.1421	9	141	EPS8,RGS19,ACTN1,CLIC1,PLEC,MYH9,MYL6,MYO1E,ITPR3
GO: Cellular Component	GO:0035578	azurophil granule lumen		0.003229	1	0.02029	0.1422	7	91	CAP1,VAT1,ANXA2,PRKCD,FTL,IMPDH1,CYB5R3
GO: Biological Process	GO:1905952	regulation of lipid localization		0.003228	1	0.02062	0.1924	12	227	LIPG,ANXA2,IGFBP3,IKBKE,PRKCD,DBI,ITGB1,CAV1,THBS1,FURIN,LRP1,PLIN3
GO: Biological Process	GO:0014065	phosphatidylinositol 3-kinase signaling		0.003271	1	0.02085	0.1945	10	170	F2R,F2RL1,SLC9A3R2,SERPINE2,PEAR1,FLT1,FN1,MIR21,IER3,LYN
GO: Biological Process	GO:2000401	regulation of lymphocyte migration		0.003274	1	0.02085	0.1945	6	69	TNFSF4,WNT5A,MSN,ITGA4,STK10,ECM1
GO: Biological Process	GO:0007566	embryo implantation		0.003274	1	0.02085	0.1945	6	69	MMP2,ARHGDIB,IGFBP7,STC2,MIR21,TGFBR2
GO: Biological Process	GO:1903522	regulation of blood circulation		0.00328	1	0.02086	0.1947	16	351	HIF1A,F2R,EHD3,ADM,MMP2,GSTO1,HTR7,SHC1,MIR21,CCN2,ITPR2,ITPR3,DUSP5,CAV1,ECE1,EPAS1
GO: Biological Process	GO:0060840	artery development		0.003323	1	0.02107	0.1966	8	117	CITED2,SLC2A10,MYLK,RTN4,LDLR,LOX,LRP1,ENG
GO: Biological Process	GO:0032231	regulation of actin filament bundle assembly		0.003323	1	0.02107	0.1966	8	117	ACTG1,MET,CORO2B,DLC1,RHOC,MIR21,CCN2,PXN
GO: Biological Process	GO:0006023	aminoglycan biosynthetic process		0.003323	1	0.02107	0.1966	8	117	EXT1,CHST2,SDC2,SDC3,BGN,XYLT2,TGFB1,GALNT5
GO: Biological Process	GO:0006873	cellular ion homeostasis		0.003346	1	0.0212	0.1978	28	765	HIF1A,TCIRG1,F2R,F2RL1,F2RL2,ADM,NALF1,PLCD1,GSTO1,RASA3,WNT5A,MT1E,MT2A,STC2,FTL,CYBA,MYC,DBI,ITPR2,ITPR3,BNIP3,CAV1,SELENON,TGFB1,TGM2,LRP1,UBASH3B,LYN
GO: Cellular Component	GO:0005902	microvillus		0.003468	1	0.02157	0.1512	12	227	EPS8,RGS19,ACTN1,CLIC1,PLEC,MSN,MYH9,MYL6,MYO1E,ITPR3,TGFB1,CD44
GO: Biological Process	GO:0010517	regulation of phospholipase activity		0.003411	1	0.02159	0.2014	10	171	F2R,F2RL1,F2RL2,DLC1,PLCD1,FLT1,ANXA1,CCN1,TGM2,LRP1
GO: Biological Process	GO:1902547	regulation of cellular response to vascular endothelial growth factor stimulus		0.003425	1	0.02161	0.2017	4	30	SPRY2,JCAD,MIR21,ADAMTS12
GO: Biological Process	GO:0002825	regulation of T-helper 1 type immune response		0.003425	1	0.02161	0.2017	4	30	TNFSF4,ANXA1,IL4R,IRF1
GO: Biological Process	GO:0060444	branching involved in mammary gland duct morphogenesis		0.003425	1	0.02161	0.2017	4	30	ETV4,ETV5,WNT5A,TGFB1
GO: Molecular Function	GO:0044389	ubiquitin-like protein ligase binding		0.001283	1	0.0218	0.1606	17	332	HIF1A,ACTG1,CLU,VCL,CUL4B,ISG15,IKBKE,MYC,NEK6,PTPRN,PXN,BCL10,RALB,RTN4,UBASH3B,LYN,TRIB1
GO: Molecular Function	GO:0019210	kinase inhibitor activity		0.001371	1	0.0218	0.1606	7	75	SPRY2,CAMK2N1,HSPB1,CIB1,PARVA,SPRY4,TRIB1
GO: Molecular Function	GO:0035591	signaling adaptor activity		0.001371	1	0.0218	0.1606	7	75	EPS8,SH3RF1,SHC1,KSR1,AFAP1L2,PXN,SH2B3
GO: Molecular Function	GO:0005543	phospholipid binding		0.001423	1	0.0218	0.1606	22	488	TWF2,PHLDA2,F3,FES,PLCD1,SGIP1,PHLDA1,ANXA1,ANXA2,WNT5A,ANXA5,SHC1,MYO1E,AXL,SYTL2,ITPR2,ITPR3,WIPI1,VEPH1,MYOF,THBS1,ARAP3
GO: Molecular Function	GO:0008427	calcium-dependent protein kinase inhibitor activity		0.001454	1	0.0218	0.1606	2	3	CAMK2N1,CIB1
GO: Molecular Function	GO:0033823	procollagen glucosyltransferase activity		0.001454	1	0.0218	0.1606	2	3	PLOD1,PLOD3
GO: Molecular Function	GO:0005220	inositol 1,4,5-trisphosphate-sensitive calcium-release channel activity		0.001454	1	0.0218	0.1606	2	3	ITPR2,ITPR3
GO: Molecular Function	GO:0008475	procollagen-lysine 5-dioxygenase activity		0.001454	1	0.0218	0.1606	2	3	PLOD1,PLOD3
GO: Biological Process	GO:0002761	regulation of myeloid leukocyte differentiation		0.003464	1	0.0218	0.2034	9	144	FES,FOS,MYC,TCTA,TGFB1,TLR4,UBASH3B,LYN,TRIB1
GO: Biological Process	GO:0046330	positive regulation of JNK cascade		0.003472	1	0.0218	0.2034	7	93	F2RL1,SH3RF1,WNT5A,CCN2,SH3RF3,MYD88,TLR4
GO: Biological Process	GO:0043517	positive regulation of DNA damage response, signal transduction by p53 class mediator		0.003479	1	0.0218	0.2034	3	15	SPRED3,PMAIP1,ANKRD1
GO: Biological Process	GO:1902947	regulation of tau-protein kinase activity		0.003479	1	0.0218	0.2034	3	15	CLU,DKK1,EGR1
GO: Biological Process	GO:0070141	response to UV-A		0.003479	1	0.0218	0.2034	3	15	MMP1,MMP2,CCND1
GO: Biological Process	GO:0060856	establishment of blood-brain barrier		0.003479	1	0.0218	0.2034	3	15	MXRA8,RTN4,ENG
GO: Biological Process	GO:0046886	positive regulation of hormone biosynthetic process		0.003479	1	0.0218	0.2034	3	15	HIF1A,ADM,EGR1
GO: Biological Process	GO:0050769	positive regulation of neurogenesis		0.003492	1	0.02186	0.204	14	290	HIF1A,MAN2A1,ETV5,TWF2,MET,SERPINE2,VIM,FN1,SEMA7A,MYC,RTN4,TGFB1,LRP1,LYN
GO: Biological Process	GO:0060425	lung morphogenesis		0.003519	1	0.02201	0.2053	6	70	SPRY2,EXT1,CTSZ,PLOD3,TCF21,TGFBR2
GO: Biological Process	GO:0097530	granulocyte migration		0.003556	1	0.02221	0.2073	10	172	CD99,MPP1,ANXA1,MYD88,SIRPA,ITGA1,WDR1,RAC2,RTN4,THBS1
GO: Biological Process	GO:0043403	skeletal muscle tissue regeneration		0.003579	1	0.02232	0.2082	5	49	PKM,PLAU,ANXA1,SELENON,TGFBR2
GO: Biological Process	GO:0006509	membrane protein ectodomain proteolysis		0.003579	1	0.02232	0.2082	5	49	MYH9,ADAM19,TIMP2,TIMP3,FURIN
GO: Molecular Function	GO:0016670	oxidoreductase activity, acting on a sulfur group of donors, oxygen as acceptor		0.00157	1	0.02258	0.1663	3	11	PCYOX1,QSOX1,P4HB
GO: Molecular Function	GO:0034713	type I transforming growth factor beta receptor binding		0.00157	1	0.02258	0.1663	3	11	TGFB1,TGFBR2,ENG
GO: Molecular Function	GO:0005539	glycosaminoglycan binding		0.001582	1	0.02258	0.1663	14	252	HK1,SERPINE2,LIPG,COL5A1,FN1,ADAMTS1,CCN1,CCN2,BGN,TGFBR2,THBS1,THBS2,CD44,ENG
GO: Biological Process	GO:0030001	metal ion transport		0.003699	1	0.02304	0.215	22	557	F2R,EHD3,NALF1,GSTO1,RASA3,ANXA2,STC2,MIR21,PLPP4,CCN2,G6PD,CYBA,MYLK,DBI,ITPR2,ITPR3,CAV1,SELENON,TGFB1,ORAI1,UBASH3B,LYN
GO: Cellular Component	GO:0009925	basal plasma membrane		0.003896	1	0.02399	0.1682	14	291	ABCC4,MET,PLEC,ANXA1,ANXA2,SLC2A1,MSN,ITGA6,CAV1,LDLR,LEPR,ORAI1,CD44,LRP1
GO: Biological Process	GO:1903019	negative regulation of glycoprotein metabolic process		0.003869	1	0.02407	0.2246	4	31	SLC2A10,CST3,PTX3,ITM2C
GO: Biological Process	GO:0002062	chondrocyte differentiation		0.003879	1	0.02412	0.225	8	120	EXT1,RFLNB,CCN2,ECM1,TGFB1,ADAMTS12,TGFBR2,LOXL2
GO: Biological Process	GO:0006809	nitric oxide biosynthetic process		0.003908	1	0.02423	0.2261	7	95	CLU,TICAM1,SIRPA,PTX3,CYB5R3,CAV1,TLR4
GO: Biological Process	GO:0007520	myoblast fusion		0.003909	1	0.02423	0.2261	5	50	IL4R,MYH9,CAPN2,ADAM12,MYOF
GO: Biological Process	GO:0032480	negative regulation of type I interferon production		0.003909	1	0.02423	0.2261	5	50	ISG15,IKBKE,MIR21,SIRPA,TNFAIP3
GO: Biological Process	GO:1990138	neuron projection extension		0.003914	1	0.02424	0.2262	11	203	MGLL,TWF2,ALCAM,VCL,FN1,SEMA7A,WNT5A,ITGA4,ITGB1,RTN4,LRP1
GO: Molecular Function	GO:0004672	protein kinase activity		0.001726	1	0.02425	0.1786	30	759	SPRY2,HK1,MET,CAMK2N1,FES,HSPB1,FLT1,CIB1,HTATIP2,IKBKE,PARVA,PRKCD,MYLK,NEK6,AXL,CCND1,STK10,KSR1,FAM20C,AFAP1L2,NRK,CAB39L,RAC2,NUAK2,TGFB1,TGFBR2,SPRY4,LYN,ENG,TRIB1
GO: Molecular Function	GO:0019887	protein kinase regulator activity		0.001768	1	0.02442	0.1798	12	200	SPRY2,CAMK2N1,HSPB1,CIB1,PARVA,CCND1,AFAP1L2,CAB39L,RAC2,TGFB1,SPRY4,TRIB1
GO: Molecular Function	GO:0031625	ubiquitin protein ligase binding		0.001793	1	0.02442	0.1798	16	313	HIF1A,ACTG1,CLU,VCL,CUL4B,ISG15,IKBKE,MYC,NEK6,PXN,BCL10,RALB,RTN4,UBASH3B,LYN,TRIB1
GO: Biological Process	GO:0046660	female sex differentiation		0.003969	1	0.02456	0.2291	9	147	MMP2,MMP14,MMP19,ADAMTS1,WNT5A,AXL,PTPRN,PTX3,LHFPL2
GO: Biological Process	GO:0072678	T cell migration		0.004049	1	0.025	0.2333	6	72	TNFSF4,CD99,WNT5A,MSN,ITGA4,ECM1
GO: Biological Process	GO:0050918	positive chemotaxis		0.004049	1	0.025	0.2333	6	72	F2RL1,F3,MET,WNT5A,LRP1,CDH13
GO: Biological Process	GO:0048568	embryonic organ development		0.004085	1	0.0252	0.2351	21	527	SPRY2,HIF1A,PHLDA2,CITED2,ADM,CTHRC1,PLCD1,MMP14,WNT5A,CCN1,MYC,ITGA4,JUNB,NRK,TCF21,SH2B3,TGFB1,TGFBR2,MFAP5,ENG,EPAS1
GO: Biological Process	GO:0098742	cell-cell adhesion via plasma-membrane adhesion molecules		0.004184	1	0.02535	0.2365	14	296	ALCAM,NEXN,FXYD5,ITGA4,ITGA5,ITGB1,PTPRM,PVR,AMIGO2,CNTN4,LGALS1,TGFBR2,TNFAIP3,CDH13
GO: Biological Process	GO:1903727	positive regulation of phospholipid metabolic process		0.004216	1	0.02535	0.2365	3	16	PRKCD,CAPN2,PC
GO: Biological Process	GO:0023035	CD40 signaling pathway		0.004216	1	0.02535	0.2365	3	16	ITGA5,ITGB1,TNFAIP3
GO: Biological Process	GO:0048012	hepatocyte growth factor receptor signaling pathway		0.004216	1	0.02535	0.2365	3	16	MET,BCAR1,ADAMTS12
GO: Biological Process	GO:0051764	actin crosslink formation		0.004216	1	0.02535	0.2365	3	16	EPS8,ACTN1,GAS2L1
GO: Biological Process	GO:0098708	glucose import across plasma membrane		0.004229	1	0.02535	0.2365	2	5	SLC2A10,SLC2A1
GO: Biological Process	GO:0090081	regulation of heart induction by regulation of canonical Wnt signaling pathway		0.004229	1	0.02535	0.2365	2	5	WNT5A,DKK1
GO: Biological Process	GO:0043335	protein unfolding		0.004229	1	0.02535	0.2365	2	5	CLU,ANGPTL4
GO: Biological Process	GO:0097350	neutrophil clearance		0.004229	1	0.02535	0.2365	2	5	ANXA1,AXL
GO: Biological Process	GO:0002901	mature B cell apoptotic process		0.004229	1	0.02535	0.2365	2	5	BCL10,CD44
GO: Biological Process	GO:0002905	regulation of mature B cell apoptotic process		0.004229	1	0.02535	0.2365	2	5	BCL10,CD44
GO: Biological Process	GO:0002906	negative regulation of mature B cell apoptotic process		0.004229	1	0.02535	0.2365	2	5	BCL10,CD44
GO: Biological Process	GO:0000320	re-entry into mitotic cell cycle		0.004229	1	0.02535	0.2365	2	5	MYC,CCND1
GO: Biological Process	GO:1905007	positive regulation of epithelial to mesenchymal transition involved in endocardial cushion formation		0.004229	1	0.02535	0.2365	2	5	TGFBR2,ENG
GO: Biological Process	GO:0033031	positive regulation of neutrophil apoptotic process		0.004229	1	0.02535	0.2365	2	5	ANXA1,CD44
GO: Biological Process	GO:1900133	regulation of renin secretion into blood stream		0.004229	1	0.02535	0.2365	2	5	F2R,F2RL1
GO: Biological Process	GO:0048687	positive regulation of sprouting of injured axon		0.004229	1	0.02535	0.2365	2	5	RTN4,LRP1
GO: Biological Process	GO:0001922	B-1 B cell homeostasis		0.004229	1	0.02535	0.2365	2	5	HIF1A,TNFAIP3
GO: Biological Process	GO:0022009	central nervous system vasculogenesis		0.004229	1	0.02535	0.2365	2	5	RTN4,ENG
GO: Biological Process	GO:0043932	ossification involved in bone remodeling		0.004229	1	0.02535	0.2365	2	5	CTHRC1,TGFB1
GO: Biological Process	GO:0006931	substrate-dependent cell migration, cell attachment to substrate		0.004229	1	0.02535	0.2365	2	5	FBLN1,FN1
GO: Biological Process	GO:1904352	positive regulation of protein catabolic process in the vacuole		0.004229	1	0.02535	0.2365	2	5	LDLR,LRP1
GO: Biological Process	GO:0010716	negative regulation of extracellular matrix disassembly		0.004229	1	0.02535	0.2365	2	5	CST3,TGFB1
GO: Biological Process	GO:0010710	regulation of collagen catabolic process		0.004229	1	0.02535	0.2365	2	5	CST3,ITGB1
GO: Biological Process	GO:0019087	transformation of host cell by virus		0.004229	1	0.02535	0.2365	2	5	FBLN1,MYC
GO: Biological Process	GO:0070428	regulation of nucleotide-binding oligomerization domain containing 1 signaling pathway		0.004229	1	0.02535	0.2365	2	5	TLR4,TNFAIP3
GO: Biological Process	GO:0052405	negative regulation by host of symbiont molecular function		0.004229	1	0.02535	0.2365	2	5	ANXA2,PTX3
GO: Biological Process	GO:0038163	thrombopoietin-mediated signaling pathway		0.004229	1	0.02535	0.2365	2	5	CIB1,SH2B3
GO: Biological Process	GO:0045629	negative regulation of T-helper 2 cell differentiation		0.004229	1	0.02535	0.2365	2	5	ANXA1,IRF1
GO: Biological Process	GO:0018057	peptidyl-lysine oxidation		0.004229	1	0.02535	0.2365	2	5	LOX,LOXL2
GO: Biological Process	GO:0008154	actin polymerization or depolymerization		0.004259	1	0.02549	0.2378	12	235	EPS8,TWF2,F2RL1,VASP,CDC42EP3,PRKCD,ARHGAP18,MYH9,CYRIA,WDR1,DSTN,TMSB10
GO: Biological Process	GO:0038084	vascular endothelial growth factor signaling pathway		0.004261	1	0.02549	0.2378	5	51	SPRY2,HSPB1,JCAD,FLT1,MIR21
GO: Cellular Component	GO:0030136	clathrin-coated vesicle		0.004184	1	0.02552	0.1789	11	203	RGS19,SH3BP4,SGIP1,WNT5A,MYO1E,RAB27B,WIPI1,ECE1,LDLR,FURIN,LRP1
GO: Cellular Component	GO:0036454	growth factor complex		0.004304	1	0.02574	0.1805	2	5	IGFBP3,IGFBP6
GO: Cellular Component	GO:0016942	insulin-like growth factor binding protein complex		0.004304	1	0.02574	0.1805	2	5	IGFBP3,IGFBP6
GO: Biological Process	GO:0010951	negative regulation of endopeptidase activity		0.004332	1	0.02584	0.2411	13	266	CD109,SERPINE2,PLAUR,SH3RF1,ANXA2,CST3,CSTB,TFPI2,THBS1,TIMP2,TIMP3,FURIN,CD44
GO: Biological Process	GO:1900015	regulation of cytokine production involved in inflammatory response		0.004335	1	0.02584	0.2411	6	73	GPSM3,MIR21,MYD88,TICAM1,SIRPA,TLR4
GO: Biological Process	GO:0070613	regulation of protein processing		0.004335	1	0.02584	0.2411	6	73	SERPINE2,MMP14,CTSZ,MYH9,THBS1,FURIN
GO: Biological Process	GO:0034612	response to tumor necrosis factor		0.004337	1	0.02584	0.2411	15	329	EXT1,F2RL1,TNFSF4,H2BC21,COL1A1,CIB1,ZFP36,ANKRD1,IRF1,TNFRSF21,ZFP36L2,TNFSF15,ADAMTS12,THBS1,TNFAIP3
GO: Biological Process	GO:0070168	negative regulation of biomineral tissue development		0.004349	1	0.02584	0.2411	4	32	HIF1A,RFLNB,ECM1,TGFB1
GO: Biological Process	GO:0033598	mammary gland epithelial cell proliferation		0.004349	1	0.02584	0.2411	4	32	ETV4,WNT5A,CCND1,RTN4
GO: Biological Process	GO:0043032	positive regulation of macrophage activation		0.004349	1	0.02584	0.2411	4	32	WNT5A,IL4R,THBS1,TLR4
GO: Biological Process	GO:0002088	lens development in camera-type eye		0.004385	1	0.02603	0.2429	7	97	SPRY2,SPRED3,CITED2,VIM,WNT5A,TGFB1,TGFBR2
GO: Biological Process	GO:0050730	regulation of peptidyl-tyrosine phosphorylation		0.004438	1	0.02632	0.2456	14	298	SHC1,PRKCD,IRF1,ITGA5,ITGB1,AFAP1L2,MVP,SH2B3,CAV1,TGFB1,TLR4,ERRFI1,CD44,LYN
GO: Biological Process	GO:0072009	nephron epithelium development		0.004504	1	0.02667	0.2488	8	123	EXT1,CITED2,FOXD1,MYC,MYO1E,TCF21,TGFB1,CD44
GO: Biological Process	GO:0008543	fibroblast growth factor receptor signaling pathway		0.004504	1	0.02667	0.2488	8	123	SPRY2,EXT1,WNT5A,CCN2,FAM20C,CREB3L1,THBS1,SPRY4
GO: Biological Process	GO:0003197	endocardial cushion development		0.004634	1	0.02735	0.2552	5	52	CITED2,TGFB1,TGFBR2,THBS1,ENG
GO: Biological Process	GO:1903053	regulation of extracellular matrix organization		0.004634	1	0.02735	0.2552	5	52	SLC2A10,CST3,COLGALT1,TGFB1,LRP1
GO: Biological Process	GO:0060675	ureteric bud morphogenesis		0.004636	1	0.02735	0.2552	6	74	CITED2,FOXD1,MYC,TCF21,TGFB1,CD44
GO: Biological Process	GO:1905330	regulation of morphogenesis of an epithelium		0.004636	1	0.02735	0.2552	6	74	ETV5,MET,WNT5A,MIR21,TGFB1,ADAMTS12
GO: Biological Process	GO:0051046	regulation of secretion		0.004672	1	0.02753	0.2569	28	784	HIF1A,TCIRG1,F2R,F2RL1,CAMK2N1,FES,PLCD1,HTR7,ANXA1,ANXA5,SLC2A1,IGFBP3,ANKRD1,IL4R,CYBA,SYTL2,ITPR2,ITPR3,RAB27B,RAC2,RAP1B,STXBP5,RTN4,LEPR,TGFB1,TLR4,LRP1,LYN
GO: Molecular Function	GO:0008047	enzyme activator activity		0.002089	1	0.0277	0.204	24	568	SPRY2,RIN3,FBLN1,DLC1,ARHGAP31,ARHGAP29,ARHGEF19,FN1,RASA3,ARHGAP1,RIN1,ARHGDIB,IGFBP3,PRKCD,ARHGAP18,AFAP1L2,CAB39L,BCL10,STXBP5,CAV1,TGFB1,ARAP3,TIMP2,ERRFI1
GO: Molecular Function	GO:0031267	small GTPase binding		0.002129	1	0.0277	0.204	15	289	EPS8,RIN3,CORO1C,SH3BP4,NDRG1,VCL,CIB1,ANXA2,ARHGAP1,RIN1,ARHGDIB,SYTL2,CAV1,FARP1,ERRFI1
GO: Molecular Function	GO:0019207	kinase regulator activity		0.002129	1	0.0277	0.204	13	232	SPRY2,CAMK2N1,HSPB1,CIB1,PARVA,CCND1,AFAP1L2,CAB39L,BCL10,RAC2,TGFB1,SPRY4,TRIB1
GO: Biological Process	GO:0046890	regulation of lipid biosynthetic process		0.004708	1	0.02772	0.2586	12	238	ADM,ANXA1,CREBL2,IGFBP7,CCN1,PRKCD,DKK3,DBI,CAPN2,LDLR,EGR1,PC
GO: Biological Process	GO:0051963	regulation of synapse assembly		0.004729	1	0.02779	0.2593	8	124	WNT5A,PDLIM5,DKK1,SRPX2,AMIGO2,THBS2,FARP1,ADGRE5
GO: Biological Process	GO:0072676	lymphocyte migration		0.004729	1	0.02779	0.2593	8	124	EXT1,TNFSF4,CD99,WNT5A,MSN,ITGA4,STK10,ECM1
GO: Cellular Component	GO:0031226	intrinsic component of plasma membrane		0.004695	1	0.02781	0.195	55	1818	EPS8,TCIRG1,F2R,F2RL1,F2RL2,F3,TNFSF4,SLC2A10,MET,CD99,PLAUR,ALCAM,MMP14,FLT1,ITGA11,SEMA7A,HTR7,RASA3,SLC1A4,SLC2A1,DCBLD2,IL4R,CYBA,AXL,PERP,ITGA6,SIRPA,ITGA1,ITGA4,ITGA5,ITGB1,TNFRSF21,ADGRL4,ITPR3,CD82,ST3GAL5,PTPRM,TSPAN14,TNFSF15,STXBP5,RTN4,CAV1,LDLR,LEPR,TGFBR2,TGM2,ORAI1,GYPC,TLR4,CD44,LRP1,CD59,ADGRE5,CD151,LYN
GO: Biological Process	GO:0042098	T cell proliferation		0.004865	1	0.02845	0.2654	12	239	TNFSF4,SH3RF1,ANXA1,MSN,MIR21,IRF1,TNFRSF21,RAC2,TGFB1,TGFBR2,CD44,CD151
GO: Biological Process	GO:0048015	phosphatidylinositol-mediated signaling		0.004866	1	0.02845	0.2654	11	209	F2R,F2RL1,SLC9A3R2,SERPINE2,PLCD1,PEAR1,FLT1,FN1,MIR21,IER3,LYN
GO: Biological Process	GO:0110150	negative regulation of biomineralization		0.004868	1	0.02845	0.2654	4	33	HIF1A,RFLNB,ECM1,TGFB1
GO: Biological Process	GO:0003416	endochondral bone growth		0.004868	1	0.02845	0.2654	4	33	EXT1,ECM1,TGFBR2,THBS1
GO: Biological Process	GO:1903318	negative regulation of protein maturation		0.004868	1	0.02845	0.2654	4	33	SERPINE2,CTSZ,THBS1,FURIN
GO: Biological Process	GO:0010955	negative regulation of protein processing		0.004868	1	0.02845	0.2654	4	33	SERPINE2,CTSZ,THBS1,FURIN
GO: Cellular Component	GO:0045202	synapse		0.004875	1	0.0286	0.2005	49	1582	EPS8,CORO1C,ACTB,ACTG1,MGLL,EXT1,ACTN1,F2R,MET,SERPINE2,CAMK2N1,NDRG1,CLU,SDC2,HSPB1,SGIP1,HTR7,ANXA1,WNT5A,ANXA5,ABLIM3,SLC1A4,SLC2A1,PDLIM5,PRKCD,SNTB1,MYD88,MYH9,DBI,ITGA5,ITGB1,ITPR3,SRPX2,BNIP3,PTPRN,NTM,CAPN5,DNMBP,RAB27B,CALD1,STXBP5,SYNE1,RTN4,FOSL1,LZTS1,FARP1,LRP1,LYN,CDH13
GO: Biological Process	GO:0046209	nitric oxide metabolic process		0.004904	1	0.02863	0.2671	7	99	CLU,TICAM1,SIRPA,PTX3,CYB5R3,CAV1,TLR4
GO: Biological Process	GO:0072171	mesonephric tubule morphogenesis		0.004952	1	0.02889	0.2695	6	75	CITED2,FOXD1,MYC,TCF21,TGFB1,CD44
GO: Biological Process	GO:0032526	response to retinoic acid		0.004962	1	0.02892	0.2698	8	125	TWF2,MICB,COL1A1,WNT5A,DKK1,IGFBP7,DUSP1,LYN
GO: Biological Process	GO:0090257	regulation of muscle system process		0.004983	1	0.02901	0.2707	14	302	F2R,EHD3,MYL9,GSTO1,HTR7,SHC1,MIR21,CCN2,G6PD,CALD1,CAV1,ECE1,SELENON,ERRFI1
GO: Biological Process	GO:0051495	positive regulation of cytoskeleton organization		0.005027	1	0.02906	0.2711	12	240	F2RL1,MET,FES,VASP,CDC42EP3,RHOC,CCN2,PXN,WDR1,DSTN,STMN2,CAV1
GO: Biological Process	GO:0043616	keratinocyte proliferation		0.00503	1	0.02906	0.2711	5	53	CD109,ZFP36,MIR21,TLR4,CDH13
GO: Biological Process	GO:0042088	T-helper 1 type immune response		0.00503	1	0.02906	0.2711	5	53	TNFSF4,ANXA1,IL4R,IRF1,TLR4
GO: Biological Process	GO:1902622	regulation of neutrophil migration		0.00503	1	0.02906	0.2711	5	53	CD99,MPP1,MYD88,RAC2,RTN4
GO: Biological Process	GO:0010799	regulation of peptidyl-threonine phosphorylation		0.00503	1	0.02906	0.2711	5	53	SPRY2,SPRED3,MET,WNT5A,TGFB1
GO: Biological Process	GO:2001212	regulation of vasculogenesis		0.00504	1	0.02906	0.2711	3	17	RRAS,ADM,RTN4
GO: Biological Process	GO:0060712	spongiotrophoblast layer development		0.00504	1	0.02906	0.2711	3	17	PHLDA2,ADM,NRK
GO: Biological Process	GO:0043129	surfactant homeostasis		0.00504	1	0.02906	0.2711	3	17	TGFB1,EPAS1,RCN3
GO: Biological Process	GO:0055091	phospholipid homeostasis		0.00504	1	0.02906	0.2711	3	17	LIPG,TGFB1,RCN3
GO: Biological Process	GO:0034341	response to interferon-gamma		0.005041	1	0.02906	0.2711	11	210	ACTG1,VIM,WNT5A,MT2A,PRKCD,SP100,IRF1,SIRPA,TRIM8,TLR4,CD44
GO: Biological Process	GO:0043903	regulation of biological process involved in symbiotic interaction		0.005041	1	0.02906	0.2711	11	210	F2RL1,FBLN1,ZFP36,ISG15,AXL,PTX3,TRIM8,CAV1,LGALS1,P4HB,PC
GO: Cellular Component	GO:0009898	cytoplasmic side of plasma membrane		0.005009	1	0.02912	0.2042	10	179	S100A6,FES,RASA3,MSN,G6PD,MYH9,GNG11,FARP1,ERRFI1,LYN
GO: Molecular Function	GO:0030020	extracellular matrix structural constituent conferring tensile strength		0.002279	1	0.02923	0.2152	5	42	COL1A1,COL4A1,COL5A1,COL8A1,COL12A1
GO: Biological Process	GO:0014033	neural crest cell differentiation		0.00518	1	0.02983	0.2783	7	100	HIF1A,CORO1C,EXT1,CITED2,FN1,SEMA7A,ENG
GO: Biological Process	GO:0002286	T cell activation involved in immune response		0.005204	1	0.02994	0.2794	8	126	F2RL1,TNFSF4,ANXA1,MIR21,IL4R,IRF1,NFKBIZ,TGFB1
GO: Biological Process	GO:0006470	protein dephosphorylation		0.00525	1	0.03018	0.2816	15	336	DLC1,NCEH1,IGFBP3,STYXL1,PRKCD,ITGA1,PTPRM,PTPRN,DUSP1,DUSP4,DUSP5,DUSP6,PTPN18,TGFB1,UBASH3B
GO: Biological Process	GO:1903317	regulation of protein maturation		0.005284	1	0.03033	0.283	6	76	SERPINE2,MMP14,CTSZ,MYH9,THBS1,FURIN
GO: Biological Process	GO:0031214	biomineral tissue development		0.005286	1	0.03033	0.283	10	182	HIF1A,TCIRG1,COL1A1,RFLNB,CCN1,ISG15,FAM20C,ECM1,TGFB1,LOX
GO: Molecular Function	GO:0043495	protein-membrane adaptor activity		0.002431	1	0.03073	0.2263	4	26	SLC9A3R2,CIB1,MYH9,SYNE1
GO: Biological Process	GO:0009743	response to carbohydrate		0.00537	1	0.03078	0.2872	13	273	HIF1A,ME1,CAMK2N1,CCN2,PTPRN,RAP1B,LEPR,LGALS1,TGFBR2,THBS1,EGR1,LRP1,LYN
GO: Biological Process	GO:1903530	regulation of secretion by cell		0.005384	1	0.03084	0.2877	26	719	HIF1A,TCIRG1,F2R,F2RL1,CAMK2N1,FES,PLCD1,HTR7,ANXA1,ANXA5,SLC2A1,IGFBP3,ANKRD1,IL4R,ITPR2,ITPR3,RAB27B,RAC2,RAP1B,STXBP5,RTN4,LEPR,TGFB1,TLR4,LRP1,LYN
GO: Biological Process	GO:0048017	inositol lipid-mediated signaling		0.005406	1	0.03092	0.2884	11	212	F2R,F2RL1,SLC9A3R2,SERPINE2,PLCD1,PEAR1,FLT1,FN1,MIR21,IER3,LYN
GO: Biological Process	GO:0009100	glycoprotein metabolic process		0.005427	1	0.03092	0.2884	18	437	HIF1A,MAN2A1,EXT1,SLC2A10,PLOD1,PHLDA1,CST3,GALNT2,BGN,XYLT2,ST3GAL5,PTX3,ITM2C,GFPT2,GALNT14,PLOD3,ADAMTS12,GALNT5
GO: Biological Process	GO:1903902	positive regulation of viral life cycle		0.005427	1	0.03092	0.2884	4	34	AXL,LGALS1,P4HB,PC
GO: Biological Process	GO:0051497	negative regulation of stress fiber assembly		0.005427	1	0.03092	0.2884	4	34	MET,CORO2B,DLC1,MIR21
GO: Biological Process	GO:0032373	positive regulation of sterol transport		0.005427	1	0.03092	0.2884	4	34	LIPG,ANXA2,CAV1,LRP1
GO: Biological Process	GO:0032376	positive regulation of cholesterol transport		0.005427	1	0.03092	0.2884	4	34	LIPG,ANXA2,CAV1,LRP1
GO: Biological Process	GO:0061383	trabecula morphogenesis		0.00545	1	0.03099	0.2892	5	54	MMP2,FHL2,COL1A1,ADAMTS1,ENG
GO: Biological Process	GO:0052372	modulation by symbiont of entry into host		0.00545	1	0.03099	0.2892	5	54	PTX3,TRIM8,CAV1,LGALS1,P4HB
GO: Biological Process	GO:0018107	peptidyl-threonine phosphorylation		0.005455	1	0.03099	0.2892	8	127	SPRY2,HK1,SPRED3,MET,WNT5A,PRKCD,TGFB1,TGFBR2
GO: Biological Process	GO:0016331	morphogenesis of embryonic epithelium		0.00549	1	0.03116	0.2908	10	183	HIF1A,CITED2,ADM,DLC1,CTHRC1,VASP,WNT5A,BCL10,TGFB1,TGFB1I1
GO: Biological Process	GO:0048878	chemical homeostasis		0.005556	1	0.03151	0.294	43	1369	HIF1A,HK1,TCIRG1,EXT1,F2R,F2RL1,F2RL2,ADM,MET,CAMK2N1,NALF1,LIPG,UGCG,PLCD1,GSTO1,RASA3,WNT5A,MT1E,MT2A,STC2,FTL,CYBA,MYC,DBI,ITPR2,ITPR3,BNIP3,PTPRN,CA12,RTN4,CAV1,SELENON,LDLR,LEPR,LGALS1,TGFB1,TGM2,ANGPTL4,LRP1,UBASH3B,LYN,EPAS1,RCN3
GO: Molecular Function	GO:0048407	platelet-derived growth factor binding		0.002632	1	0.03208	0.2362	3	13	COL1A1,COL4A1,COL5A1
GO: Molecular Function	GO:0061134	peptidase regulator activity		0.002658	1	0.03208	0.2362	13	238	CD109,FBLN1,SERPINE2,FN1,ANXA2,CST3,CSTB,BCL10,TFPI2,CAV1,TIMP2,TIMP3,FURIN
GO: Molecular Function	GO:0050431	transforming growth factor beta binding		0.002804	1	0.03208	0.2362	4	27	CD109,TGFBR2,THBS1,ENG
GO: Molecular Function	GO:0030169	low-density lipoprotein particle binding		0.002804	1	0.03208	0.2362	4	27	LDLR,THBS1,LRP1,CDH13
GO: Molecular Function	GO:0003960	NADPH:quinone reductase activity		0.002864	1	0.03208	0.2362	2	4	TP53I3,CRYZ
GO: Molecular Function	GO:0050211	procollagen galactosyltransferase activity		0.002864	1	0.03208	0.2362	2	4	PLOD3,COLGALT1
GO: Molecular Function	GO:0010858	calcium-dependent protein kinase regulator activity		0.002864	1	0.03208	0.2362	2	4	CAMK2N1,CIB1
GO: Molecular Function	GO:0034714	type III transforming growth factor beta receptor binding		0.002864	1	0.03208	0.2362	2	4	TGFB1,TGFBR2
GO: Molecular Function	GO:0070815	peptidyl-lysine 5-dioxygenase activity		0.002864	1	0.03208	0.2362	2	4	PLOD1,PLOD3
GO: Biological Process	GO:0030856	regulation of epithelial cell differentiation		0.0057	1	0.03227	0.3011	10	184	SPRY2,CD109,ETV4,SPRED3,VCL,ZFP36,MIR21,CCND1,CAV1,ERRFI1
GO: Biological Process	GO:0110148	biomineralization		0.0057	1	0.03227	0.3011	10	184	HIF1A,TCIRG1,COL1A1,RFLNB,CCN1,ISG15,FAM20C,ECM1,TGFB1,LOX
GO: Biological Process	GO:0014013	regulation of gliogenesis		0.005715	1	0.03232	0.3016	8	128	ETV5,SERPINE2,VIM,MYC,RTN4,LDLR,TGFB1,LYN
GO: Biological Process	GO:2001057	reactive nitrogen species metabolic process		0.005768	1	0.03259	0.3041	7	102	CLU,TICAM1,SIRPA,PTX3,CYB5R3,CAV1,TLR4
GO: Molecular Function	GO:0003924	GTPase activity		0.002955	1	0.03268	0.2407	30	787	RIN3,RGS19,RRAS,SH3BP4,DLC1,ARHGAP31,ARHGAP29,ARHGEF19,RASA3,RHOB,RHOC,RND3,ARHGAP1,RIN1,ARHGDIB,GPSM3,ARHGAP18,SIRPA,DNMBP,RAB32,GNG11,RAB27B,RAC2,RALB,RAP1B,ARHGEF28,STXBP5,ARAP3,FARP1,ERRFI1
GO: Biological Process	GO:1901214	regulation of neuron death		0.005792	1	0.0327	0.3051	17	406	HIF1A,F2R,CLU,PMAIP1,FOS,WNT5A,DKK1,G6PD,CTSZ,AXL,GBE1,ITGA1,AMIGO2,CAPN2,EGR1,TLR4,LRP1
GO: Biological Process	GO:0001838	embryonic epithelial tube formation		0.005838	1	0.03287	0.3067	9	156	HIF1A,CITED2,ADM,DLC1,CTHRC1,VASP,WNT5A,BCL10,TGFB1
GO: Biological Process	GO:1903038	negative regulation of leukocyte cell-cell adhesion		0.005838	1	0.03287	0.3067	9	156	TNFSF4,HSPB1,ANXA1,MIR21,IL4R,IRF1,TNFRSF21,TGFB1,CD44
GO: Biological Process	GO:1903409	reactive oxygen species biosynthetic process		0.005838	1	0.03287	0.3067	9	156	CLU,MIR21,CYBA,TICAM1,SIRPA,PTX3,CYB5R3,CAV1,TLR4
GO: Biological Process	GO:0043300	regulation of leukocyte degranulation		0.005894	1	0.03316	0.3094	5	55	F2RL1,FES,IL4R,RAC2,LYN
GO: Biological Process	GO:0035148	tube formation		0.005917	1	0.03323	0.31	10	185	HIF1A,CITED2,ADM,DLC1,CTHRC1,VASP,WNT5A,BCL10,TGFB1,TGM2
GO: Biological Process	GO:0043534	blood vessel endothelial cell migration		0.005917	1	0.03323	0.31	10	185	HIF1A,HSPB1,JCAD,CIB1,ANXA1,MYH9,ITGB1,SRPX2,TGFB1,THBS1
GO: Biological Process	GO:2000811	negative regulation of anoikis		0.005955	1	0.03341	0.3117	3	18	ITGA5,ITGB1,CAV1
GO: Biological Process	GO:0032874	positive regulation of stress-activated MAPK cascade		0.005984	1	0.03352	0.3127	8	129	F2RL1,MET,SH3RF1,WNT5A,CCN2,SH3RF3,MYD88,TLR4
GO: Biological Process	GO:1903426	regulation of reactive oxygen species biosynthetic process		0.005984	1	0.03352	0.3127	8	129	CLU,MIR21,CYBA,TICAM1,SIRPA,PTX3,CAV1,TLR4
GO: Biological Process	GO:0002285	lymphocyte activation involved in immune response		0.005993	1	0.03352	0.3127	11	215	F2RL1,TNFSF4,ANXA1,MIR21,IL4R,IRF1,NFKBIZ,LGALS1,TGFB1,TLR4,TNFAIP3
GO: Biological Process	GO:0006940	regulation of smooth muscle contraction		0.005995	1	0.03352	0.3127	6	78	F2R,HTR7,SHC1,MIR21,CALD1,CAV1
GO: Biological Process	GO:0090050	positive regulation of cell migration involved in sprouting angiogenesis		0.006027	1	0.03361	0.3136	4	35	JCAD,CIB1,ANXA1,SRPX2
GO: Biological Process	GO:0002335	mature B cell differentiation		0.006027	1	0.03361	0.3136	4	35	POU2F2,LGALS1,TNFAIP3,CMTM7
GO: Biological Process	GO:0002507	tolerance induction		0.006027	1	0.03361	0.3136	4	35	TGFB1,TGFBR2,TNFAIP3,LYN
GO: Biological Process	GO:0051704	multi-organism process		0.006048	1	0.03369	0.3144	41	1297	ETV5,CITED2,ADM,S100A11,SERPINE2,PLAU,MMP2,MMP19,PAQR7,CIB1,ADAMTS1,ANXA2,FOS,FOSB,SLC2A1,ARHGDIB,IGFBP7,STC2,MIR21,IL4R,MYBL1,AXL,ITGA5,ITGB1,JUNB,PTX3,NRK,SPOCD1,SYNE1,CAPN2,GPX4,CAV1,LEPR,PHC2,FOSL1,TGFB1,TGFBR2,LHFPL2,PAPPA,TNFAIP3,TRIB1
GO: Biological Process	GO:0010817	regulation of hormone levels		0.006172	1	0.03422	0.3193	23	618	HIF1A,TCIRG1,ADM,CAMK2N1,CPQ,FOXD1,ANXA1,ANXA5,NIBAN2,SLC2A1,IGFBP3,STC2,CTSZ,DKK3,ITPR2,ITPR3,PTPRN,ECE1,LEPR,EGR1,FURIN,LRP1,LYN
GO: Biological Process	GO:0050776	regulation of immune response		0.006232	1	0.03422	0.3193	35	1066	ACTB,ACTG1,F2RL1,TNFSF4,CLU,CD99,MICB,FES,MMP2,COL1A1,ANXA1,FOS,WNT5A,SHC1,BCAR1,IKBKE,MIR21,PRKCD,PLPP4,IL4R,IRF1,ITGA4,ITGB1,TNFRSF21,PVR,BCL10,RAC2,NFKBIZ,ECM1,TGFB1,TLR4,CD44,CD59,TNFAIP3,LYN
GO: Biological Process	GO:0070201	regulation of establishment of protein localization		0.006249	1	0.03422	0.3193	25	691	HIF1A,TCIRG1,F2R,F2RL1,CORO2B,CAMK2N1,PMAIP1,CIB1,ANXA1,ANXA5,ABLIM3,SLC2A1,ANKRD1,PRKCD,SP100,ITPR2,ITPR3,MTCL1,RAC2,STXBP5,SYNE1,LEPR,TGFB1,TLR4,LRP1
GO: Biological Process	GO:0098704	carbohydrate import across plasma membrane		0.006255	1	0.03422	0.3193	2	6	SLC2A10,SLC2A1
GO: Biological Process	GO:0032803	regulation of low-density lipoprotein particle receptor catabolic process		0.006255	1	0.03422	0.3193	2	6	ANXA2,FURIN
GO: Biological Process	GO:0003105	negative regulation of glomerular filtration		0.006255	1	0.03422	0.3193	2	6	F2R,CYBA
GO: Biological Process	GO:0042695	thelarche		0.006255	1	0.03422	0.3193	2	6	WNT5A,TGFB1
GO: Biological Process	GO:0090381	regulation of heart induction		0.006255	1	0.03422	0.3193	2	6	WNT5A,DKK1
GO: Biological Process	GO:0061642	chemoattraction of axon		0.006255	1	0.03422	0.3193	2	6	WNT5A,LRP1
GO: Biological Process	GO:0001957	intramembranous ossification		0.006255	1	0.03422	0.3193	2	6	MMP2,COL1A1
GO: Biological Process	GO:1902747	negative regulation of lens fiber cell differentiation		0.006255	1	0.03422	0.3193	2	6	SPRY2,SPRED3
GO: Biological Process	GO:0060435	bronchiole development		0.006255	1	0.03422	0.3193	2	6	TCF21,TGFB1
GO: Biological Process	GO:0100012	regulation of heart induction by canonical Wnt signaling pathway		0.006255	1	0.03422	0.3193	2	6	WNT5A,DKK1
GO: Biological Process	GO:0034136	negative regulation of toll-like receptor 2 signaling pathway		0.006255	1	0.03422	0.3193	2	6	TNFAIP3,LYN
GO: Biological Process	GO:0007182	common-partner SMAD protein phosphorylation		0.006255	1	0.03422	0.3193	2	6	TGFB1,TGFBR2
GO: Biological Process	GO:0060751	branch elongation involved in mammary gland duct branching		0.006255	1	0.03422	0.3193	2	6	WNT5A,TGFB1
GO: Biological Process	GO:0060744	mammary gland branching involved in thelarche		0.006255	1	0.03422	0.3193	2	6	WNT5A,TGFB1
GO: Biological Process	GO:0036072	direct ossification		0.006255	1	0.03422	0.3193	2	6	MMP2,COL1A1
GO: Biological Process	GO:0140271	hexose import across plasma membrane		0.006255	1	0.03422	0.3193	2	6	SLC2A10,SLC2A1
GO: Biological Process	GO:1903224	regulation of endodermal cell differentiation		0.006255	1	0.03422	0.3193	2	6	COL5A1,DKK1
GO: Biological Process	GO:0071896	protein localization to adherens junction		0.006255	1	0.03422	0.3193	2	6	ACTB,VCL
GO: Biological Process	GO:0045646	regulation of erythrocyte differentiation		0.006362	1	0.03471	0.3239	5	56	HIF1A,ZFP36,GAS2L1,ISG15,LYN
GO: Biological Process	GO:0043090	amino acid import		0.006362	1	0.03471	0.3239	5	56	SH3BP4,SLC1A4,PRKCD,ITGB1,SFXN3
GO: Biological Process	GO:0009306	protein secretion		0.006363	1	0.03471	0.3239	18	444	HIF1A,TCIRG1,F2R,F2RL1,CAMK2N1,ANXA1,ANXA5,SLC2A1,ANKRD1,ITPR2,ITPR3,PTPRN,STXBP5,LEPR,TGFB1,TLR4,LRP1,RCN3
GO: Molecular Function	GO:0005160	transforming growth factor beta receptor binding		0.003215	1	0.03472	0.2557	4	28	TGFB1,TGFBR2,CD44,ENG
GO: Molecular Function	GO:0004859	phospholipase inhibitor activity		0.003296	1	0.03472	0.2557	3	14	ANXA1,ANXA2,ANXA5
GO: Molecular Function	GO:0044548	S100 protein binding		0.003296	1	0.03472	0.2557	3	14	S100A6,S100A11,ANXA2
GO: Molecular Function	GO:0070679	inositol 1,4,5 trisphosphate binding		0.003296	1	0.03472	0.2557	3	14	PLCD1,ITPR2,ITPR3
GO: Biological Process	GO:0035592	establishment of protein localization to extracellular region		0.006506	1	0.03547	0.3309	18	445	HIF1A,TCIRG1,F2R,F2RL1,CAMK2N1,ANXA1,ANXA5,SLC2A1,ANKRD1,ITPR2,ITPR3,PTPRN,STXBP5,LEPR,TGFB1,TLR4,LRP1,RCN3
GO: Molecular Function	GO:0043394	proteoglycan binding		0.003416	1	0.03557	0.2619	5	46	COL5A1,FN1,NID1,THBS1,LRP1
GO: Biological Process	GO:0031334	positive regulation of protein-containing complex assembly		0.006598	1	0.03594	0.3353	13	280	MET,CLU,FES,MMP1,VASP,CUL4B,CDC42EP3,MSN,RHOC,RAP1B,CAV1,TGFB1,TLR4
GO: Cellular Component	GO:0097443	sorting endosome		0.006365	1	0.03599	0.2523	2	6	ARHGAP1,LDLR
GO: Cellular Component	GO:0097433	dense body		0.006365	1	0.03599	0.2523	2	6	ACTB,ACTG1
GO: Cellular Component	GO:0031088	platelet dense granule membrane		0.006365	1	0.03599	0.2523	2	6	ABCC4,RAB27B
GO: Biological Process	GO:0045428	regulation of nitric oxide biosynthetic process		0.006773	1	0.03683	0.3436	6	80	CLU,TICAM1,SIRPA,PTX3,CAV1,TLR4
GO: Biological Process	GO:0035914	skeletal muscle cell differentiation		0.006773	1	0.03683	0.3436	6	80	CITED2,FOS,ANKRD1,MYC,SELENON,EGR1
GO: Biological Process	GO:0050680	negative regulation of epithelial cell proliferation		0.006847	1	0.0372	0.347	10	189	CD109,ETV4,FLT1,WNT5A,MIR21,PTPRM,CAV1,TGFB1,THBS1,ENG
GO: Cellular Component	GO:0005766	primary lysosome		0.0067	1	0.03721	0.2609	9	158	MGST1,CAP1,VAT1,ANXA2,PRKCD,FTL,IMPDH1,CYB5R3,RAP1B
GO: Cellular Component	GO:0042582	azurophil granule		0.0067	1	0.03721	0.2609	9	158	MGST1,CAP1,VAT1,ANXA2,PRKCD,FTL,IMPDH1,CYB5R3,RAP1B
GO: Biological Process	GO:1901185	negative regulation of ERBB signaling pathway		0.006857	1	0.03722	0.3472	5	57	SPRY2,ITGA1,MVP,PTPN18,ERRFI1
GO: Biological Process	GO:0072074	kidney mesenchyme development		0.006963	1	0.0376	0.3508	3	19	FOXD1,MYC,TCF21
GO: Biological Process	GO:0003128	heart field specification		0.006963	1	0.0376	0.3508	3	19	EXT1,WNT5A,DKK1
GO: Biological Process	GO:0048875	chemical homeostasis within a tissue		0.006963	1	0.0376	0.3508	3	19	TGFB1,EPAS1,RCN3
GO: Biological Process	GO:0010715	regulation of extracellular matrix disassembly		0.006963	1	0.0376	0.3508	3	19	CST3,TGFB1,LRP1
GO: Biological Process	GO:0033599	regulation of mammary gland epithelial cell proliferation		0.006963	1	0.0376	0.3508	3	19	ETV4,CCND1,RTN4
GO: Biological Process	GO:0033631	cell-cell adhesion mediated by integrin		0.006963	1	0.0376	0.3508	3	19	ITGA4,ITGA5,ITGB1
GO: Biological Process	GO:0010506	regulation of autophagy		0.006993	1	0.03773	0.352	15	347	HIF1A,SH3BP4,MET,HSPB1,TICAM1,DAP,QSOX1,BNIP3,TRIM8,MTCL1,RALB,DEPP1,LEPR,LZTS1,TNFAIP3
GO: Biological Process	GO:0007254	JNK cascade		0.00708	1	0.03817	0.3561	11	220	F2RL1,SH3RF1,WNT5A,CCN2,SH3RF3,MYD88,SIRPA,NRK,BCL10,TLR4,TRIB1
GO: Biological Process	GO:0030510	regulation of BMP signaling pathway		0.00709	1	0.03819	0.3563	7	106	FOXD1,WNT5A,DKK1,CCN1,HTRA3,CAV1,ENG
GO: Biological Process	GO:0002791	regulation of peptide secretion		0.007113	1	0.03828	0.3572	16	381	HIF1A,TCIRG1,F2R,F2RL1,CAMK2N1,ANXA1,ANXA5,SLC2A1,ANKRD1,ITPR2,ITPR3,STXBP5,LEPR,TGFB1,TLR4,LRP1
GO: Biological Process	GO:0051223	regulation of protein transport		0.007126	1	0.03832	0.3575	24	662	HIF1A,TCIRG1,F2R,F2RL1,CAMK2N1,PMAIP1,CIB1,ANXA1,ANXA5,ABLIM3,SLC2A1,ANKRD1,PRKCD,SP100,ITPR2,ITPR3,MTCL1,RAC2,STXBP5,SYNE1,LEPR,TGFB1,TLR4,LRP1
GO: Biological Process	GO:0030282	bone mineralization		0.007159	1	0.03846	0.3589	8	133	HIF1A,RFLNB,CCN1,ISG15,FAM20C,ECM1,TGFB1,LOX
GO: Biological Process	GO:0019318	hexose metabolic process		0.007189	1	0.03853	0.3595	13	283	HIF1A,HK1,MAN2A1,PHLDA2,PKM,PMAIP1,IGFBP3,IGFBP4,G6PD,MYC,MAN2B2,LEPR,PC
GO: Biological Process	GO:2000378	negative regulation of reactive oxygen species metabolic process		0.007189	1	0.03853	0.3595	6	81	HIF1A,MIR21,G6PD,SIRPA,BNIP3,CAV1
GO: Biological Process	GO:0060411	cardiac septum morphogenesis		0.007189	1	0.03853	0.3595	6	81	CITED2,WNT5A,CCN1,PARVA,TGFBR2,ENG
GO: Molecular Function	GO:0008138	protein tyrosine/serine/threonine phosphatase activity		0.003754	1	0.03863	0.2845	5	47	STYXL1,DUSP1,DUSP4,DUSP5,DUSP6
GO: Biological Process	GO:0071241	cellular response to inorganic substance		0.007325	1	0.03922	0.366	12	252	TNFSF4,FN1,FOS,WNT5A,FOSB,BCAR1,MT1E,MT2A,MYLK,JUNB,BNIP3,THBS1
GO: Biological Process	GO:0007411	axon guidance		0.007332	1	0.03922	0.366	14	316	ETV4,EXT1,ALCAM,VASP,FOXD1,SEMA7A,WNT5A,SHC1,NIBAN2,NEXN,PTPRM,RAC2,CNTN4,LRP1
GO: Biological Process	GO:0043516	regulation of DNA damage response, signal transduction by p53 class mediator		0.007357	1	0.03929	0.3666	4	37	SPRED3,PMAIP1,ANKRD1,CD44
GO: Biological Process	GO:0035633	maintenance of blood-brain barrier		0.007357	1	0.03929	0.3666	4	37	ACTB,ACTG1,VCL,ITGB1
GO: Biological Process	GO:0030850	prostate gland development		0.007377	1	0.03933	0.367	5	58	PLAUR,MMP2,ANXA1,WNT5A,CD44
GO: Biological Process	GO:0060760	positive regulation of response to cytokine stimulus		0.007377	1	0.03933	0.367	5	58	HIF1A,WNT5A,IKBKE,AXL,TLR4
GO: Biological Process	GO:0032880	regulation of protein localization		0.007422	1	0.03954	0.3689	34	1040	HIF1A,ACTB,TCIRG1,F2R,F2RL1,CORO2B,CAMK2N1,MMP14,VCL,PMAIP1,CIB1,ANXA1,WNT5A,ANXA5,ABLIM3,SLC2A1,MSN,ANKRD1,PRKCD,SP100,ITGB1,ITPR2,ITPR3,TRIM8,MTCL1,RAC2,RALB,STXBP5,SYNE1,RTN4,LEPR,TGFB1,TLR4,LRP1
GO: Cellular Component	GO:0019898	extrinsic component of membrane		0.00719	1	0.03958	0.2775	15	345	MGLL,S100A6,SERPINE2,FES,PLAUR,ANXA1,ANXA2,SYTL2,GNG11,WIPI1,STXBP5,FARP1,ERRFI1,LYN,CDH13
GO: Biological Process	GO:0061326	renal tubule development		0.007453	1	0.03961	0.3695	7	107	CITED2,FOXD1,COL4A1,MYC,TCF21,TGFB1,CD44
GO: Biological Process	GO:0070167	regulation of biomineral tissue development		0.007453	1	0.03961	0.3695	7	107	HIF1A,RFLNB,CCN1,ISG15,FAM20C,ECM1,TGFB1
GO: Biological Process	GO:0032370	positive regulation of lipid transport		0.007453	1	0.03961	0.3695	7	107	LIPG,ANXA2,PRKCD,DBI,ITGB1,CAV1,LRP1
GO: Biological Process	GO:0097485	neuron projection guidance		0.007528	1	0.03997	0.3729	14	317	ETV4,EXT1,ALCAM,VASP,FOXD1,SEMA7A,WNT5A,SHC1,NIBAN2,NEXN,PTPRM,RAC2,CNTN4,LRP1
GO: Biological Process	GO:0030595	leukocyte chemotaxis		0.007549	1	0.04005	0.3737	12	253	RIN3,F2RL1,MPP1,FLT1,ANXA1,WNT5A,GPSM3,ITGA1,RAC2,DUSP1,THBS1,LYN
GO: Biological Process	GO:0071692	protein localization to extracellular region		0.007589	1	0.04023	0.3753	18	452	HIF1A,TCIRG1,F2R,F2RL1,CAMK2N1,ANXA1,ANXA5,SLC2A1,ANKRD1,ITPR2,ITPR3,PTPRN,STXBP5,LEPR,TGFB1,TLR4,LRP1,RCN3
GO: Biological Process	GO:0001937	negative regulation of endothelial cell proliferation		0.007623	1	0.0403	0.376	6	82	FLT1,MIR21,PTPRM,CAV1,THBS1,ENG
GO: Biological Process	GO:0045123	cellular extravasation		0.007623	1	0.0403	0.376	6	82	EXT1,CD99,SIRPA,ITGA1,ITGA4,ITGB1
GO: Biological Process	GO:0080164	regulation of nitric oxide metabolic process		0.007623	1	0.0403	0.376	6	82	CLU,TICAM1,SIRPA,PTX3,CAV1,TLR4
GO: Biological Process	GO:0030203	glycosaminoglycan metabolic process		0.007712	1	0.04074	0.3801	9	163	EXT1,CHST2,SDC2,SDC3,BGN,XYLT2,TGFB1,CD44,GALNT5
GO: Cellular Component	GO:0016324	apical plasma membrane		0.007603	1	0.04148	0.2908	17	414	ABCC4,TCIRG1,F2RL2,SLC9A3R2,PLEC,CIB1,FN1,ANXA1,SLC2A1,MSN,CYBA,MTCL1,RAB27B,CAV1,LMO7,LZTS1,CD44
GO: Biological Process	GO:0006937	regulation of muscle contraction		0.007886	1	0.04163	0.3884	10	193	F2R,EHD3,MYL9,GSTO1,HTR7,SHC1,MIR21,CCN2,CALD1,CAV1
GO: Biological Process	GO:0072132	mesenchyme morphogenesis		0.007924	1	0.04163	0.3884	5	59	WNT5A,MYC,TGFB1,TGFBR2,ENG
GO: Biological Process	GO:0001825	blastocyst formation		0.007924	1	0.04163	0.3884	5	59	CITED2,JUNB,RTN4,PTPN18,FURIN
GO: Biological Process	GO:0032731	positive regulation of interleukin-1 beta production		0.007924	1	0.04163	0.3884	5	59	HK1,HSPB1,WNT5A,EGR1,TLR4
GO: Biological Process	GO:1902893	regulation of pri-miRNA transcription by RNA polymerase II		0.007924	1	0.04163	0.3884	5	59	HIF1A,FOS,FOSL1,TGFB1,EGR1
GO: Biological Process	GO:0060711	labyrinthine layer development		0.007924	1	0.04163	0.3884	5	59	ADM,PLCD1,CCN1,ITGA4,JUNB
GO: Biological Process	GO:0007568	aging		0.007926	1	0.04163	0.3884	15	352	ADM,MMP2,FOS,SHC1,DKK1,MIR21,PRKCD,CCN2,NEK6,DNMBP,CAV1,TGFBR2,TIMP2,LOXL2,LRP1
GO: Biological Process	GO:0003159	morphogenesis of an endothelium		0.008065	1	0.04217	0.3934	3	20	RHOB,MIR21,ADAMTS12
GO: Biological Process	GO:0042532	negative regulation of tyrosine phosphorylation of STAT protein		0.008065	1	0.04217	0.3934	3	20	IRF1,SH2B3,CAV1
GO: Biological Process	GO:0010566	regulation of ketone biosynthetic process		0.008065	1	0.04217	0.3934	3	20	ADM,DKK3,EGR1
GO: Biological Process	GO:0061154	endothelial tube morphogenesis		0.008065	1	0.04217	0.3934	3	20	RHOB,MIR21,ADAMTS12
GO: Biological Process	GO:0032352	positive regulation of hormone metabolic process		0.008065	1	0.04217	0.3934	3	20	HIF1A,ADM,EGR1
GO: Biological Process	GO:0072078	nephron tubule morphogenesis		0.008075	1	0.04217	0.3934	6	83	CITED2,FOXD1,MYC,TCF21,TGFB1,CD44
GO: Biological Process	GO:0046579	positive regulation of Ras protein signal transduction		0.008075	1	0.04217	0.3934	6	83	F2R,F2RL1,F2RL2,SHC1,RTN4,LYN
GO: Biological Process	GO:0043304	regulation of mast cell degranulation		0.008088	1	0.04217	0.3934	4	38	FES,IL4R,RAC2,LYN
GO: Biological Process	GO:0002053	positive regulation of mesenchymal cell proliferation		0.008088	1	0.04217	0.3934	4	38	WNT5A,MYC,SYNE1,TGFBR2
GO: Biological Process	GO:0110149	regulation of biomineralization		0.008221	1	0.04282	0.3995	7	109	HIF1A,RFLNB,CCN1,ISG15,FAM20C,ECM1,TGFB1
GO: Biological Process	GO:0048016	inositol phosphate-mediated signaling		0.008323	1	0.04332	0.4042	9	165	F2R,F2RL1,F2RL2,PLCD1,FHL2,CIB1,ITPR2,ITPR3,TGM2
GO: Biological Process	GO:0032368	regulation of lipid transport		0.00845	1	0.0439	0.4096	10	195	LIPG,ANXA2,IGFBP3,PRKCD,DBI,ITGB1,CAV1,THBS1,FURIN,LRP1
GO: Biological Process	GO:0061614	pri-miRNA transcription by RNA polymerase II		0.008499	1	0.0439	0.4096	5	60	HIF1A,FOS,FOSL1,TGFB1,EGR1
GO: Biological Process	GO:0031100	animal organ regeneration		0.008546	1	0.0439	0.4096	6	84	ADM,PKM,AXL,CCND1,TGFB1,TGFBR2
GO: Biological Process	GO:0051258	protein polymerization		0.008576	1	0.0439	0.4096	14	322	EPS8,TWF2,MET,FES,VASP,CDC42EP3,PRKCD,ARHGAP18,MYH9,CYRIA,GPX4,STMN2,CAV1,TMSB10
GO: Biological Process	GO:0046879	hormone secretion		0.00859	1	0.0439	0.4096	16	389	HIF1A,TCIRG1,ADM,CAMK2N1,FOXD1,ANXA1,ANXA5,NIBAN2,SLC2A1,IGFBP3,ITPR2,ITPR3,PTPRN,LEPR,LRP1,LYN
GO: Biological Process	GO:0050764	regulation of phagocytosis		0.008625	1	0.0439	0.4096	7	110	F2RL1,CNN2,CYBA,SIRPA,PTX3,TGFB1,LRP1
GO: Biological Process	GO:0032914	positive regulation of transforming growth factor beta1 production		0.008636	1	0.0439	0.4096	2	7	THBS1,FURIN
GO: Biological Process	GO:0150094	amyloid-beta clearance by cellular catabolic process		0.008636	1	0.0439	0.4096	2	7	LDLR,LRP1
GO: Biological Process	GO:0044691	tooth eruption		0.008636	1	0.0439	0.4096	2	7	TCIRG1,COL1A1
GO: Biological Process	GO:0097187	dentinogenesis		0.008636	1	0.0439	0.4096	2	7	TCIRG1,FAM20C
GO: Biological Process	GO:0002826	negative regulation of T-helper 1 type immune response		0.008636	1	0.0439	0.4096	2	7	TNFSF4,IL4R
GO: Biological Process	GO:0060696	regulation of phospholipid catabolic process		0.008636	1	0.0439	0.4096	2	7	PRKCD,LDLR
GO: Biological Process	GO:0072675	osteoclast fusion		0.008636	1	0.0439	0.4096	2	7	CD109,TCTA
GO: Biological Process	GO:0052204	negative regulation of molecular function in other organism involved in symbiotic interaction		0.008636	1	0.0439	0.4096	2	7	ANXA2,PTX3
GO: Biological Process	GO:1901509	regulation of endothelial tube morphogenesis		0.008636	1	0.0439	0.4096	2	7	MIR21,ADAMTS12
GO: Biological Process	GO:0048686	regulation of sprouting of injured axon		0.008636	1	0.0439	0.4096	2	7	RTN4,LRP1
GO: Biological Process	GO:0060392	negative regulation of SMAD protein signal transduction		0.008636	1	0.0439	0.4096	2	7	SLC2A10,VEPH1
GO: Biological Process	GO:0034141	positive regulation of toll-like receptor 3 signaling pathway		0.008636	1	0.0439	0.4096	2	7	F2RL1,CAV1
GO: Biological Process	GO:0034137	positive regulation of toll-like receptor 2 signaling pathway		0.008636	1	0.0439	0.4096	2	7	F2RL1,CYBA
GO: Biological Process	GO:0034128	negative regulation of MyD88-independent toll-like receptor signaling pathway		0.008636	1	0.0439	0.4096	2	7	TICAM1,TLR4
GO: Biological Process	GO:1900748	positive regulation of vascular endothelial growth factor signaling pathway		0.008636	1	0.0439	0.4096	2	7	JCAD,MIR21
GO: Biological Process	GO:0070427	nucleotide-binding oligomerization domain containing 1 signaling pathway		0.008636	1	0.0439	0.4096	2	7	TLR4,TNFAIP3
GO: Biological Process	GO:0002001	renin secretion into blood stream		0.008636	1	0.0439	0.4096	2	7	F2R,F2RL1
GO: Biological Process	GO:0014045	establishment of endothelial blood-brain barrier		0.008636	1	0.0439	0.4096	2	7	RTN4,ENG
GO: Biological Process	GO:0052428	modulation by host of symbiont molecular function		0.008636	1	0.0439	0.4096	2	7	ANXA2,PTX3
GO: Biological Process	GO:0071503	response to heparin		0.008636	1	0.0439	0.4096	2	7	EXT1,EGR1
GO: Biological Process	GO:0070837	dehydroascorbic acid transport		0.008636	1	0.0439	0.4096	2	7	SLC2A10,SLC2A1
GO: Biological Process	GO:1990511	piRNA biosynthetic process		0.008636	1	0.0439	0.4096	2	7	MYBL1,SPOCD1
GO: Biological Process	GO:0044362	negative regulation of molecular function in other organism		0.008636	1	0.0439	0.4096	2	7	ANXA2,PTX3
GO: Biological Process	GO:0016525	negative regulation of angiogenesis		0.008642	1	0.0439	0.4096	9	166	SPRY2,ADAMTS1,SHC1,NIBAN2,MIR21,PTPRM,CREB3L1,THBS1,THBS2
GO: Biological Process	GO:0042129	regulation of T cell proliferation		0.008743	1	0.04437	0.414	10	196	TNFSF4,SH3RF1,ANXA1,MIR21,IRF1,TNFRSF21,RAC2,TGFB1,TGFBR2,CD44
GO: Biological Process	GO:0055002	striated muscle cell development		0.008863	1	0.04478	0.4178	8	138	ACTG1,NIBAN2,ANKRD1,ITGB1,WDR1,SELENON,MYOF,LOX
GO: Biological Process	GO:0060674	placenta blood vessel development		0.008866	1	0.04478	0.4178	4	39	PLCD1,CCN1,JUNB,FOSL1
GO: Biological Process	GO:0033006	regulation of mast cell activation involved in immune response		0.008866	1	0.04478	0.4178	4	39	FES,IL4R,RAC2,LYN
GO: Biological Process	GO:0060351	cartilage development involved in endochondral bone morphogenesis		0.008866	1	0.04478	0.4178	4	39	EXT1,COL1A1,TGFBR2,THBS1
GO: Biological Process	GO:0031112	positive regulation of microtubule polymerization or depolymerization		0.008866	1	0.04478	0.4178	4	39	MET,FES,STMN2,CAV1
GO: Biological Process	GO:0032232	negative regulation of actin filament bundle assembly		0.008866	1	0.04478	0.4178	4	39	MET,CORO2B,DLC1,MIR21
GO: Cellular Component	GO:0031941	filamentous actin		0.008341	1	0.04512	0.3163	4	38	ACTG1,EHBP1L1,PDLIM5,PDLIM3
GO: Biological Process	GO:0072088	nephron epithelium morphogenesis		0.009037	1	0.04561	0.4255	6	85	CITED2,FOXD1,MYC,TCF21,TGFB1,CD44
GO: Biological Process	GO:0035051	cardiocyte differentiation		0.009044	1	0.04561	0.4255	10	197	CITED2,MET,FHL2,PDLIM5,DKK1,MIR21,G6PD,ITGB1,TGFB1,ENG
GO: Biological Process	GO:0001755	neural crest cell migration		0.009102	1	0.04587	0.4279	5	61	HIF1A,CORO1C,FN1,SEMA7A,ENG
GO: Biological Process	GO:0061919	process utilizing autophagic mechanism		0.009118	1	0.04587	0.428	21	567	HIF1A,RGS19,TCIRG1,SH3BP4,MET,CLU,EVA1A,SRPX,HSPB1,TICAM1,DAP,QSOX1,BNIP3,TRIM8,MTCL1,RALB,WIPI1,DEPP1,LEPR,LZTS1,TNFAIP3
GO: Biological Process	GO:0006914	autophagy		0.009118	1	0.04587	0.428	21	567	HIF1A,RGS19,TCIRG1,SH3BP4,MET,CLU,EVA1A,SRPX,HSPB1,TICAM1,DAP,QSOX1,BNIP3,TRIM8,MTCL1,RALB,WIPI1,DEPP1,LEPR,LZTS1,TNFAIP3
GO: Molecular Function	GO:0005519	cytoskeletal regulatory protein binding		0.004703	1	0.04625	0.3405	2	5	ACTN1,CDC42EP3
GO: Molecular Function	GO:0019960	C-X3-C chemokine binding		0.004703	1	0.04625	0.3405	2	5	ITGA4,ITGB1
GO: Molecular Function	GO:0005173	stem cell factor receptor binding		0.004703	1	0.04625	0.3405	2	5	SPRED3,SH2B3
GO: Molecular Function	GO:0004720	protein-lysine 6-oxidase activity		0.004703	1	0.04625	0.3405	2	5	LOX,LOXL2
GO: Biological Process	GO:0003198	epithelial to mesenchymal transition involved in endocardial cushion formation		0.009265	1	0.0465	0.4338	3	21	TGFB1,TGFBR2,ENG
GO: Biological Process	GO:0098974	postsynaptic actin cytoskeleton organization		0.009265	1	0.0465	0.4338	3	21	ACTB,ACTG1,FARP1
GO: Biological Process	GO:0007252	I-kappaB phosphorylation		0.009265	1	0.0465	0.4338	3	21	IKBKE,SIRPA,TLR4
GO: Cellular Component	GO:0032154	cleavage furrow		0.008814	1	0.04726	0.3313	5	60	RHOB,RHOC,MYH9,MYLK,ITGB1
GO: Biological Process	GO:2001243	negative regulation of intrinsic apoptotic signaling pathway		0.009478	1	0.04753	0.4435	7	112	HIF1A,CLU,PLAUR,HSPB1,MIR21,CREB3L1,CD44
GO: Molecular Function	GO:0016641	oxidoreductase activity, acting on the CH-NH2 group of donors, oxygen as acceptor		0.004906	1	0.04771	0.3513	3	16	MAOA,LOX,LOXL2
GO: Biological Process	GO:0006767	water-soluble vitamin metabolic process		0.009547	1	0.0478	0.446	6	86	GSTO1,SLC2A1,ALDH1L2,CYB5R3,TCN2,PC
GO: Biological Process	GO:0048844	artery morphogenesis		0.009547	1	0.0478	0.446	6	86	CITED2,MYLK,RTN4,LDLR,LRP1,ENG
GO: Biological Process	GO:0018209	peptidyl-serine modification		0.009622	1	0.04814	0.4492	15	360	SPRY2,HK1,MET,WNT5A,CREBL2,DKK1,IKBKE,PRKCD,GALNT2,NEK6,BGN,CAV1,TGFB1,TGFBR2,CD44
GO: Biological Process	GO:0031349	positive regulation of defense response		0.00963	1	0.04814	0.4492	16	394	F2RL1,TNFSF4,MMP2,WNT5A,IKBKE,GPSM3,MIR21,PRKCD,CYBA,PVR,BCL10,NFKBIZ,LDLR,TGM2,TLR4,LYN
GO: Biological Process	GO:2000181	negative regulation of blood vessel morphogenesis		0.009655	1	0.04819	0.4496	9	169	SPRY2,ADAMTS1,SHC1,NIBAN2,MIR21,PTPRM,CREB3L1,THBS1,THBS2
GO: Biological Process	GO:0072175	epithelial tube formation		0.009655	1	0.04819	0.4496	9	169	HIF1A,CITED2,ADM,DLC1,CTHRC1,VASP,WNT5A,BCL10,TGFB1
GO: Cellular Component	GO:0016323	basolateral plasma membrane		0.009084	1	0.04829	0.3386	12	257	ABCC4,ANXA1,ANXA2,SLC2A1,MSN,ITGA6,CAV1,LDLR,LEPR,ORAI1,CD44,LRP1
GO: Biological Process	GO:0098751	bone cell development		0.009691	1	0.04833	0.451	4	40	FLI1,ANXA2,FAM20C,SH2B3
GO: Biological Process	GO:0048286	lung alveolus development		0.009734	1	0.04843	0.4519	5	62	MAN2A1,TCF21,SELENON,TGFB1,ERRFI1
GO: Biological Process	GO:0045778	positive regulation of ossification		0.009734	1	0.04843	0.4519	5	62	WNT5A,CCN1,ISG15,FAM20C,TGFB1
GO: Biological Process	GO:0006027	glycosaminoglycan catabolic process		0.009734	1	0.04843	0.4519	5	62	SDC2,SDC3,BGN,TGFB1,CD44
GO: Biological Process	GO:0120031	plasma membrane bounded cell projection assembly		0.009833	1	0.04889	0.4561	26	755	EPS8,ABCC4,CORO1C,TWF2,PARVB,F2RL1,EHD3,DLC1,VCL,ABLIM3,CDC42EP3,IGFBP3,PARVA,PRKCD,MYLK,FXYD5,ITGA6,ITGB1,BLCAP,PXN,BCL10,RAC2,RAP1B,SYNE1,CAV1,CDH13
GO: Molecular Function	GO:0016491	oxidoreductase activity		0.005136	1	0.04941	0.3638	29	783	ABCC4,MAOA,ME1,MGST1,MSMO1,SMOX,GSTO1,PLOD1,PCYOX1,VAT1,HTATIP2,TP53I3,CRYZ,ALDH4A1,G6PD,SH3BGRL3,CYBA,IMPDH1,QSOX1,PXDN,ALDH1L2,CYB5R3,PLOD3,GPX4,SELENON,P4HB,LOX,LOXL2,PRDX1
GO: Biological Process	GO:1901343	negative regulation of vasculature development		0.01001	1	0.04974	0.4641	9	170	SPRY2,ADAMTS1,SHC1,NIBAN2,MIR21,PTPRM,CREB3L1,THBS1,THBS2
GO: Biological Process	GO:0098754	detoxification		0.01002	1	0.04974	0.4641	8	141	MGST1,GSTO1,MT1E,MT2A,MIR21,PXDN,GPX4,PRDX1
GO: Biological Process	GO:0150104	transport across blood-brain barrier		0.01008	1	0.04991	0.4657	6	87	ABCC4,SLC2A10,SLC1A4,SLC2A1,LEPR,LRP1
GO: Biological Process	GO:1901880	negative regulation of protein depolymerization		0.01008	1	0.04991	0.4657	6	87	EPS8,TWF2,CIB1,GAS2L1,MYH9,STMN2
GO: Biological Process	GO:0048013	ephrin receptor signaling pathway		0.01008	1	0.04991	0.4657	6	87	ACTB,ACTG1,MMP2,SDC2,ARHGEF28,LYN

## Sheet: up focal adhesion
focal adhesion; GO:0005925
Enrich these genes with ToppFun
Export these genes with mouse gene symbols to GUDMAP.org
Export these genes to EMAGE
	Entrez Gene ID	Gene Symbol	Gene Name	Original Symbol
1	23603	CORO1C	coronin 1C	ENSG00000110880
2	60	ACTB	actin beta	ENSG00000075624
3	71	ACTG1	actin gamma 1	ENSG00000184009
4	29780	PARVB	parvin beta	ENSG00000188677
5	87	ACTN1	actinin alpha 1	ENSG00000072110
6	6237	RRAS	RAS related	ENSG00000126458
7	30845	EHD3	EH domain containing 3	ENSG00000013016
8	9351	SLC9A3R2	SLC9A3 regulator 2	ENSG00000065054
9	10391	CORO2B	coronin 2B	ENSG00000103647
10	10395	DLC1	DLC1 Rho GTPase activating protein	ENSG00000164741
11	57514	ARHGAP31	Rho GTPase activating protein 31	ENSG00000031081
12	4267	CD99	CD99 molecule (Xg blood group)	ENSG00000002586
13	2242	FES	FES proto-oncogene, tyrosine kinase	ENSG00000182511
14	5328	PLAU	plasminogen activator, urokinase	ENSG00000122861
15	5329	PLAUR	plasminogen activator, urokinase receptor	ENSG00000011422
16	214	ALCAM	activated leukocyte cell adhesion molecule	ENSG00000170017
17	5339	PLEC	plectin	ENSG00000178209
18	2274	FHL2	four and a half LIM domains 2	ENSG00000115641
19	4323	MMP14	matrix metallopeptidase 14	ENSG00000157227
20	7408	VASP	vasodilator stimulated phosphoprotein	ENSG00000125753
21	1265	CNN2	calponin 2	ENSG00000064666
22	3315	HSPB1	heat shock protein family B (small) member 1	ENSG00000106211
23	7414	VCL	vinculin	ENSG00000035403
24	10487	CAP1	cyclase associated actin cytoskeleton regulatory protein 1	ENSG00000131236
25	7431	VIM	vimentin	ENSG00000026025
26	2321	FLT1	fms related receptor tyrosine kinase 1	ENSG00000102755
27	22801	ITGA11	integrin subunit alpha 11	ENSG00000137809
28	301	ANXA1	annexin A1	ENSG00000135046
29	308	ANXA5	annexin A5	ENSG00000164111
30	9564	BCAR1	BCAR1 scaffold protein, Cas family member	ENSG00000050820
31	4478	MSN	moesin	ENSG00000147065
32	388	RHOB	ras homolog family member B	ENSG00000143878
33	390	RND3	Rho family GTPase 3	ENSG00000115963
34	25996	REXO2	RNA exonuclease 2	ENSG00000076043
35	55742	PARVA	parvin alpha	ENSG00000197702
36	54751	FBLIM1	filamin binding LIM protein 1	ENSG00000162458
37	91624	NEXN	nexilin F-actin binding protein	ENSG00000162614
38	6641	SNTB1	syntrophin beta 1	ENSG00000172164
39	1535	CYBA	cytochrome b-245 alpha chain	ENSG00000051523
40	4627	MYH9	myosin heavy chain 9	ENSG00000100345
41	3655	ITGA6	integrin subunit alpha 6	ENSG00000091409
42	3672	ITGA1	integrin subunit alpha 1	ENSG00000213949
43	3676	ITGA4	integrin subunit alpha 4	ENSG00000115232
44	3678	ITGA5	integrin subunit alpha 5	ENSG00000161638
45	3688	ITGB1	integrin subunit beta 1	ENSG00000150093
46	5817	PVR	PVR cell adhesion molecule	ENSG00000073008
47	5829	PXN	paxillin	ENSG00000089159
48	726	CAPN5	calpain 5	ENSG00000149260
49	5880	RAC2	Rac family small GTPase 2	ENSG00000128340
50	824	CAPN2	calpain 2	ENSG00000162909
51	3927	LASP1	LIM and SH3 protein 1	ENSG00000002834
52	857	CAV1	caveolin 1	ENSG00000105974
53	7041	TGFB1I1	transforming growth factor beta 1 induced transcript 1	ENSG00000140682
54	7052	TGM2	transglutaminase 2	ENSG00000198959
55	4008	LMO7	LIM domain 7	ENSG00000136153
56	5034	P4HB	prolyl 4-hydroxylase subunit beta	ENSG00000185624
57	81848	SPRY4	sprouty RTK signaling antagonist 4	ENSG00000187678
58	960	CD44	CD44 molecule (Indian blood group)	ENSG00000026508
59	4035	LRP1	LDL receptor related protein 1	ENSG00000123384
60	966	CD59	CD59 molecule (CD59 blood group)	ENSG00000085063
61	976	ADGRE5	adhesion G protein-coupled receptor E5	ENSG00000123146
62	977	CD151	CD151 molecule (Raph blood group)	ENSG00000177697
63	2022	ENG	endoglin	ENSG00000106991
64	1012	CDH13	cadherin 13	ENSG00000140945

## Sheet: up anchoring junction
anchoring junction; GO:0070161
Enrich these genes with ToppFun
Export these genes with mouse gene symbols to GUDMAP.org
Export these genes to EMAGE
	Entrez Gene ID	Gene Symbol	Gene Name	Original Symbol
1	23603	CORO1C	coronin 1C	ENSG00000110880
2	60	ACTB	actin beta	ENSG00000075624
3	71	ACTG1	actin gamma 1	ENSG00000184009
4	29780	PARVB	parvin beta	ENSG00000188677
5	87	ACTN1	actinin alpha 1	ENSG00000072110
6	6237	RRAS	RAS related	ENSG00000126458
7	30845	EHD3	EH domain containing 3	ENSG00000013016
8	9351	SLC9A3R2	SLC9A3 regulator 2	ENSG00000065054
9	6282	S100A11	S100 calcium binding protein A11	ENSG00000163191
10	10391	CORO2B	coronin 2B	ENSG00000103647
11	10395	DLC1	DLC1 Rho GTPase activating protein	ENSG00000164741
12	10397	NDRG1	N-myc downstream regulated 1	ENSG00000104419
13	57514	ARHGAP31	Rho GTPase activating protein 31	ENSG00000031081
14	4267	CD99	CD99 molecule (Xg blood group)	ENSG00000002586
15	2242	FES	FES proto-oncogene, tyrosine kinase	ENSG00000182511
16	5328	PLAU	plasminogen activator, urokinase	ENSG00000122861
17	5329	PLAUR	plasminogen activator, urokinase receptor	ENSG00000011422
18	214	ALCAM	activated leukocyte cell adhesion molecule	ENSG00000170017
19	5339	PLEC	plectin	ENSG00000178209
20	2274	FHL2	four and a half LIM domains 2	ENSG00000115641
21	4323	MMP14	matrix metallopeptidase 14	ENSG00000157227
22	7408	VASP	vasodilator stimulated phosphoprotein	ENSG00000125753
23	1265	CNN2	calponin 2	ENSG00000064666
24	3315	HSPB1	heat shock protein family B (small) member 1	ENSG00000106211
25	7414	VCL	vinculin	ENSG00000035403
26	10487	CAP1	cyclase associated actin cytoskeleton regulatory protein 1	ENSG00000131236
27	7431	VIM	vimentin	ENSG00000026025
28	57608	JCAD	junctional cadherin 5 associated	ENSG00000165757
29	2321	FLT1	fms related receptor tyrosine kinase 1	ENSG00000102755
30	22801	ITGA11	integrin subunit alpha 11	ENSG00000137809
31	301	ANXA1	annexin A1	ENSG00000135046
32	302	ANXA2	annexin A2	ENSG00000182718
33	308	ANXA5	annexin A5	ENSG00000164111
34	64855	NIBAN2	niban apoptosis regulator 2	ENSG00000136830
35	9564	BCAR1	BCAR1 scaffold protein, Cas family member	ENSG00000050820
36	10611	PDLIM5	PDZ and LIM domain 5	ENSG00000163110
37	4478	MSN	moesin	ENSG00000147065
38	388	RHOB	ras homolog family member B	ENSG00000143878
39	390	RND3	Rho family GTPase 3	ENSG00000115963
40	25996	REXO2	RNA exonuclease 2	ENSG00000076043
41	55742	PARVA	parvin alpha	ENSG00000197702
42	54751	FBLIM1	filamin binding LIM protein 1	ENSG00000162458
43	91624	NEXN	nexilin F-actin binding protein	ENSG00000162614
44	6641	SNTB1	syntrophin beta 1	ENSG00000172164
45	1535	CYBA	cytochrome b-245 alpha chain	ENSG00000051523
46	4627	MYH9	myosin heavy chain 9	ENSG00000100345
47	4643	MYO1E	myosin IE	ENSG00000157483
48	64065	PERP	p53 apoptosis effector related to PMP22	ENSG00000112378
49	3655	ITGA6	integrin subunit alpha 6	ENSG00000091409
50	3672	ITGA1	integrin subunit alpha 1	ENSG00000213949
51	3676	ITGA4	integrin subunit alpha 4	ENSG00000115232
52	3678	ITGA5	integrin subunit alpha 5	ENSG00000161638
53	3688	ITGB1	integrin subunit beta 1	ENSG00000150093
54	27295	PDLIM3	PDZ and LIM domain 3	ENSG00000154553
55	5797	PTPRM	protein tyrosine phosphatase receptor type M	ENSG00000173482
56	5817	PVR	PVR cell adhesion molecule	ENSG00000073008
57	5829	PXN	paxillin	ENSG00000089159
58	726	CAPN5	calpain 5	ENSG00000149260
59	5880	RAC2	Rac family small GTPase 2	ENSG00000128340
60	23336	SYNM	synemin	ENSG00000182253
61	824	CAPN2	calpain 2	ENSG00000162909
62	3927	LASP1	LIM and SH3 protein 1	ENSG00000002834
63	857	CAV1	caveolin 1	ENSG00000105974
64	7041	TGFB1I1	transforming growth factor beta 1 induced transcript 1	ENSG00000140682
65	7052	TGM2	transglutaminase 2	ENSG00000198959
66	4008	LMO7	LIM domain 7	ENSG00000136153
67	5034	P4HB	prolyl 4-hydroxylase subunit beta	ENSG00000185624
68	81848	SPRY4	sprouty RTK signaling antagonist 4	ENSG00000187678
69	960	CD44	CD44 molecule (Indian blood group)	ENSG00000026508
70	4035	LRP1	LDL receptor related protein 1	ENSG00000123384
71	966	CD59	CD59 molecule (CD59 blood group)	ENSG00000085063
72	976	ADGRE5	adhesion G protein-coupled receptor E5	ENSG00000123146
73	977	CD151	CD151 molecule (Raph blood group)	ENSG00000177697
74	4067	LYN	LYN proto-oncogene, Src family tyrosine kinase	ENSG00000254087
75	2022	ENG	endoglin	ENSG00000106991
76	1012	CDH13	cadherin 13	ENSG00000140945
