# Supplementary material for: Investigation of Neurodevelopmental Deficits of 22 q11.2 Deletion Syndrome with a Patient-iPSC-Derived Blood–Brain Barrier Model
Source: Cells. 2021 Sep 28;10(10):2576. doi: 10.3390/cells10102576 (PMC8534009; doi:10.3390/cells10102576)
Supplement: Supplementary file 1 [file cells-10-02576-s001.zip › Table S3.xlsx]

## Sheet: toppgene_247_down-regulated
Suppl Table 3: Gene Ontology analysis of 247 down-regulated genes
Category	ID	Name	Source	p-value	q-value Bonferroni	q-value FDR B&H	q-value FDR B&Y	Hit Count in Query List	Hit Count in Genome	Hit in Query List
GO: Biological Process	GO:0098742	cell-cell adhesion via plasma-membrane adhesion molecules		2.895e-12	1.065e-08	1.065e-08	9.361e-08	22	296	IGFN1,LRRC4,SLITRK1,PCDH17,CNTN5,PCDH11X,IGSF9,FLRT3,FAT4,SDK2,DSC2,PCDHAC2,ADGRL1,GATA5,TENM1,ROBO2,DSG4,CDH3,CDH9,CXADR,CRB2,CDH18
GO: Cellular Component	GO:0098978	glutamatergic synapse		9.246e-10	3.967e-07	3.967e-07	2.634e-06	25	513	DLGAP1,ERBB4,CTTNBP2,TSPOAP1,LRRTM3,LRRC4,SLITRK1,PCDH17,FZD4,PTPRZ1,LRRTM4,CACNA1H,FLRT3,SLC4A8,PCLO,SH3GL3,ADGRL1,GRIA2,GRIA4,GRIK2,PPFIA3,GRIP1,MAL2,EFNB3,CDH9
GO: Cellular Component	GO:0098984	neuron to neuron synapse		3.711e-09	1.592e-06	7.961e-07	5.286e-06	23	467	DLGAP1,ARHGAP32,ERBB4,MAP2,LRRTM3,LRRC4,SLITRK1,PTPRZ1,LRRTM4,FLRT3,SLC4A8,PCLO,SH3GL3,ADGRL1,GRIA2,GRIA4,GRIK2,GRIP1,MAL2,ARRB2,EFNB3,CTNNA2,CDH9
GO: Biological Process	GO:0007155	cell adhesion		1.451e-09	5.338e-06	2.05e-06	1.801e-05	46	1571	IGFN1,COL26A1,DACT2,OBSCN,WNT4,CD83,LRRC4,SLITRK1,ITGB8,SLC39A8,PCDH17,FZD4,FREM2,NEO1,ADAMTS9,PTPRZ1,CNTN5,PCDH11X,ADAMTS18,IGSF9,LRRN2,KDR,FLRT3,FAT4,SDK2,DSC2,DSP,LAMA3,PCDHAC2,ADGRL1,GATA5,TBX18,EFNA1,EFNB3,ATRNL1,SSX2IP,TENM1,ROBO2,DSG4,CTNNA2,CDH3,CDH9,CXADR,CRB2,CDH18,SMAD6
GO: Biological Process	GO:0022610	biological adhesion		1.671e-09	6.149e-06	2.05e-06	1.801e-05	46	1578	IGFN1,COL26A1,DACT2,OBSCN,WNT4,CD83,LRRC4,SLITRK1,ITGB8,SLC39A8,PCDH17,FZD4,FREM2,NEO1,ADAMTS9,PTPRZ1,CNTN5,PCDH11X,ADAMTS18,IGSF9,LRRN2,KDR,FLRT3,FAT4,SDK2,DSC2,DSP,LAMA3,PCDHAC2,ADGRL1,GATA5,TBX18,EFNA1,EFNB3,ATRNL1,SSX2IP,TENM1,ROBO2,DSG4,CTNNA2,CDH3,CDH9,CXADR,CRB2,CDH18,SMAD6
GO: Cellular Component	GO:0014069	postsynaptic density		3.03e-08	1.3e-05	3.249e-06	2.157e-05	21	439	DLGAP1,ARHGAP32,ERBB4,MAP2,LRRTM3,LRRC4,SLITRK1,PTPRZ1,LRRTM4,FLRT3,SLC4A8,PCLO,SH3GL3,ADGRL1,GRIA2,GRIA4,GRIK2,GRIP1,ARRB2,EFNB3,CTNNA2
GO: Cellular Component	GO:0032279	asymmetric synapse		3.03e-08	1.3e-05	3.249e-06	2.157e-05	21	439	DLGAP1,ARHGAP32,ERBB4,MAP2,LRRTM3,LRRC4,SLITRK1,PTPRZ1,LRRTM4,FLRT3,SLC4A8,PCLO,SH3GL3,ADGRL1,GRIA2,GRIA4,GRIK2,GRIP1,ARRB2,EFNB3,CTNNA2
GO: Cellular Component	GO:0045211	postsynaptic membrane		5.407e-08	2.319e-05	4.058e-06	2.694e-05	18	335	DLGAP1,ERBB4,LRRTM3,LRRC4,SLITRK1,PCDH17,PTPRZ1,LRRTM4,CACNA1H,FLRT3,GRIA2,GRIA4,GRIK2,GRIP1,ARRB2,EFNB3,CTNNA2,CDH9
GO: Cellular Component	GO:0031226	intrinsic component of plasma membrane		5.675e-08	2.435e-05	4.058e-06	2.694e-05	47	1818	ERBB4,TNFRSF9,ATP7B,INSR,OBSCN,PLPPR3,LRRTM3,CD83,LRRC4,SLITRK1,ITGB8,SLC39A8,PCDH17,FZD4,NEO1,GPC3,PTPRH,PTPRZ1,KCNH2,KCNJ2,CNTN5,LRRTM4,PCDH11X,KDR,CACNA1H,ECEL1,FGFR3,FLRT3,AMHR2,SLC16A9,PCDHAC2,ADGRL1,GRIA2,GRIA4,GRIK2,SLC5A3,SLC6A13,SEMA3D,EFNA1,EFNB3,ADGRG2,CD37,TENM1,LRRN4,CALCRL,CDH9,CXADR
GO: Cellular Component	GO:0099055	integral component of postsynaptic membrane		6.745e-08	2.894e-05	4.134e-06	2.745e-05	13	169	ERBB4,LRRTM3,LRRC4,SLITRK1,PCDH17,PTPRZ1,LRRTM4,CACNA1H,FLRT3,GRIA2,GRIA4,EFNB3,CDH9
GO: Cellular Component	GO:0098794	postsynapse		1.025e-07	4.396e-05	4.199e-06	2.788e-05	28	795	DLGAP1,ARHGAP32,ERBB4,CTTNBP2,MAP2,LRRTM3,LRRC4,SLITRK1,PCDH17,MYL7,PTPRZ1,KCNJ2,LRRTM4,CACNA1H,FLRT3,SLC4A8,PCLO,SH3GL3,ADGRL1,GRIA2,GRIA4,GRIK2,GRIP1,MAL2,ARRB2,EFNB3,CTNNA2,CDH9
GO: Cellular Component	GO:0005887	integral component of plasma membrane		1.057e-07	4.533e-05	4.199e-06	2.788e-05	45	1735	ERBB4,TNFRSF9,ATP7B,INSR,OBSCN,PLPPR3,LRRTM3,CD83,LRRC4,SLITRK1,ITGB8,SLC39A8,PCDH17,FZD4,NEO1,GPC3,PTPRH,PTPRZ1,KCNH2,KCNJ2,LRRTM4,PCDH11X,KDR,CACNA1H,ECEL1,FGFR3,FLRT3,AMHR2,SLC16A9,PCDHAC2,ADGRL1,GRIA2,GRIA4,GRIK2,SLC5A3,SLC6A13,SEMA3D,EFNB3,ADGRG2,CD37,TENM1,LRRN4,CALCRL,CDH9,CXADR
GO: Cellular Component	GO:0099572	postsynaptic specialization		1.072e-07	4.599e-05	4.199e-06	2.788e-05	21	473	DLGAP1,ARHGAP32,ERBB4,MAP2,LRRTM3,LRRC4,SLITRK1,PTPRZ1,LRRTM4,FLRT3,SLC4A8,PCLO,SH3GL3,ADGRL1,GRIA2,GRIA4,GRIK2,GRIP1,ARRB2,EFNB3,CTNNA2
GO: Cellular Component	GO:0098936	intrinsic component of postsynaptic membrane		1.241e-07	5.323e-05	4.199e-06	2.788e-05	13	178	ERBB4,LRRTM3,LRRC4,SLITRK1,PCDH17,PTPRZ1,LRRTM4,CACNA1H,FLRT3,GRIA2,GRIA4,EFNB3,CDH9
GO: Cellular Component	GO:0099240	intrinsic component of synaptic membrane		1.28e-07	5.489e-05	4.199e-06	2.788e-05	15	244	ERBB4,LRRTM3,LRRC4,SLITRK1,PCDH17,PTPRZ1,CNTN5,LRRTM4,CACNA1H,FLRT3,ADGRL1,GRIA2,GRIA4,EFNB3,CDH9
GO: Cellular Component	GO:0099061	integral component of postsynaptic density membrane		1.328e-07	5.699e-05	4.199e-06	2.788e-05	9	73	ERBB4,LRRTM3,LRRC4,SLITRK1,PTPRZ1,LRRTM4,GRIA2,GRIA4,EFNB3
GO: Cellular Component	GO:0097060	synaptic membrane		1.37e-07	5.879e-05	4.199e-06	2.788e-05	21	480	DLGAP1,ERBB4,LRRTM3,LRRC4,SLITRK1,PCDH17,PTPRZ1,CNTN5,LRRTM4,CACNA1H,FLRT3,SLC4A8,ADGRL1,GRIA2,GRIA4,GRIK2,GRIP1,ARRB2,EFNB3,CTNNA2,CDH9
GO: Biological Process	GO:0007507	heart development		5.686e-09	2.092e-05	5.231e-06	4.597e-05	28	698	ERBB4,ACACB,INSR,MEIS1,DIPK2A,JARID2,FREM2,GPC3,ADAMTS9,FGF9,KDR,FLRT3,FAT4,NEBL,DSP,ID2,GATA5,MSX1,TBX18,EFNA1,ARRB2,ADAMTS6,LRP2,ROBO2,CALCRL,TNNI1,CXADR,SMAD6
GO: Cellular Component	GO:0005911	cell-cell junction		2.557e-07	0.0001097	7.121e-06	4.728e-05	22	543	ATP7B,OBSCN,FRMD4B,FZD4,PARD6B,KIAA1210,DES,KCNJ2,FLRT3,DSC2,DSP,LAMA3,CCDC85C,MAPK15,SSX2IP,DSG4,CTNNA2,PATJ,CDH3,CDH9,CXADR,CDH18
GO: Cellular Component	GO:0099146	intrinsic component of postsynaptic density membrane		2.656e-07	0.0001139	7.121e-06	4.728e-05	9	79	ERBB4,LRRTM3,LRRC4,SLITRK1,PTPRZ1,LRRTM4,GRIA2,GRIA4,EFNB3
GO: Cellular Component	GO:0099699	integral component of synaptic membrane		2.929e-07	0.0001256	7.391e-06	4.907e-05	14	225	ERBB4,LRRTM3,LRRC4,SLITRK1,PCDH17,PTPRZ1,LRRTM4,CACNA1H,FLRT3,ADGRL1,GRIA2,GRIA4,EFNB3,CDH9
GO: Biological Process	GO:0007156	homophilic cell adhesion via plasma membrane adhesion molecules		1.354e-08	4.984e-05	9.969e-06	8.76e-05	14	177	IGFN1,PCDH17,CNTN5,PCDH11X,IGSF9,FAT4,SDK2,DSC2,PCDHAC2,ROBO2,DSG4,CDH3,CDH9,CDH18
GO: Biological Process	GO:0009887	animal organ morphogenesis		2.46e-08	9.053e-05	1.509e-05	0.0001326	38	1263	MYCN,ERBB4,IGFN1,NAB2,INSR,WNT4,FGF18,MEIS1,LHX9,FZD4,GPC3,FGF9,KDR,FGFR3,FST,FOXO1,FAT4,SDK2,FOXP2,DSP,FLVCR1,LAMA3,ID2,GATA5,IRX6,MSX1,TBX18,EFNA1,ARRB2,ASXL3,ATRNL1,LRP2,ROBO2,CTNNA2,DAAM1,TNNI1,CRB2,SMAD6
GO: Biological Process	GO:0098609	cell-cell adhesion		3.646e-08	0.0001342	1.917e-05	0.0001685	32	961	IGFN1,OBSCN,WNT4,CD83,LRRC4,SLITRK1,SLC39A8,PCDH17,CNTN5,PCDH11X,ADAMTS18,IGSF9,FLRT3,FAT4,SDK2,DSC2,DSP,LAMA3,PCDHAC2,ADGRL1,GATA5,TBX18,EFNB3,TENM1,ROBO2,DSG4,CTNNA2,CDH3,CDH9,CXADR,CRB2,CDH18
GO: Biological Process	GO:0034330	cell junction organization		4.741e-08	0.0001745	2.181e-05	0.0001917	29	820	ERBB4,IGFN1,CTTNBP2,INSR,LRRTM3,WNT4,LRRC4,SLITRK1,PCDH17,PARD6B,CNTN5,LRRTM4,IGSF9,KDR,FLRT3,SDK2,DSP,PCLO,LAMA3,ADGRL1,PPFIA3,EFNA1,ROBO2,CTNNA2,PATJ,CDH3,CDH9,CXADR,CDH18
GO: Cellular Component	GO:0045202	synapse		1.178e-06	0.0005054	2.808e-05	0.0001864	40	1582	DLGAP1,ARHGAP32,ERBB4,IGFN1,CTTNBP2,MAP2,TSPOAP1,INSR,LRRTM3,LRRC4,SLITRK1,PCDH17,MYL7,FZD4,DES,PTPRZ1,KCNJ2,CNTN5,LRRTM4,IGSF9,CACNA1H,FLRT3,NOVA1,SDK2,SLC4A8,PCLO,SH3GL3,ADGRL1,GRIA2,GRIA4,GRIK2,PPFIA3,SYT10,GRIP1,MAL2,ARRB2,EFNB3,CTNNA2,CDH9,CXADR
GO: Cellular Component	GO:0043197	dendritic spine		2.469e-06	0.001059	5.575e-05	0.0003701	14	269	ARHGAP32,CTTNBP2,LRRC4,MYL7,PTPRZ1,KCNJ2,GRIA2,GRIA4,GRIK2,MAL2,ARRB2,EFNB3,CTNNA2,CDH9
GO: Biological Process	GO:0007416	synapse assembly		1.471e-07	0.0005413	6.014e-05	0.0005286	14	214	ERBB4,IGFN1,LRRTM3,LRRC4,SLITRK1,PCDH17,CNTN5,LRRTM4,FLRT3,SDK2,PCLO,ADGRL1,ROBO2,CDH9
GO: Cellular Component	GO:0044309	neuron spine		3.06e-06	0.001313	6.563e-05	0.0004358	14	274	ARHGAP32,CTTNBP2,LRRC4,MYL7,PTPRZ1,KCNJ2,GRIA2,GRIA4,GRIK2,MAL2,ARRB2,EFNB3,CTNNA2,CDH9
GO: Cellular Component	GO:0099060	integral component of postsynaptic specialization membrane		3.255e-06	0.001396	6.649e-05	0.0004415	9	106	ERBB4,LRRTM3,LRRC4,SLITRK1,PTPRZ1,LRRTM4,GRIA2,GRIA4,EFNB3
GO: Cellular Component	GO:0150034	distal axon		3.811e-06	0.001635	7.431e-05	0.0004934	18	449	MAP2,TSPOAP1,DCX,PTPRZ1,FLRT3,SLC4A8,PTBP2,PCLO,ADGRL1,GRIA2,GRIA4,GRIK2,MAL2,EFNB3,LRP2,CTNNA2,CDH9,CXADR
GO: Cellular Component	GO:0098948	intrinsic component of postsynaptic specialization membrane		5.136e-06	0.002203	9.58e-05	0.0006361	9	112	ERBB4,LRRTM3,LRRC4,SLITRK1,PTPRZ1,LRRTM4,GRIA2,GRIA4,EFNB3
GO: Biological Process	GO:0010463	mesenchymal cell proliferation		2.645e-07	0.0009732	9.732e-05	0.0008553	8	58	MYCN,GPC3,FGF9,KDR,FAT4,FOXP2,MSX1,TBX18
GO: Cellular Component	GO:0098839	postsynaptic density membrane		5.942e-06	0.002549	0.0001062	0.0007052	9	114	ERBB4,LRRTM3,LRRC4,SLITRK1,PTPRZ1,LRRTM4,GRIA2,GRIA4,EFNB3
GO: Biological Process	GO:0072359	circulatory system development		3.338e-07	0.001228	0.0001117	0.0009814	37	1340	ERBB4,ACACB,INSR,WNT4,ITGB8,FGF18,MEIS1,DIPK2A,FZD4,JARID2,FREM2,GPC3,ADAMTS9,FGF9,KDR,FLRT3,FOXO1,FAT4,NPR1,NEBL,DSP,FLVCR1,ID2,E2F2,GATA5,MSX1,TBX18,EFNA1,ARRB2,ADAMTS6,LRP2,ROBO2,CALCRL,TNNI1,CXADR,CRB2,SMAD6
GO: Cellular Component	GO:0030425	dendrite		8.058e-06	0.003457	0.000133	0.0008828	25	828	ARHGAP32,JPH4,CTTNBP2,MAP2,INSR,LRRC4,DCX,MYL7,FZD4,PTPRZ1,KCNJ2,IGSF9,CACNA1H,SLC4A8,PCLO,GRIA2,GRIA4,GRIK2,GRIP1,MAL2,ARRB2,EFNB3,LRP2,CTNNA2,CDH9
GO: Cellular Component	GO:0097447	dendritic tree		8.058e-06	0.003457	0.000133	0.0008828	25	828	ARHGAP32,JPH4,CTTNBP2,MAP2,INSR,LRRC4,DCX,MYL7,FZD4,PTPRZ1,KCNJ2,IGSF9,CACNA1H,SLC4A8,PCLO,GRIA2,GRIA4,GRIK2,GRIP1,MAL2,ARRB2,EFNB3,LRP2,CTNNA2,CDH9
GO: Biological Process	GO:0048738	cardiac muscle tissue development		5.76e-07	0.00212	0.0001632	0.001434	15	276	ERBB4,MEIS1,DIPK2A,JARID2,ADAMTS9,FGF9,NEBL,DSP,ID2,GATA5,TBX18,ARRB2,LRP2,TNNI1,CXADR
GO: Biological Process	GO:0034329	cell junction assembly		5.764e-07	0.002121	0.0001632	0.001434	20	482	ERBB4,IGFN1,LRRTM3,WNT4,LRRC4,SLITRK1,PCDH17,PARD6B,CNTN5,LRRTM4,KDR,FLRT3,SDK2,PCLO,LAMA3,ADGRL1,ROBO2,PATJ,CDH9,CDH18
GO: Cellular Component	GO:0031012	extracellular matrix		1.11e-05	0.004763	0.0001764	0.001171	21	633	COL26A1,LRRTM3,WNT4,ADAM11,FREM2,GPC3,ADAMTS9,PTPRZ1,LRRTM4,ADAMTS18,ADAMTS20,FGF9,LRRN2,FLRT3,ADAMTS3,LAMA3,ITIH5,ADAMTS10,ADAMTS6,ATRNL1,FBN3
GO: Cellular Component	GO:0030312	external encapsulating structure		1.164e-05	0.004994	0.0001783	0.001184	21	635	COL26A1,LRRTM3,WNT4,ADAM11,FREM2,GPC3,ADAMTS9,PTPRZ1,LRRTM4,ADAMTS18,ADAMTS20,FGF9,LRRN2,FLRT3,ADAMTS3,LAMA3,ITIH5,ADAMTS10,ADAMTS6,ATRNL1,FBN3
GO: Biological Process	GO:2000026	regulation of multicellular organismal development		8.439e-07	0.003106	0.0002218	0.001949	41	1632	MYCN,ERBB4,ACACB,MAP2,INSR,LRRTM3,WNT4,CD83,DCX,SLITRK1,ITGB8,FGF18,MEIS1,JARID2,NELL1,ADAMTS9,PTPRZ1,LRRTM4,FGF9,KDR,FGFR3,FLRT3,FST,MYRF,FAT4,NPR1,LAMA3,ID2,ADGRL1,E2F2,RFX3,TBX18,SEMA3D,EFNA1,EFNB3,LRP2,ROBO2,CDH3,CXADR,CRB2,MAF
GO: Cellular Component	GO:0036477	somatodendritic compartment		1.546e-05	0.006634	0.0002288	0.001519	30	1145	ARHGAP32,JPH4,CTTNBP2,MAP2,INSR,LRRC4,DCX,MYL7,FZD4,NEO1,PTPRZ1,KCNJ2,IGSF9,KDR,CACNA1H,PDE11A,SLC25A27,SLC4A8,PTBP2,PCLO,GRIA2,GRIA4,GRIK2,GRIP1,MAL2,ARRB2,EFNB3,LRP2,CTNNA2,CDH9
GO: Biological Process	GO:0071772	response to BMP		1.272e-06	0.004682	0.0002926	0.002571	12	185	NEO1,GPC3,KDR,FST,AMHR2,GATA5,ZNF8,MSX1,LRP2,DSG4,CRB2,SMAD6
GO: Biological Process	GO:0071773	cellular response to BMP stimulus		1.272e-06	0.004682	0.0002926	0.002571	12	185	NEO1,GPC3,KDR,FST,AMHR2,GATA5,ZNF8,MSX1,LRP2,DSG4,CRB2,SMAD6
GO: Cellular Component	GO:0070161	anchoring junction		2.25e-05	0.009653	0.0003218	0.002136	25	880	ATP7B,OBSCN,FRMD4B,ITGB8,RHOU,FZD4,PARD6B,KIAA1210,DES,KCNJ2,FGFR3,FLRT3,DSC2,DSP,LAMA3,CCDC85C,MAPK15,SSX2IP,DSG4,CTNNA2,PATJ,CDH3,CDH9,CXADR,CDH18
GO: Cellular Component	GO:0043195	terminal bouton		2.476e-05	0.01062	0.0003427	0.002275	9	136	SLC4A8,PCLO,GRIA2,GRIA4,GRIK2,MAL2,EFNB3,CTNNA2,CDH9
GO: Cellular Component	GO:0042734	presynaptic membrane		2.83e-05	0.01214	0.0003794	0.002519	11	210	ERBB4,PCDH17,CNTN5,CACNA1H,SLC4A8,ADGRL1,GRIA2,GRIK2,EFNB3,CTNNA2,CDH9
GO: Biological Process	GO:0050808	synapse organization		1.971e-06	0.007253	0.0004267	0.003749	20	522	ERBB4,IGFN1,CTTNBP2,INSR,LRRTM3,LRRC4,SLITRK1,PCDH17,CNTN5,LRRTM4,IGSF9,FLRT3,SDK2,PCLO,ADGRL1,PPFIA3,EFNA1,ROBO2,CTNNA2,CDH9
GO: Cellular Component	GO:0097457	hippocampal mossy fiber		3.556e-05	0.01526	0.0004623	0.00307	6	55	SLC4A8,GRIK2,MAL2,EFNB3,CTNNA2,CDH9
GO: Cellular Component	GO:0044302	dentate gyrus mossy fiber		3.946e-05	0.01693	0.0004979	0.003306	6	56	SLC4A8,GRIK2,MAL2,EFNB3,CTNNA2,CDH9
GO: Cellular Component	GO:0005912	adherens junction		4.378e-05	0.01878	0.0005366	0.003563	10	182	FRMD4B,DSC2,LAMA3,CCDC85C,SSX2IP,CTNNA2,CDH3,CDH9,CXADR,CDH18
GO: Cellular Component	GO:0099634	postsynaptic specialization membrane		5.936e-05	0.02547	0.0007074	0.004697	9	152	ERBB4,LRRTM3,LRRC4,SLITRK1,PTPRZ1,LRRTM4,GRIA2,GRIA4,EFNB3
GO: Biological Process	GO:0030509	BMP signaling pathway		3.846e-06	0.01415	0.0007863	0.00691	11	171	NEO1,GPC3,KDR,FST,AMHR2,ZNF8,MSX1,LRP2,DSG4,CRB2,SMAD6
GO: Cellular Component	GO:0043679	axon terminus		7.849e-05	0.03367	0.00091	0.006043	11	235	TSPOAP1,FLRT3,SLC4A8,PCLO,GRIA2,GRIA4,GRIK2,MAL2,EFNB3,CTNNA2,CDH9
GO: Cellular Component	GO:0098793	presynapse		8.408e-05	0.03607	0.0009492	0.006303	20	673	ERBB4,CTTNBP2,TSPOAP1,PCDH17,CNTN5,CACNA1H,FLRT3,SLC4A8,PCLO,SH3GL3,ADGRL1,GRIA2,GRIA4,GRIK2,PPFIA3,SYT10,MAL2,EFNB3,CTNNA2,CDH9
GO: Cellular Component	GO:0014704	intercalated disc		0.0001005	0.04312	0.001106	0.007342	6	66	OBSCN,DES,KCNJ2,DSC2,DSP,CXADR
GO: Cellular Component	GO:0098889	intrinsic component of presynaptic membrane		0.000105	0.04503	0.001126	0.007475	8	128	ERBB4,PCDH17,CNTN5,CACNA1H,ADGRL1,GRIA2,EFNB3,CDH9
GO: Biological Process	GO:0046660	female sex differentiation		6.501e-06	0.02392	0.001259	0.01107	10	147	INSR,WNT4,LHX9,FZD4,KDR,FST,AMHR2,ARRB2,LRP2,ROBO2
GO: Biological Process	GO:0071363	cellular response to growth factor stimulus		7.328e-06	0.02697	0.001348	0.01185	24	775	ERBB4,INSR,WNT4,ITGB8,FGF18,FZD4,NEO1,GPC3,FGF9,KDR,FGFR3,FLRT3,FST,AMHR2,FAT4,ADAMTS3,GATA5,ZNF8,MSX1,ARRB2,LRP2,DSG4,CRB2,SMAD6
GO: Cellular Component	GO:0043005	neuron projection		0.0001432	0.06144	0.001498	0.00995	36	1679	ARHGAP32,JPH4,CTTNBP2,MAP2,TSPOAP1,INSR,LRRC4,DCX,MYL7,FZD4,PTPRZ1,KCNJ2,CNTN5,IGSF9,KDR,CACNA1H,FLRT3,SLC4A8,PTBP2,PCLO,ADGRL1,GRIA2,GRIA4,GRIK2,GRIP1,MAL2,SLC6A13,ARRB2,EFNB3,TENM1,LRP2,ROBO2,CTNNA2,CDH9,CXADR,PHLPP2
GO: Cellular Component	GO:0044306	neuron projection terminus		0.0001728	0.07411	0.001765	0.01172	11	257	TSPOAP1,FLRT3,SLC4A8,PCLO,GRIA2,GRIA4,GRIK2,MAL2,EFNB3,CTNNA2,CDH9
GO: Cellular Component	GO:0098686	hippocampal mossy fiber to CA3 synapse		0.0002468	0.1059	0.002406	0.01598	5	50	GRIK2,MAL2,EFNB3,CTNNA2,CDH9
GO: Cellular Component	GO:0097464	thorny excrescence		0.0002468	0.1059	0.002406	0.01598	5	50	GRIK2,MAL2,EFNB3,CTNNA2,CDH9
GO: Biological Process	GO:0070848	response to growth factor		1.374e-05	0.05055	0.002407	0.02115	24	805	ERBB4,INSR,WNT4,ITGB8,FGF18,FZD4,NEO1,GPC3,FGF9,KDR,FGFR3,FLRT3,FST,AMHR2,FAT4,ADAMTS3,GATA5,ZNF8,MSX1,ARRB2,LRP2,DSG4,CRB2,SMAD6
GO: Biological Process	GO:0008585	female gonad development		1.453e-05	0.05347	0.00243	0.02136	9	128	INSR,WNT4,LHX9,FZD4,KDR,FST,AMHR2,ARRB2,ROBO2
GO: Cellular Component	GO:0030424	axon		0.0002597	0.1114	0.002475	0.01644	22	848	MAP2,TSPOAP1,INSR,DCX,PTPRZ1,CNTN5,IGSF9,FLRT3,SLC4A8,PTBP2,PCLO,ADGRL1,GRIA2,GRIA4,GRIK2,MAL2,EFNB3,LRP2,ROBO2,CTNNA2,CDH9,CXADR
GO: Biological Process	GO:0007409	axonogenesis		1.636e-05	0.0602	0.002617	0.023	19	552	DOK6,MAP2,DCX,SLITRK1,LHX9,PARD6B,NEO1,PTPRZ1,CNTN5,IGSF9,FGFR3,FLRT3,LAMA3,SEMA3D,EFNA1,EFNB3,LRP2,ROBO2,CTNNA2
GO: Biological Process	GO:0051094	positive regulation of developmental process		1.726e-05	0.06351	0.002646	0.02326	36	1525	ERBB4,ACACB,INSR,LRRTM3,WNT4,CD83,DCX,SLITRK1,ITGB8,FGF18,FZD4,BNC1,NELL1,ADAMTS9,PTPRZ1,LRRTM4,ADAMTS20,FGF9,KDR,FGFR3,FLRT3,FST,FOXO6,ZBTB7C,SH3GL3,ID2,ADGRL1,GATA5,RFX3,GRIP1,TBX18,ARRB2,LRP2,ROBO2,CTNNA2,CRB2
GO: Biological Process	GO:0046545	development of primary female sexual characteristics		1.86e-05	0.06846	0.002738	0.02406	9	132	INSR,WNT4,LHX9,FZD4,KDR,FST,AMHR2,ARRB2,ROBO2
GO: Cellular Component	GO:1990026	hippocampal mossy fiber expansion		0.0002972	0.1275	0.002772	0.0184	5	52	GRIK2,MAL2,EFNB3,CTNNA2,CDH9
GO: Cellular Component	GO:0030426	growth cone		0.000344	0.1476	0.00314	0.02085	10	234	MAP2,DCX,PTPRZ1,FLRT3,PTBP2,PCLO,ADGRL1,GRIA2,LRP2,CXADR
GO: Cellular Component	GO:0099056	integral component of presynaptic membrane		0.0003523	0.1511	0.003148	0.0209	7	116	ERBB4,PCDH17,CACNA1H,ADGRL1,GRIA2,EFNB3,CDH9
GO: Biological Process	GO:0030510	regulation of BMP signaling pathway		2.622e-05	0.09649	0.003664	0.0322	8	106	NEO1,GPC3,KDR,FST,MSX1,LRP2,CRB2,SMAD6
GO: Biological Process	GO:0099560	synaptic membrane adhesion		2.688e-05	0.09891	0.003664	0.0322	5	32	LRRC4,SLITRK1,PCDH17,FLRT3,CDH9
GO: Cellular Component	GO:0030427	site of polarized growth		0.000434	0.1862	0.0038	0.02523	10	241	MAP2,DCX,PTPRZ1,FLRT3,PTBP2,PCLO,ADGRL1,GRIA2,LRP2,CXADR
GO: Cellular Component	GO:0016342	catenin complex		0.0004452	0.191	0.00382	0.02536	4	32	CTNNA2,CDH3,CDH9,CDH18
GO: Cellular Component	GO:0044291	cell-cell contact zone		0.0005183	0.2224	0.00436	0.02895	6	89	OBSCN,DES,KCNJ2,DSC2,DSP,CXADR
GO: Biological Process	GO:0030182	neuron differentiation		3.422e-05	0.1259	0.004498	0.03953	37	1639	MYCN,DOK6,ERBB4,MAP2,WNT4,DCX,SLITRK1,MEIS1,LHX9,FZD4,PARD6B,NEO1,PTPRZ1,CNTN5,IGSF9,KDR,FGFR3,FLRT3,FAT4,SDK2,FOXO6,SH3GL3,LAMA3,ID2,GPRIN3,IRX6,GRIP1,SEMA3D,BICDL1,EFNA1,EFNB3,TENM1,LRP2,ROBO2,CTNNA2,MCOLN3,CRB2
GO: Cellular Component	GO:0005923	bicellular tight junction		0.0005531	0.2373	0.004563	0.0303	7	125	ATP7B,FRMD4B,PARD6B,CCDC85C,MAPK15,PATJ,CXADR
GO: Biological Process	GO:0086042	cardiac muscle cell-cardiac muscle cell adhesion		4.732e-05	0.1741	0.006005	0.05277	3	7	DSC2,DSP,CXADR
GO: Biological Process	GO:0007167	enzyme linked receptor protein signaling pathway		5.132e-05	0.1889	0.006295	0.05532	29	1168	ERBB4,INSR,DACT2,WNT4,ITGB8,FGF18,FZD4,NEO1,GPC3,FGF9,KDR,FGFR3,FLRT3,FST,FOXO1,AMHR2,FAT4,NPR1,ADAMTS3,ZNF8,MSX1,EFNA1,ARRB2,EFNB3,LRP2,DSG4,CDH3,CRB2,SMAD6
GO: Biological Process	GO:0061564	axon development		5.434e-05	0.2	0.00633	0.05563	19	603	DOK6,MAP2,DCX,SLITRK1,LHX9,PARD6B,NEO1,PTPRZ1,CNTN5,IGSF9,FGFR3,FLRT3,LAMA3,SEMA3D,EFNA1,EFNB3,LRP2,ROBO2,CTNNA2
GO: Biological Process	GO:0022008	neurogenesis		5.504e-05	0.2026	0.00633	0.05563	41	1940	MYCN,DOK6,ERBB4,MAP2,NAB2,WNT4,DCX,SLITRK1,MEIS1,LHX9,FZD4,PARD6B,IGSF10,NEO1,PTPRZ1,CNTN5,IGSF9,KDR,FGFR3,FLRT3,MYRF,FAT4,SDK2,FOXO6,SH3GL3,LAMA3,ID2,GPRIN3,IRX6,GRIP1,SEMA3D,BICDL1,EFNA1,EFNB3,TENM1,LRP2,ROBO2,CTNNA2,PRDM6,MCOLN3,CRB2
GO: Biological Process	GO:0048812	neuron projection morphogenesis		6.009e-05	0.2211	0.006571	0.05774	22	770	DOK6,MAP2,DCX,SLITRK1,LHX9,FZD4,PARD6B,NEO1,PTPRZ1,CNTN5,IGSF9,KDR,FGFR3,FLRT3,LAMA3,GRIP1,SEMA3D,EFNA1,EFNB3,LRP2,ROBO2,CTNNA2
GO: Biological Process	GO:0007178	transmembrane receptor protein serine/threonine kinase signaling pathway		6.071e-05	0.2234	0.006571	0.05774	15	407	DACT2,ITGB8,NEO1,GPC3,FGF9,KDR,FST,AMHR2,ZNF8,MSX1,ARRB2,LRP2,DSG4,CRB2,SMAD6
GO: Biological Process	GO:0002053	positive regulation of mesenchymal cell proliferation		6.342e-05	0.2334	0.006669	0.0586	5	38	MYCN,FGF9,KDR,FOXP2,TBX18
GO: Cellular Component	GO:0070160	tight junction		0.0008359	0.3586	0.006766	0.04493	7	134	ATP7B,FRMD4B,PARD6B,CCDC85C,MAPK15,PATJ,CXADR
GO: Biological Process	GO:0007423	sensory organ development		7.126e-05	0.2622	0.007284	0.06402	20	669	MYCN,IGFN1,DCX,MEIS1,FZD4,FREM2,ADAMTS18,FGF9,KDR,FGFR3,SLC25A27,FAT4,SDK2,FOXP2,IRX6,MSX1,TBX18,MCOLN3,CRB2,MAF
GO: Biological Process	GO:0014706	striated muscle tissue development		7.571e-05	0.2786	0.007515	0.06604	16	464	ERBB4,MEIS1,DIPK2A,JARID2,ADAMTS9,FGF9,NEBL,FOXP2,DSP,ID2,GATA5,TBX18,ARRB2,LRP2,TNNI1,CXADR
GO: Biological Process	GO:0000902	cell morphogenesis		7.915e-05	0.2913	0.007515	0.06604	29	1197	DOK6,MAP2,DACT2,DCX,SLITRK1,RHOU,LHX9,FZD4,PARD6B,NEO1,PTPRZ1,CNTN5,IGSF9,KDR,FGFR3,FLRT3,LAMA3,ID2,GRIP1,MSX1,SEMA3D,EFNA1,EFNB3,ATRNL1,LRP2,ROBO2,CTNNA2,CDH9,CDH18
GO: Biological Process	GO:0120039	plasma membrane bounded cell projection morphogenesis		7.964e-05	0.2931	0.007515	0.06604	22	785	DOK6,MAP2,DCX,SLITRK1,LHX9,FZD4,PARD6B,NEO1,PTPRZ1,CNTN5,IGSF9,KDR,FGFR3,FLRT3,LAMA3,GRIP1,SEMA3D,EFNA1,EFNB3,LRP2,ROBO2,CTNNA2
GO: Biological Process	GO:0048858	cell projection morphogenesis		8.731e-05	0.3213	0.008033	0.07059	22	790	DOK6,MAP2,DCX,SLITRK1,LHX9,FZD4,PARD6B,NEO1,PTPRZ1,CNTN5,IGSF9,KDR,FGFR3,FLRT3,LAMA3,GRIP1,SEMA3D,EFNA1,EFNB3,LRP2,ROBO2,CTNNA2
GO: Biological Process	GO:0030513	positive regulation of BMP signaling pathway		9.214e-05	0.3391	0.00827	0.07267	5	41	NEO1,GPC3,KDR,MSX1,CRB2
GO: Biological Process	GO:0032989	cellular component morphogenesis		0.0001025	0.3773	0.008983	0.07894	24	914	DOK6,MAP2,OBSCN,DCX,SLITRK1,LHX9,FZD4,PARD6B,NEO1,PTPRZ1,CNTN5,IGSF9,KDR,FGFR3,FLRT3,NEBL,LAMA3,GRIP1,SEMA3D,EFNA1,EFNB3,LRP2,ROBO2,CTNNA2
GO: Biological Process	GO:0048699	generation of neurons		0.0001129	0.4155	0.009662	0.08491	38	1802	MYCN,DOK6,ERBB4,MAP2,WNT4,DCX,SLITRK1,MEIS1,LHX9,FZD4,PARD6B,IGSF10,NEO1,PTPRZ1,CNTN5,IGSF9,KDR,FGFR3,FLRT3,FAT4,SDK2,FOXO6,SH3GL3,LAMA3,ID2,GPRIN3,IRX6,GRIP1,SEMA3D,BICDL1,EFNA1,EFNB3,TENM1,LRP2,ROBO2,CTNNA2,MCOLN3,CRB2
GO: Biological Process	GO:0003007	heart morphogenesis		0.0001218	0.4482	0.01005	0.08829	12	292	INSR,FGF9,FAT4,DSP,ID2,GATA5,MSX1,EFNA1,LRP2,ROBO2,TNNI1,SMAD6
GO: Biological Process	GO:0032990	cell part morphogenesis		0.0001229	0.4521	0.01005	0.08829	22	809	DOK6,MAP2,DCX,SLITRK1,LHX9,FZD4,PARD6B,NEO1,PTPRZ1,CNTN5,IGSF9,KDR,FGFR3,FLRT3,LAMA3,GRIP1,SEMA3D,EFNA1,EFNB3,LRP2,ROBO2,CTNNA2
GO: Biological Process	GO:0060537	muscle tissue development		0.0001356	0.499	0.01085	0.09532	16	488	ERBB4,MEIS1,DIPK2A,JARID2,ADAMTS9,FGF9,NEBL,FOXP2,DSP,ID2,GATA5,TBX18,ARRB2,LRP2,TNNI1,CXADR
GO: Cellular Component	GO:0098831	presynaptic active zone cytoplasmic component		0.001408	0.6039	0.01118	0.07426	3	20	PCLO,PPFIA3,CTNNA2
GO: Biological Process	GO:0090287	regulation of cellular response to growth factor stimulus		0.0001431	0.5266	0.0112	0.09846	13	343	WNT4,FGF18,FZD4,NEO1,GPC3,FGF9,KDR,FST,ADAMTS3,MSX1,LRP2,CRB2,SMAD6
GO: Cellular Component	GO:0043296	apical junction complex		0.001491	0.6395	0.01163	0.0772	7	148	ATP7B,FRMD4B,PARD6B,CCDC85C,MAPK15,PATJ,CXADR
GO: Biological Process	GO:0010464	regulation of mesenchymal cell proliferation		0.000161	0.5926	0.0122	0.1073	5	46	MYCN,FGF9,KDR,FOXP2,TBX18
GO: Biological Process	GO:0051960	regulation of nervous system development		0.0001625	0.598	0.0122	0.1073	17	548	MYCN,MAP2,LRRTM3,DCX,SLITRK1,PTPRZ1,LRRTM4,KDR,FGFR3,FLRT3,MYRF,ID2,ADGRL1,SEMA3D,EFNB3,LRP2,ROBO2
GO: Cellular Component	GO:0062023	collagen-containing extracellular matrix		0.001662	0.7131	0.01273	0.08456	14	498	COL26A1,ADAM11,FREM2,GPC3,ADAMTS9,PTPRZ1,ADAMTS20,FGF9,ADAMTS3,LAMA3,ITIH5,ADAMTS10,ATRNL1,FBN3
GO: Biological Process	GO:0048667	cell morphogenesis involved in neuron differentiation		0.000174	0.6403	0.01281	0.1125	20	715	DOK6,MAP2,DCX,SLITRK1,LHX9,PARD6B,NEO1,PTPRZ1,CNTN5,IGSF9,FGFR3,FLRT3,LAMA3,ID2,SEMA3D,EFNA1,EFNB3,LRP2,ROBO2,CTNNA2
GO: Biological Process	GO:0000904	cell morphogenesis involved in differentiation		0.0001784	0.6565	0.01287	0.1131	23	889	DOK6,MAP2,DACT2,DCX,SLITRK1,LHX9,FZD4,PARD6B,NEO1,PTPRZ1,CNTN5,IGSF9,FGFR3,FLRT3,LAMA3,ID2,SEMA3D,EFNA1,EFNB3,ATRNL1,LRP2,ROBO2,CTNNA2
GO: Cellular Component	GO:0032983	kainate selective glutamate receptor complex		0.00185	0.7937	0.01393	0.09246	2	6	GRIA4,GRIK2
GO: Biological Process	GO:0060038	cardiac muscle cell proliferation		0.0001982	0.7293	0.01403	0.1233	6	75	ERBB4,MEIS1,DIPK2A,JARID2,FGF9,CXADR
GO: Cellular Component	GO:0001533	cornified envelope		0.001935	0.83	0.01431	0.09501	4	47	SPRR2F,DSC2,DSP,DSG4
GO: Biological Process	GO:0098901	regulation of cardiac muscle cell action potential		0.0002219	0.8167	0.01536	0.135	4	27	DSC2,DSP,TBX18,CXADR
GO: Biological Process	GO:0086001	cardiac muscle cell action potential		0.000229	0.8429	0.01536	0.135	6	77	KCNH2,KCNJ2,DSC2,DSP,TBX18,CXADR
GO: Biological Process	GO:0060429	epithelium development		0.0002295	0.8447	0.01536	0.135	33	1532	MYCN,ERBB4,SPRR2F,DACT2,WNT4,FZD4,FREM2,GPC3,KDR,TNFRSF19,FGFR3,FLRT3,FST,FAT4,DSC2,FOXP2,DSP,LAMA3,ID2,GATA5,RFX3,MSX1,TBX18,ARRB2,LRP2,ROBO2,DSG4,DAAM1,CDH3,MCOLN3,CRB2,SMAD6,MAF
GO: Molecular Function	GO:0050839	cell adhesion molecule binding		4.683e-05	0.028	0.01577	0.1099	19	573	OBSCN,ADAM11,ITGB8,NEO1,PTPRH,PTPRZ1,CNTN5,IGSF9,KDR,DSC2,DSP,LAMA3,ADGRL1,TENM1,CTNNA2,CDH3,CDH9,CXADR,CDH18
GO: Molecular Function	GO:0098632	cell-cell adhesion mediator activity		5.274e-05	0.03154	0.01577	0.1099	6	57	CNTN5,IGSF9,DSC2,DSP,CDH9,CXADR
GO: Biological Process	GO:0035265	organ growth		0.0002485	0.9146	0.01632	0.1434	10	226	ERBB4,ACACB,MEIS1,DIPK2A,JARID2,FGF9,KDR,FGFR3,FLVCR1,CXADR
GO: Biological Process	GO:0007411	axon guidance		0.0002528	0.9304	0.01632	0.1434	12	316	DOK6,LHX9,NEO1,CNTN5,IGSF9,FLRT3,LAMA3,SEMA3D,EFNA1,EFNB3,LRP2,ROBO2
GO: Biological Process	GO:0097485	neuron projection guidance		0.0002602	0.9576	0.01651	0.1451	12	317	DOK6,LHX9,NEO1,CNTN5,IGSF9,FLRT3,LAMA3,SEMA3D,EFNA1,EFNB3,LRP2,ROBO2
GO: Biological Process	GO:0008406	gonad development		0.000276	1	0.01721	0.1513	11	273	INSR,WNT4,LHX9,FZD4,FGF9,KDR,FST,AMHR2,ARRB2,LRP2,ROBO2
GO: Biological Process	GO:0051241	negative regulation of multicellular organismal process		0.0003019	1	0.01852	0.1627	29	1295	MYCN,TNFRSF9,MAP2,WNT4,CD83,MEIS1,JARID2,ADAMTS9,ADAMTS18,FGFR3,NOVA1,FOXO1,SFMBT1,NPR1,ID2,E2F2,RELB,GATA5,TBX18,SEMA3D,EFNA1,ARRB2,EFNB3,ROBO2,CALCRL,CDH3,CXADR,SMAD6,PROS1
GO: Biological Process	GO:0045137	development of primary sexual characteristics		0.0003221	1	0.01943	0.1708	11	278	INSR,WNT4,LHX9,FZD4,FGF9,KDR,FST,AMHR2,ARRB2,LRP2,ROBO2
GO: Cellular Component	GO:0016323	basolateral plasma membrane		0.002681	1	0.01948	0.1293	9	257	ERBB4,ATP7B,SLC39A8,CA11,DSP,SLC6A13,ARRB2,CTNNA2,CXADR
GO: Cellular Component	GO:0030057	desmosome		0.002725	1	0.01948	0.1293	3	25	DSC2,DSP,DSG4
GO: Molecular Function	GO:0004222	metalloendopeptidase activity		0.0001255	0.07503	0.01968	0.1372	8	127	ADAM11,ADAMTS9,ADAMTS18,ADAMTS20,ECEL1,ADAMTS3,ADAMTS10,ADAMTS6
GO: Molecular Function	GO:0098631	cell adhesion mediator activity		0.0001316	0.07871	0.01968	0.1372	6	67	CNTN5,IGSF9,DSC2,DSP,CDH9,CXADR
GO: Biological Process	GO:0007267	cell-cell signaling		0.0003367	1	0.01999	0.1756	39	1971	NAT8L,DLGAP1,ERBB4,JPH4,TSPOAP1,DACT2,PFKFB2,WNT4,LRRC4,FGF18,PCDH17,FZD4,GIPR,GPC3,FGF9,KDR,CACNA1H,FGFR3,WNK2,NOVA1,FOXO1,SLC4A8,PCLO,GRIA2,GRIA4,GRIK2,GATA5,PPFIA3,RFX3,SYT10,TBX18,EFNA1,ARRB2,EFNB3,LRP2,ROBO2,DAAM1,CDH3,CXADR
GO: Biological Process	GO:0061061	muscle structure development		0.0003527	1	0.0206	0.1811	20	755	OBSCN,WNT4,DES,NEO1,FGF9,CACNA1H,SFMBT1,NEBL,FOXP2,DSP,ID2,MSX1,TBX18,ARRB2,LRP2,CTNNA2,TNNI1,PRDM6,CXADR,SMAD6
GO: Biological Process	GO:0048729	tissue morphogenesis		0.0003608	1	0.02075	0.1823	22	874	MYCN,ERBB4,WNT4,FZD4,FREM2,GPC3,KDR,FGFR3,FLRT3,FST,FAT4,DSP,LAMA3,GATA5,MSX1,TBX18,ARRB2,LRP2,ROBO2,DAAM1,TNNI1,CRB2
GO: Biological Process	GO:0014028	notochord formation		0.0003739	1	0.0211	0.1854	2	3	EFNA1,CRB2
GO: Biological Process	GO:0003180	aortic valve morphogenesis		0.0003841	1	0.0211	0.1854	4	31	GATA5,EFNA1,ROBO2,SMAD6
GO: Biological Process	GO:0051446	positive regulation of meiotic cell cycle		0.0003841	1	0.0211	0.1854	4	31	INSR,WNT4,MSX1,MAPK15
GO: Biological Process	GO:0007157	heterophilic cell-cell adhesion via plasma membrane cell adhesion molecules		0.0004097	1	0.02185	0.192	5	56	FAT4,ADGRL1,TENM1,CXADR,CRB2
GO: Biological Process	GO:2001222	regulation of neuron migration		0.0004097	1	0.02185	0.192	5	56	ERBB4,IGSF10,NEO1,PTPRZ1,CTNNA2
GO: Biological Process	GO:1901890	positive regulation of cell junction assembly		0.0004388	1	0.02307	0.2027	7	121	LRRTM3,WNT4,SLITRK1,LRRTM4,KDR,FLRT3,ADGRL1
GO: Biological Process	GO:0003179	heart valve morphogenesis		0.000445	1	0.02307	0.2027	5	57	ADAMTS9,GATA5,EFNA1,ROBO2,SMAD6
GO: Biological Process	GO:0050679	positive regulation of epithelial cell proliferation		0.0004708	1	0.02407	0.2115	10	245	ERBB4,FGF18,BNC1,FGF9,KDR,FGFR3,FOXP2,TBX18,CDH3,CXADR
GO: Cellular Component	GO:0008328	ionotropic glutamate receptor complex		0.003448	1	0.02425	0.161	4	55	LRRTM4,GRIA2,GRIA4,GRIK2
GO: Biological Process	GO:0099054	presynapse assembly		0.0004826	1	0.02433	0.2138	5	58	LRRTM3,SLITRK1,PCDH17,CNTN5,PCLO
GO: Cellular Component	GO:0034706	sodium channel complex		0.003785	1	0.02619	0.1739	3	28	CACNA1H,GRIA4,GRIK2
GO: Cellular Component	GO:0098878	neurotransmitter receptor complex		0.003925	1	0.02673	0.1775	4	57	LRRTM4,GRIA2,GRIA4,GRIK2
GO: Biological Process	GO:0008038	neuron recognition		0.0005649	1	0.02809	0.2469	5	60	PTPRZ1,CNTN5,IGSF9,EFNB3,ROBO2
GO: Biological Process	GO:0001654	eye development		0.0005842	1	0.02866	0.2519	14	449	IGFN1,DCX,MEIS1,FZD4,FREM2,ADAMTS18,FGF9,KDR,FGFR3,SDK2,FOXP2,IRX6,CRB2,MAF
GO: Biological Process	GO:0014855	striated muscle cell proliferation		0.0005992	1	0.02902	0.255	6	92	ERBB4,MEIS1,DIPK2A,JARID2,FGF9,CXADR
GO: Biological Process	GO:0003229	ventricular cardiac muscle tissue development		0.0006097	1	0.02914	0.2561	5	61	ADAMTS9,DSP,ID2,LRP2,TNNI1
GO: Biological Process	GO:0150063	visual system development		0.0006235	1	0.02942	0.2585	14	452	IGFN1,DCX,MEIS1,FZD4,FREM2,ADAMTS18,FGF9,KDR,FGFR3,SDK2,FOXP2,IRX6,CRB2,MAF
GO: Biological Process	GO:0046777	protein autophosphorylation		0.0006423	1	0.0295	0.2592	10	255	ERBB4,STK26,INSR,OBSCN,CLK1,KDR,FGFR3,WNK2,MAPK15,MAP3K21
GO: Biological Process	GO:0051093	negative regulation of developmental process		0.0006506	1	0.0295	0.2592	25	1100	MYCN,MAP2,WNT4,MEIS1,JARID2,NEO1,ADAMTS9,PTPRZ1,FGF9,FGFR3,FST,FOXO1,SFMBT1,NPR1,ID2,E2F2,MSX1,SEMA3D,EFNA1,EFNB3,ROBO2,CDH3,PRDM6,CXADR,SMAD6
GO: Biological Process	GO:0048666	neuron development		0.0006509	1	0.0295	0.2592	29	1358	DOK6,MAP2,DCX,SLITRK1,LHX9,FZD4,PARD6B,NEO1,PTPRZ1,CNTN5,IGSF9,KDR,FGFR3,FLRT3,FAT4,FOXO6,LAMA3,ID2,GPRIN3,GRIP1,SEMA3D,BICDL1,EFNA1,EFNB3,TENM1,LRP2,ROBO2,CTNNA2,CRB2
GO: Biological Process	GO:0060043	regulation of cardiac muscle cell proliferation		0.0006572	1	0.0295	0.2592	5	62	ERBB4,MEIS1,JARID2,FGF9,CXADR
GO: Biological Process	GO:0043583	ear development		0.0006822	1	0.03015	0.265	10	257	MYCN,FREM2,FGF9,FGFR3,SLC25A27,FAT4,MSX1,TBX18,MCOLN3,MAF
GO: Biological Process	GO:0003176	aortic valve development		0.0006882	1	0.03015	0.265	4	36	GATA5,EFNA1,ROBO2,SMAD6
GO: Biological Process	GO:0048880	sensory system development		0.0007088	1	0.03069	0.2697	14	458	IGFN1,DCX,MEIS1,FZD4,FREM2,ADAMTS18,FGF9,KDR,FGFR3,SDK2,FOXP2,IRX6,CRB2,MAF
GO: Cellular Component	GO:0032281	AMPA glutamate receptor complex		0.004614	1	0.03093	0.2054	3	30	LRRTM4,GRIA2,GRIA4
GO: Cellular Component	GO:0043235	receptor complex		0.004686	1	0.03093	0.2054	14	559	ERBB4,INSR,GPR63,ITGB8,LRRTM4,KDR,FGFR3,AMHR2,NPR1,GRIA2,GRIA4,GRIK2,LRP2,CALCRL
GO: Biological Process	GO:0042692	muscle cell differentiation		0.0007394	1	0.0314	0.2759	14	460	OBSCN,WNT4,NEO1,FGF9,CACNA1H,NEBL,ID2,MSX1,TBX18,ARRB2,CTNNA2,PRDM6,CXADR,SMAD6
GO: Biological Process	GO:1904071	presynaptic active zone assembly		0.0007423	1	0.0314	0.2759	2	4	PCDH17,PCLO
GO: Biological Process	GO:0072001	renal system development		0.0008067	1	0.03373	0.2965	12	360	ERBB4,DACT2,WNT4,FREM2,GPC3,FAT4,ID2,TBX18,ADAMTS6,LRP2,ROBO2,SMAD6
GO: Biological Process	GO:0099172	presynapse organization		0.0008164	1	0.03376	0.2967	5	65	LRRTM3,SLITRK1,PCDH17,CNTN5,PCLO
GO: Biological Process	GO:0046620	regulation of organ growth		0.0008431	1	0.03409	0.2996	7	135	ERBB4,ACACB,MEIS1,JARID2,FGF9,FLVCR1,CXADR
GO: Biological Process	GO:0060419	heart growth		0.0008431	1	0.03409	0.2996	7	135	ERBB4,ACACB,MEIS1,DIPK2A,JARID2,FGF9,CXADR
GO: Biological Process	GO:0045595	regulation of cell differentiation		0.000869	1	0.03475	0.3054	36	1859	MYCN,MAP2,WNT4,CD83,DCX,SLITRK1,FGF18,MEIS1,BNC1,NELL1,ADAMTS9,PTPRZ1,ADAMTS20,FGF9,KDR,FGFR3,FST,FOXO1,FAT4,ZBTB7C,SH3GL3,ID2,GATA5,RFX3,MSX1,SEMA3D,EFNA1,ARRB2,EFNB3,LRP2,ROBO2,CTNNA2,PRDM6,CRB2,SMAD6,MAF
GO: Biological Process	GO:0070252	actin-mediated cell contraction		0.0008805	1	0.03475	0.3054	7	136	DES,KCNH2,KCNJ2,CACNA1H,DSC2,DSP,TNNI1
GO: Biological Process	GO:0050807	regulation of synapse organization		0.0008876	1	0.03475	0.3054	10	266	CTTNBP2,LRRTM3,SLITRK1,LRRTM4,IGSF9,FLRT3,ADGRL1,EFNA1,ROBO2,CTNNA2
GO: Cellular Component	GO:0043025	neuronal cell body		0.005416	1	0.0352	0.2337	17	753	MAP2,INSR,DCX,NEO1,PTPRZ1,KCNJ2,KDR,CACNA1H,PDE11A,SLC25A27,SLC4A8,PTBP2,PCLO,GRIA2,GRIA4,GRIK2,GRIP1
GO: Cellular Component	GO:0099092	postsynaptic density, intracellular component		0.005544	1	0.0355	0.2357	3	32	DLGAP1,SH3GL3,CTNNA2
GO: Biological Process	GO:0045995	regulation of embryonic development		0.0009374	1	0.03556	0.3125	5	67	INSR,WNT4,LAMA3,TBX18,CRB2
GO: Biological Process	GO:0003170	heart valve development		0.0009374	1	0.03556	0.3125	5	67	ADAMTS9,GATA5,EFNA1,ROBO2,SMAD6
GO: Biological Process	GO:0098900	regulation of action potential		0.0009374	1	0.03556	0.3125	5	67	KCNJ2,DSC2,DSP,TBX18,CXADR
GO: Biological Process	GO:0060420	regulation of heart growth		0.0009797	1	0.03654	0.3211	6	101	ERBB4,ACACB,MEIS1,JARID2,FGF9,CXADR
GO: Biological Process	GO:0031175	neuron projection development		0.0009829	1	0.03654	0.3211	26	1197	DOK6,MAP2,DCX,SLITRK1,LHX9,FZD4,PARD6B,NEO1,PTPRZ1,CNTN5,IGSF9,KDR,FGFR3,FLRT3,FAT4,FOXO6,LAMA3,GPRIN3,GRIP1,SEMA3D,BICDL1,EFNA1,EFNB3,LRP2,ROBO2,CTNNA2
GO: Biological Process	GO:0086004	regulation of cardiac muscle cell contraction		0.001031	1	0.03794	0.3334	4	40	KCNJ2,CACNA1H,DSC2,DSP
GO: Cellular Component	GO:0009925	basal plasma membrane		0.006015	1	0.03795	0.252	9	291	ERBB4,ATP7B,SLC39A8,CA11,DSP,SLC6A13,ARRB2,CTNNA2,CXADR
GO: Biological Process	GO:0035904	aorta development		0.001071	1	0.03903	0.343	5	69	ADAMTS9,ADAMTS6,LRP2,ROBO2,SMAD6
GO: Biological Process	GO:0030947	regulation of vascular endothelial growth factor receptor signaling pathway		0.001133	1	0.03945	0.3467	4	41	FGF18,FZD4,FGF9,KDR
GO: Biological Process	GO:1905314	semi-lunar valve development		0.001133	1	0.03945	0.3467	4	41	GATA5,EFNA1,ROBO2,SMAD6
GO: Biological Process	GO:0086091	regulation of heart rate by cardiac conduction		0.001133	1	0.03945	0.3467	4	41	KCNH2,KCNJ2,DSC2,DSP
GO: Biological Process	GO:0048839	inner ear development		0.001136	1	0.03945	0.3467	9	228	MYCN,FREM2,FGF9,FGFR3,SLC25A27,FAT4,TBX18,MCOLN3,MAF
GO: Biological Process	GO:0035637	multicellular organismal signaling		0.001136	1	0.03945	0.3467	9	228	KCNH2,KCNJ2,CACNA1H,NPR1,DSC2,DSP,GRIK2,TBX18,CXADR
GO: Biological Process	GO:0003206	cardiac chamber morphogenesis		0.001181	1	0.03968	0.3487	7	143	FGF9,DSP,ID2,LRP2,ROBO2,TNNI1,SMAD6
GO: Biological Process	GO:0003128	heart field specification		0.001186	1	0.03968	0.3487	3	19	GATA5,LRP2,ROBO2
GO: Biological Process	GO:2000243	positive regulation of reproductive process		0.001199	1	0.03968	0.3487	6	105	INSR,WNT4,BNC1,CACNA1H,MSX1,MAPK15
GO: Biological Process	GO:0003137	Notch signaling pathway involved in heart induction		0.001228	1	0.03968	0.3487	2	5	GATA5,ROBO2
GO: Biological Process	GO:0045636	positive regulation of melanocyte differentiation		0.001228	1	0.03968	0.3487	2	5	ADAMTS9,ADAMTS20
GO: Biological Process	GO:0035480	regulation of Notch signaling pathway involved in heart induction		0.001228	1	0.03968	0.3487	2	5	GATA5,ROBO2
GO: Biological Process	GO:0035481	positive regulation of Notch signaling pathway involved in heart induction		0.001228	1	0.03968	0.3487	2	5	GATA5,ROBO2
GO: Biological Process	GO:0003231	cardiac ventricle development		0.001229	1	0.03968	0.3487	7	144	FGF9,DSP,ID2,LRP2,ROBO2,TNNI1,SMAD6
GO: Biological Process	GO:0050803	regulation of synapse structure or activity		0.001272	1	0.04069	0.3576	10	279	CTTNBP2,LRRTM3,SLITRK1,LRRTM4,IGSF9,FLRT3,ADGRL1,EFNA1,ROBO2,CTNNA2
GO: Biological Process	GO:0090092	regulation of transmembrane receptor protein serine/threonine kinase signaling pathway		0.001306	1	0.04143	0.3641	10	280	DACT2,NEO1,GPC3,FGF9,KDR,FST,MSX1,LRP2,CRB2,SMAD6
GO: Biological Process	GO:0022603	regulation of anatomical structure morphogenesis		0.001373	1	0.04318	0.3795	25	1160	MAP2,WNT4,DCX,SLITRK1,ITGB8,RHOU,FGF18,FZD4,GPC3,ADAMTS9,PTPRZ1,KDR,NPR1,E2F2,GATA5,GRIP1,MSX1,TBX18,SEMA3D,EFNA1,ARRB2,EFNB3,ROBO2,DAAM1,CRB2
GO: Biological Process	GO:0007548	sex differentiation		0.001455	1	0.04538	0.3988	11	334	INSR,WNT4,LHX9,FZD4,FGF9,KDR,FST,AMHR2,ARRB2,LRP2,ROBO2
GO: Biological Process	GO:0060322	head development		0.001471	1	0.04548	0.3996	21	910	ERBB4,CTTNBP2,WNT4,DCX,MEIS1,FZD4,FGF9,FGFR3,FLRT3,CRISPLD1,FAT4,FOXP2,PTBP2,FLVCR1,ID2,CCDC85C,MSX1,ARRB2,LRP2,ROBO2,CTNNA2
GO: Cellular Component	GO:0044297	cell body		0.007628	1	0.04743	0.3149	18	845	MAP2,INSR,DCX,NEO1,PTPRZ1,KCNJ2,KDR,CACNA1H,PDE11A,SLC25A27,SLC4A8,PTBP2,PCLO,GRIA2,GRIA4,GRIK2,GRIP1,CXADR
GO: Biological Process	GO:0051897	positive regulation of protein kinase B signaling		0.001561	1	0.04748	0.4172	8	193	ERBB4,INSR,FGF18,PHLPP1,FGF9,FGFR3,ARRB2,LRP2
GO: Biological Process	GO:0003205	cardiac chamber development		0.001561	1	0.04748	0.4172	8	193	FGF9,DSP,ID2,ADAMTS6,LRP2,ROBO2,TNNI1,SMAD6
GO: Biological Process	GO:0061337	cardiac conduction		0.001616	1	0.04874	0.4283	7	151	KCNH2,KCNJ2,NPR1,DSC2,DSP,TBX18,CXADR
GO: Cellular Component	GO:0098982	GABA-ergic synapse		0.007961	1	0.04879	0.3239	5	109	ERBB4,SLITRK1,PCDH17,CNTN5,PCLO

## Sheet: down cell-cell adhesion via pla
cell-cell adhesion via plasma-membrane adhesion molecules; GO:0098742
Enrich these genes with ToppFun
Export these genes with mouse gene symbols to GUDMAP.org
Export these genes to EMAGE
	Entrez Gene ID	Gene Symbol	Gene Name	Original Symbol
1	64101	LRRC4	leucine rich repeat containing 4	ENSG00000128594
2	114798	SLITRK1	SLIT and NTRK like family member 1	ENSG00000178235
3	27253	PCDH17	protocadherin 17	ENSG00000118946
4	53942	CNTN5	contactin 5	ENSG00000149972
5	27328	PCDH11X	protocadherin 11 X-linked	ENSG00000102290
6	57549	IGSF9	immunoglobulin superfamily member 9	ENSG00000085552
7	23767	FLRT3	fibronectin leucine rich transmembrane protein 3	ENSG00000125848
8	79633	FAT4	FAT atypical cadherin 4	ENSG00000196159
9	54549	SDK2	sidekick cell adhesion molecule 2	ENSG00000069188
10	1824	DSC2	desmocollin 2	ENSG00000134755
11	56134	PCDHAC2	protocadherin alpha subfamily C, 2	ENSG00000243232
12	22859	ADGRL1	adhesion G protein-coupled receptor L1	ENSG00000072071
13	140628	GATA5	GATA binding protein 5	ENSG00000130700
14	10178	TENM1	teneurin transmembrane protein 1	ENSG00000009694
15	6092	ROBO2	roundabout guidance receptor 2	ENSG00000185008
16	147409	DSG4	desmoglein 4	ENSG00000175065
17	1001	CDH3	cadherin 3	ENSG00000062038
18	1007	CDH9	cadherin 9	ENSG00000113100
19	1525	CXADR	CXADR Ig-like cell adhesion molecule	ENSG00000154639
20	286204	CRB2	crumbs cell polarity complex component 2	ENSG00000148204
21	1016	CDH18	cadherin 18	ENSG00000145526

## Sheet: down cell adhesion
cell adhesion; GO:0007155
Enrich these genes with ToppFun
Export these genes with mouse gene symbols to GUDMAP.org
Export these genes to EMAGE
	Entrez Gene ID	Gene Symbol	Gene Name	Original Symbol
1	136227	COL26A1	collagen type XXVI alpha 1 chain	ENSG00000160963
2	168002	DACT2	dishevelled binding antagonist of beta catenin 2	ENSG00000164488
3	54361	WNT4	Wnt family member 4	ENSG00000162552
4	9308	CD83	CD83 molecule	ENSG00000112149
5	64101	LRRC4	leucine rich repeat containing 4	ENSG00000128594
6	114798	SLITRK1	SLIT and NTRK like family member 1	ENSG00000178235
7	3696	ITGB8	integrin subunit beta 8	ENSG00000105855
8	27253	PCDH17	protocadherin 17	ENSG00000118946
9	8322	FZD4	frizzled class receptor 4	ENSG00000174804
10	341640	FREM2	FRAS1 related extracellular matrix 2	ENSG00000150893
11	4756	NEO1	neogenin 1	ENSG00000067141
12	56999	ADAMTS9	ADAM metallopeptidase with thrombospondin type 1 motif 9	ENSG00000163638
13	5803	PTPRZ1	protein tyrosine phosphatase receptor type Z1	ENSG00000106278
14	53942	CNTN5	contactin 5	ENSG00000149972
15	27328	PCDH11X	protocadherin 11 X-linked	ENSG00000102290
16	170692	ADAMTS18	ADAM metallopeptidase with thrombospondin type 1 motif 18	ENSG00000140873
17	57549	IGSF9	immunoglobulin superfamily member 9	ENSG00000085552
18	10446	LRRN2	leucine rich repeat neuronal 2	ENSG00000170382
19	3791	KDR	kinase insert domain receptor	ENSG00000128052
20	23767	FLRT3	fibronectin leucine rich transmembrane protein 3	ENSG00000125848
21	79633	FAT4	FAT atypical cadherin 4	ENSG00000196159
22	54549	SDK2	sidekick cell adhesion molecule 2	ENSG00000069188
23	1824	DSC2	desmocollin 2	ENSG00000134755
24	1832	DSP	desmoplakin	ENSG00000096696
25	3909	LAMA3	laminin subunit alpha 3	ENSG00000053747
26	56134	PCDHAC2	protocadherin alpha subfamily C, 2	ENSG00000243232
27	22859	ADGRL1	adhesion G protein-coupled receptor L1	ENSG00000072071
28	140628	GATA5	GATA binding protein 5	ENSG00000130700
29	9096	TBX18	T-box transcription factor 18	ENSG00000112837
30	1942	EFNA1	ephrin A1	ENSG00000169242
31	1949	EFNB3	ephrin B3	ENSG00000108947
32	117178	SSX2IP	SSX family member 2 interacting protein	ENSG00000117155
33	10178	TENM1	teneurin transmembrane protein 1	ENSG00000009694
34	6092	ROBO2	roundabout guidance receptor 2	ENSG00000185008
35	147409	DSG4	desmoglein 4	ENSG00000175065
36	1496	CTNNA2	catenin alpha 2	ENSG00000066032
37	1001	CDH3	cadherin 3	ENSG00000062038
38	1007	CDH9	cadherin 9	ENSG00000113100
39	1525	CXADR	CXADR Ig-like cell adhesion molecule	ENSG00000154639
40	286204	CRB2	crumbs cell polarity complex component 2	ENSG00000148204
41	1016	CDH18	cadherin 18	ENSG00000145526
42	4091	SMAD6	SMAD family member 6	ENSG00000137834
